# Supplementary material for: Relationships between Hematopoiesis and Hepatogenesis in the Midtrimester Fetal Liver Characterized by Dynamic Transcriptomic and Proteomic Profiles
Source: PLoS One. 2009 Oct 28;4(10):e7641. doi: 10.1371/journal.pone.0007641 (PMC2765071; doi:10.1371/journal.pone.0007641)
Supplement: Table S2 — Proteome data (0.41 MB XLS) [file pone.0007641.s008.xls]

## Sheet: Total list
Master No.	E11.5	E14.5	E15.5	3dpp	IPI	MGI	SP	Protein name	MW	PI	Protein Score	Matched Peptides	Unmatched Peptide	Coverage (%)	Best Ion Score	Peptides Sequence Identified by MSMS
2220	0.692612	1.01209	0.953959	1.60915	IPI00108189.3	MGI:1321133; Hint1	P70349	Histidine triad nucleotide-binding protein 1	13637.1	6.39	118	4	53	0.52	33 28 16 15	IIFEDDR AQVAQPGGDTIFGK CLAFHDISPQAPTHFLVIPK MVVNEGADGGQSVYHIHLHVLGGR
821	1.16598	0.910878	0.823029	0.409611	IPI00108220.3	MGI:1920582; 1700041C02Rik		Adult male testis cDNA, RIKEN full-length enriched library, clone:1700111D19 product:weakly similar to HYPOTHETICAL 44.2 kDa PROTEIN (Fragment)	79871.1	6.83	64	7	58	0.249	31	EIQSLPR
2023	0.626538	0.730495	0.768756	1.7411	IPI00109109.1	MGI:98352; Sod2	P09671	Superoxide dismutase [Mn], mitochondrial precursor	24587.5	8.8	212	7	58	0.27	26 24 31 25 65	DFGSFEK NVRPDYLK GELLEAIKR GDVTTQVALQPALK HHAAYVNNLNATEEK
1488	0.765007	0.856756	1.01716	1.70058	IPI00109482.2	MGI:1916469; Ddah1	Q9CWS0	NG,NG-dimethylarginine dimethylaminohydrolase 1	31229.9	5.64	185	7	15	0.175	34 53 26	APPESLCR SQGEEVDFAR DENATLDGGDVLFTGR
1921	0.53525	1.40847	1.3999	0.766662	IPI00110658.1	MGI:96015; Hba-a;	Q9CY10	13 days embryo liver cDNA, RIKEN full-length enriched library, clone:2510040B16 product:hemoglobin, beta adult major chain, full insert sequence	15192.8	8.96	113	6	54	0.62	39 23	IGGHGAEYGAEALER TYFPHFDVSHGSAQVK
83	0.407229	1.64025	1.89329	0.763947	IPI00110658.1	MGI:96015; Hba-a1;	Q9CY10	13 days embryo liver cDNA, RIKEN full-length enriched library, clone:2510040B16 product:hemoglobin, beta adult major chain, full insert sequence	15192.8	8.96	237	8	40	0.711	15 18 105 32	MFASFPTTK LRVDPVNFK IGGHGAEYGAEALER TYFPHFDVSHGSAQVK
1631	0.79685	0.759111	0.802333	1.56727	IPI00110684.1	MGI:97831; Ppa1	Q9D819	Inorganic pyrophosphatase	32646.2	5.37	96	12	53	0.415	6 12	AAPFTLEYR YVANLFPYK
1499	1.14373	1.17259	0.858448	0.543486	IPI00110850.1	MGI:87904; Actb	P60710	Actin, cytoplasmic 1	41709.7	5.29	352	13	11	0.437	25 59 83 59 28	IIAPPER GYSFTTTAER QEYDESGPSIVHR SYELPDGQVITIGNER VAPEEHPVLLTEAPLNPK
1301	1.18278	1.27968	1.24208	0.589862	IPI00110851.1	MGI:87904; Actb	P63260	Actin, cytoplasmic 2	41765.8	5.31	209	12	53	0.339	19 30 19 32 41	IIAPPER AGFAGDDAPR GYSFTTTAER QEYDESGPSIVHR SYELPDGQVITIGNER
2064	1.1542	0.88895	0.798547	0.455585	IPI00110990.1	MGI:1919599; Dusp3	Q9D7X3	Dual specificity protein phosphatase 3	20459.2	6.07	174	10	55	0.557	51 14 20 21	ATDFIDQALAHK LGITHVLNAAEGR ANDTQEFNLSAYFER VYVGNASVAQDITQLQK
1804	1.21852	1.01559	0.880284	0.565883	IPI00111211.1	MGI:1914558; Mrpl46	Q9EQI8	39S ribosomal protein L46, mitochondrial precursor	32111.7	6.93	193	10	34	0.389	31 31 21 21 21 6	YLAQVR ALDEAQR NLVLLVR SLYSDHELR FLGNAPCGHYK LSGALCLQRPPLITK
1139	1.27603	0.857241	1.17337	2.27835	IPI00111218.1	MGI:99600; Aldh2	P47738	Aldehyde dehydrogenase, mitochondrial [Precursor]	56501.8	7.53	103	13	52	0.249	21 18	TIPIDGDFFSYTR TFVQENVYDEFVER
1167	1.07654	0.73579	0.747337	1.5199	IPI00111218.1	MGI:99600; Aldh2	P47738	Aldehyde dehydrogenase, mitochondrial [Precursor]	56501.8	7.53	194	10	23	0.191	22 47 18 46 17	LADLIER TIEEVVGR TEQGPQVDETQFK TIPIDGDFFSYTR VAEQTPLTALYVANLIK
910	0.547776	0.632215	0.788918	2.14619	IPI00111218.1	MGI:99600; Aldh2	P47738	Aldehyde dehydrogenase, mitochondrial [Precursor]	56501.8	7.53	547	21	44	0.509	13 16 18 26 27 28 34 45 53 63 69	AAFQLGSPWR EAGFPPGVVNIVPGFGPTAGAAIASHEGVDK VAEQTPLTALYVANLIK LADLIER TEQGPQVDETQFK ELGEYGLQAYTEVK GYFIQPTVFGDVK TIEEVVGR TFVQENVYDEFVER VVGNPFDSR TIPIDGDFFSYTR
971	0.691375	0.715129	0.952468	1.61068	IPI00111218.1	MGI:99600; Aldh2	P47738	Aldehyde dehydrogenase, mitochondrial [Precursor]	56501.8	7.53	553	16	64	0.408	54 26 31 20 10 20 29 26 46 53 92 44	VVGNPFDSR YGLAAAVFTK LLCGGGAAADR AAFQLGSPWR LGPALATGNVVVMK EEIFGPVMQILK GYFIQPTVFGDVK TEQGPQVDETQFK TIPIDGDFFSYTR ELGEYGLQAYTEVK TFVQENVYDEFVER VAEQTPLTALYVANLIK
1686	1.54076	1.08983	1.09669	0.558646	IPI00111218.1	MGI:99600; Aldh2	P47738	Aldehyde dehydrogenase, mitochondrial [Precursor]	56501.8	7.53	562	17	48	0.42	42 41 59 28 47 42 58 39 81 15	LADLIER TIEEVVGR VVGNPFDSR EEIFGPVMQILK GYFIQPTVFGDVK TEQGPQVDETQFK TIPIDGDFFSYTR ELGEYGLQAYTEVK TFVQENVYDEFVER VAEQTPLTALYVANLIK
983	0.645606	0.71199	1.07357	1.56691	IPI00111218.1	MGI:99600; Aldh2	P47738	Aldehyde dehydrogenase, mitochondrial [Precursor]	56501.8	7.53	573	19	46	0.439	34 57 74 66 107 111	TIEEVVGR VVGNPFDSR GYFIQPTVFGDVK TEQGPQVDETQFK TIPIDGDFFSYTR TFVQENVYDEFVER
573	0.498765	0.502266	0.551121	2.67403	IPI00111908.8	MGI:891996; Cps1	Q8C196	Carbamoyl-phosphate synthase [ammonia], mitochondrial precursor	164514	6.48	86	23	42	0.153	16 11	EIEYEVVR CLGLTEAQTR
371	0.574238	0.714253	0.922068	2.33404	IPI00111908.8	MGI:891996; Cps1	Q8C196	Carbamoyl-phosphate synthase [ammonia], mitochondrial precursor	164514	6.48	132	21	7	0.143	9 22 19	SLFHYR EIEYEVVR FVHDNYVIR
104	0.52088	0.381912	0.724075	3.59072	IPI00111908.8	MGI:891996; Cps1	Q8C196	Carbamoyl-phosphate synthase [ammonia], mitochondrial precursor	164514	6.48	171	21	11	0.15	19 9 11 31 35	SLFHYR FLEEATR EIEYEVVR FVHDNYVIR GNDVLVIECNLR
784	0.944651	1.02353	0.804265	2.24268	IPI00111908.8	MGI:891996; Cps1	Q8C196	Carbamoyl-phosphate synthase [ammonia], mitochondrial precursor	164514	6.48	178	25	11	0.159	11 10 13 29 25	DADPILR SLFHYR LRDADPILR FVHDNYVIR GNDVLVIECNLR
98	0.743169	0.715507	1.06616	2.87069	IPI00111908.8	MGI:891996; Cps1	Q8C196	Carbamoyl-phosphate synthase [ammonia], mitochondrial precursor	164514	6.48	184	26	39	0.199	13 11 12 37	SLFHYR EIEYEVVR VPAIYGVDTR FVHDNYVIR
238	0.663129	0.6695	0.745361	3.72431	IPI00111908.8	MGI:891996; Cps1	Q8C196	Carbamoyl-phosphate synthase [ammonia], mitochondrial precursor	164514	6.48	187	20	26	0.147	11 16 28 22 22	SLFHYR VPAIYGVDTR FVHDNYVIR GQNQPVLNITNR GNDVLVIECNLR
108	0.117594	0.110462	0.271951	4.42443	IPI00111908.8	MGI:891996; Cps1	Q8C196	Carbamoyl-phosphate synthase	164514	6.48	221	21	13	0.18	10 10 26 19	EIEYEVVR VPAIYGVDTR FVHDNYVIR GQNQPVLNITNR
105	0.361698	0.298265	0.588701	3.81578	IPI00111908.8	MGI:891996; Cps1	Q8C196	Carbamoyl-phosphate synthase [ammonia], mitochondrial precursor	164514	6.48	281	19	18	0.135	18 10 39 16 41 13 11 20	SLFHYR FLEEATR EIEYEVVR VPAIYGVDTR FVHDNYVIR AADTIGYPVMIR GQNQPVLNITNR GNDVLVIECNLR
106	0.246153	0.233255	0.366818	4.37967	IPI00111908.8	MGI:891996; Cps1	Q8C196	Carbamoyl-phosphate synthase	164514	6.48	293	16	11	0.126	23 24 43 38 54	SLFHYR EIEYEVVR VPAIYGVDTR FVHDNYVIR GQNQPVLNITNR
1452	1.31429	1.45549	0.942283	0.486743	IPI00111958.1	MGI:98916; Urod	P70697	Uroporphyrinogen decarboxylase	40571.9	6.21	106	9	56	0.275	20 10 13	YLPEFR GPSFPEPLR AAQDFFSTCR
1426	0.639998	1.345	1.19135	0.549771	IPI00111958.1	MGI:98916; Urod	P70697	Uroporphyrinogen decarboxylase	40571.9	6.21	451	17	48	0.444	21 29 42 44 47 24 46 48 34	NDTFLR YLPEFR FALPYIR GPSFPEPLR AAQDFFSTCR GPSFPEPLREER LVQQMLDDFGPQR SPEACCELTLQPLR AVTLQGNLDPCALYASEEEIGR
545	0.803634	0.85599	0.854608	1.61304	IPI00112555.3	MGI:2449057; Gars	Q9CZD3	Glycyl-tRNA synthetase	81825.7	6.24	222	26	39	0.346	10 10 23	NGECFR TPHTATLR AEVSELPNVVR
911	0.716981	0.852677	1.00034	1.97711	IPI00113073.3	MGI:1919785; Aldh1b1		Bone marrow macrophage cDNA, RIKEN full-length enriched library, clone:I830028J03 product:aldehyde dehydrogenase 1 family, member B1, full insert sequence	57516.5	6.59	172	9	56	0.156	12 10 20 27 11 53	ILGYIR LADLVER ELGEDGLR YGLAAAVFTR TFVEESIYR VAEQTPLSALYLASLIK
928	0.30897	0.517418	1.12736	2.4136	IPI00113073.3	MGI:1919785; Aldh1b1		Bone marrow macrophage cDNA, RIKEN full-length enriched library, clone:I830028J03 product:aldehyde dehydrogenase 1 family, member B1, full insert sequence	57516.5	6.59	568	24	41	0.435	47 35 38 26 31 66 35 39 13 35 11 23	ILGYIR LLCGGER LADLVER IEEVIQR KIEEVIQR YGLAAAVFTR TFVEESIYR EEIFGPVQPLFK VAFTGSTEVGHLIQK TIPMDGEHFCFTR IAKEEIFGPVQPLFK VGNPFELDTQQGPQVDKEQFER
576	0.435532	1.10436	1.87237	0.859145	IPI00113163.1	MGI:87951; Afp	P02772	Alpha-fetoprotein precursor	67293.3	5.65	384	29	36	0.648	10 13 16 18 19 23 28	AQDQEVCFTEEGPK HQCLLAR FIYEVSR TAPASVPPFQFPEPAESC K THPNLPVSVILR NFAQFSSEEK LCITSFLR
578	0.645083	1.18325	1.23285	1.45603	IPI00113163.1	MGI:87951; Afp	P02772	Alpha-fetoprotein precursor	67293.3	5.65	643	29	36	0.473	28 41 43 47 43 40 57 88 20 16 18	AVFMNR HQCLLAR FIYEVSR LCITSFLR NFAQFSSEEK LQNLFLIGYTR THPNLPVSVILR YGLSGCCSQSGVER EGSMLNEHVCSVIR EGSMLNEHVCSVIR KAPQLTSAELIDLTGK
577	0.51195	1.69109	1.87494	0.655595	IPI00113163.1	MGI:87951; Afp	P02772	Alpha-fetoprotein precursor	67293.3	5.65	769	24	41	0.403	49 45 52 21 55 70 80 33 66 65 54	HQCLLAR FIYEVSR LCITSFLR RLCITSFLR NFAQFSSEEK LQNLFLIGYTR THPNLPVSVILR ADNKEECFQTK YGLSGCCSQSGVER AQDQEVCFTEEGPK KAPQLTSAELIDLTGK
571	0.49368	1.90217	1.27462	0.406019	IPI00113163.1	MGI:87951; Afp	P02772	Alpha-fetoprotein precoursor	67293.3	5.65	349	34	31	0.663	17 12 28 14	FIYEVSR LCITSFLR NFAQFSSEEK LQNLFLIGYTR
596	0.711396	1.38924	1.36512	1.53032	IPI00113163.1	MGI:87951; Afp	P02772	Alpha-fetoprotein precoursor	67293.3	5.65	349	33	32	0.557	10 30 22 20 23 25	HQCLLAR FIYEVSR NFAQFSSEEK LQNLFLIGYTR THPNLPVSVILR AQDQEVCFTEEGPK
602	0.604907	1.85529	1.21515	0.918499	IPI00113163.1	MGI:87951; Afp		Alpha-fetoprotein precursor	67293.3	5.65	519	28	37	0.46	34 39 33 44 31 37 65 38 12	AVFMNR HQCLLAR FIYEVSR LCITSFLR NFAQFSSEEK LQNLFLIGYTR THPNLPVSVILR YGLSGCCSQSGVER EGSMLNEHVCSVIR
1662	1.18602	1.46806	1.17198	0.478421	IPI00113427.2	MGI:96902; Lzp-s	P17897	Lysozyme C type P precursor	16783.4	9.55	91	4	13	0.216	43 26	AWVAWR STDYGIFQINSR
1664	1.01896	1.24807	1.16072	0.375152	IPI00113870.1	MGI:97503; Pcna	P17918	Proliferating cell nuclear antigen	28766.3	4.66	95	5	1	0.203	18 33	YLNFFTK SEGFDTYR
1441	1.23269	1.18967	0.95245	0.608218	IPI00113870.1	MGI:97503; Pcna	P17918	Proliferating cell nuclear antigen	28766.3	4.66	156	6	6	0.253	10 37 39 13 16	MPSGEFAR YLNFFTK SEGFDTYR CAGNEDIITLR AEDNADTLALVFEAPNQEK
1670	1.04063	1.31456	1.09576	0.469773	IPI00113870.1	MGI:97503; Pcna	P17918	Proliferating cell nuclear antigen	28766.3	4.66	304	14	51	0.693	19 30 42 14 31 60	YYLAPK YLNFFTK SEGFDTYR CAGNEDIITLR DLSHIGDAVVISCAK AEDNADTLALVFEAPNQEK
1437	0.899646	0.701934	1.03844	1.57745	IPI00114017.1	MGI:88031; Anxa7	Q07076	Annexin A7	49907.3	5.91	340	26	39	0.443	19 11 25 23 19 39 36 10	TNQEIR LYQAGEGR SDTSGHFER CYQLEFGR VLIEILCTR EFSGYVESGLK GFGTDEQAIVDVVSNR LGTDESCFNMILATR
2193	0.421194	0.733772	1.01195	2.07158	IPI00114162.2	MGI:101790; Fabp5	Q05816	Fatty acid-binding protein, epidermal	14996.3	6.18	325	14	51	0.739	71 73 39 20 14 26	ELGVGLALR FDETTADGR LMESHGFEEYMK MIVECVMNNATCTR MIVECVMNNATCTR TTVFSCNLGEKFDETTADGR
924	0.502534	0.576705	1.09709	1.99399	IPI00114209.1	MGI:95753; Glud1	P26443	Glutamate dehydrogenase 1, metachondron precursor	52567.5	6.47	162	15	50	0.333	15 38 28	YNLGLDLR NLNHVSYGR LQHGSILGFPK
938	0.355657	0.542191	1.08977	1.97561	IPI00114209.1	MGI:95753; Glud1	P26443	Glutamate dehydrogenase 1, mitochondrial precursor	52567.5	6.47	292	28	37	0.45	30 16 29 14 17	YNLGLDLR MVEGFFDR NLNHVSYGR LQHGSILGFPK HGGTIPVVPTAEFQDR
942	0.344925	0.491188	1.02496	2.2748	IPI00114209.1	MGI:95753; Glud1	P26443	Glutamate dehydrogenase 1, mitochondrial [Precursor	52567.5	6.47	451	21	44	0.403	15 49 12 67 55 47 62	AQHSQHR YNLGLDLR MVEGFFDR NLNHVSYGR LQHGSILGFPK HGGTIPVVPTAEFQDR IIAEGANGPTTPEADKIFLER
2055	0.904582	0.809044	1.06672	3.22282	IPI00114209.1	MGI:95753; Glud1	P26443	Glutamate dehydrogenase 1, mitochondrial [Precursor	61298.2	8.05	761	30	35	0.423	54 41 14 62 69 78 53 49 49 33 30 18 55	YNLGLDLR MVEGFFDR MVEGFFDR NLNHVSYGR DDGSWEVIEGYR DIVHSGLAYTMER HGGTIPVVPTAEFQDR TFVVQGFGNVGLHSMR IIKPCNHVLSLSFPIR DSNYHLLMSVQESLER GFIGPGIDVPAPDMSTGER KGFIGPGIDVPAPDMSTGER IIAEGANGPTTPEADKIFLER
149	0.365655	0.423658	0.537502	3.60956	IPI00114710.2	MGI:97520; Pcx	Q05920	Activated spleen cDNA, RIKEN full-length enriched library, clone:F830201B12 product:pyruvate carboxylase, full insert sequence	129778	6.25	410	29	37	0.31	10 12 19 23 25 26 29 40 51	VVEIAPATHLDPQLR QKADEAYLIGR GTPLDTEVPLER ADEAYLIGR AEAEAQAEELSFPR HYFIEVNSR IAEEFEVELER FIGPSPEVVR VVHSYEELEENYTR
152	0.286742	0.240232	0.578291	3.33215	IPI00114710.2	MGI:97520; Pcx	Q05920	Activated spleen cDNA, RIKEN full-length enriched library, clone:F830201B12 product:pyruvate carboxylase, full insert sequence	129778	6.25	187	19	12	0.181	11 19 22 28	EGPEGFAR FIGPSPEVVR GTPLDTEVPLER AEAEAQAEELSFPR
157	0.161689	0.199118	0.285669	3.72621	IPI00114710.2	MGI:97520; Pcx	Q05920	Activated spleen cDNA, RIKEN full-length enriched library, clone:F830201B12 product:pyruvate carboxylase, full insert sequence	129778	6.25	237	30	35	0.288	18 25 32	EGPEGFAR GTPLDTEVPLER AEAEAQAEELSFPR
154	0.326282	0.418091	0.778438	2.63805	IPI00114710.2	MGI:97520; Pcx	Q05920	Activated spleen cDNA, RIKEN full-length enriched library, clone:F830201B12 product:pyruvate carboxylase, full insert sequence	129778	6.25	484	31	11	0.272	10 12 18 19 20 21 21 24 31 32 36 58	IEGRPGASLPPLNLK VVEIAPATHLDPQLR IAPYVAHNFNK EGPEGFAR GTPLDTEVPLER SFQPDTGR VVHSYEELEENYTR ADEAYLIGR HYFIEVNSR ADFAQACQDAGVR FIGPSPEVVR AEAEAQAEELSFPR
153	0.308162	0.322984	0.402503	3.84939	IPI00114710.2	MGI:97520; Pcx	Q05920	Activated spleen cDNA, RIKEN full-length enriched library, clone:F830201B12 product:pyruvate carboxylase, full insert sequence	129778	6.25	565	34	25	0.338	10 11 14 15 16 26 28 31 31 32 41 47 50	IEGRPGASLPPLNLK ENGVDAVHPGYGFLSER SFQPDTGR VVEIAPATHLDPQLR GTPLDTEVPLER EGPEGFAR FIGPSPEVVR HYFIEVNSR VVHSYEELEENYTR ADFAQACQDAGVR IAEEFEVELER AEAEAQAEELSFPR ADEAYLIGR
1181	0.445708	0.52989	0.81266	2.91631	IPI00114818.1	MGI:1915065; Sec14l2	Q99J08	SEC14-like protein 2	46270.6	6.69	110	10	11	0.263	13 17 10	FDNTYSFIHAK QQYEHTVQVSR LFPVAYNLIKPFLSEDTR
856	0.761718	0.802291	0.942802	1.90955	IPI00115569.1	MGI:107450; Dld	O08749	Dihydrolipoyl dehydrogenase, mitochondrial precursor	54178.1	7.97	156	15	50	0.324	14 60	FPFAANSR VCHAHPTLSEAFR
1171	0.73883	0.727405	0.95691	1.52477	IPI00115871.3	MGI:1349396; Acot1	O55137	Acyl-coenzyme A thioesterase 1	46106.7	6.12	224	12	53	0.22	17 46 36 59	SFIPVER HFLAPGVR LAHAVHER GLAPEQPVTLR
378	0.50463	0.562986	0.724801	2.69638	IPI00116074.1	MGI:87880; Aco2	Q99KI0	Aconitate hydratase, mitochondrial precursor	85410	8.08	228	24	41	0.324	13 43 22	DGYAQILR FKLEAPDADELPR NAVTQEFGPVPDTAR
428	0.593796	0.820476	1.10934	1.63722	IPI00116074.1	MGI:87880; Aco2	Q99KI0	Aconitate hydratase, mitochondrial precursor	85410	8.08	233	19	34	0.233	10 14 15 30 49	VAMSHFEPSEYIR DGYAQILR SQFTITPGSEQIR NAVTQEFGPVPDTAR FKLEAPDADELPR
427	0.611683	0.809614	1.02522	1.69132	IPI00116074.1	MGI:87880; Aco2	Q99KI0	Aconitate hydratase, mitochondrial precursor	85410	8.08	265	24	41	0.332	15 18 18 20 32	NINIVR EHAALEPR NAVTQEFGPVPDTAR DGYAQILR FKLEAPDADELPR
429	0.63473	0.870277	1.04431	1.54893	IPI00116074.1	MGI:87880; Aco2	Q99KI0	Aconitate hydratase, mitochondrial precursor	85410	8.08	430	20	45	0.253	22 42 35 15 20 53 14 79 20 28	NINIVR EHAALEPR DGYAQILR LNRPLTLSEK SQFTITPGSEQIR FKLEAPDADELPR VAMSHFEPSEYIR NAVTQEFGPVPDTAR SDFDPGQDTYQHPPK IVYGHLDDPANQEIER
705	0.745731	0.809297	0.782918	1.74425	IPI00116279.3	MGI:107185; Cct5	P80316	T-complex protein 1 subunit epsilon	59585.9	5.72	160	14	51	0.311	29 35 18 12	AVTIFIR IADGYEQAAR SLHDALCVIR LGFAGVVQEISFGTTK
1507	0.692514	0.763195	0.776763	1.41302	IPI00116603.1	MGI:97448; Otc	P11725	Ornithine carbamoyltransferase, mitochondrial precursor	39739.6	8.81	86	7	58	0.172	35 23	SLVFPEAENR KPEEVDDEVFYSPR
1895	0.875366	0.561367	0.920185	1.42793	IPI00117146.1	MGI:97788; Psph	Q99LS3	Phosphoserine phosphatase	25079.8	5.81	276	11	12	0.467	23 62 60 50	LALIQPSR NVQVFLISGGFR LNIPTTNVFANR LLAEHPPHLTPGIR
788	0.472517	0.48337	0.769729	2.43266	IPI00117214.2	MGI:1919729; Hsdl2	Q2TPA8	Mammary gland RCB-0527 Jyg-MC(B) cDNA, RIKEN full-length enriched library, clone:G930024N11 product:hypothetical protein, full insert sequence===Hydroxysteroid dehydrogenase-like 2 protein.	55651.7	6.31	181	16	55	0.382	40 26 17	VGHGEPSDR DSLSDEVVR LAGCTVFITGASR
1401	0.71707	0.675022	1.19856	2.1191	IPI00117312.1	MGI:95792; Got2	P05202	Aspartate aminotransferase, mitochondrial precursor	47381.2	9.13	396	20	45	0.526	26 35 19 43 81 54	VGASFLQR DAGMQLQGYR DAGMQLQGYR IAATILTSPDLR FVTVQTISGTGALR DDNGKPYVLPSVR
2041	0.855717	1.40223	1.29958	0.507831	IPI00117910.2	MGI:109486; Prdx2	Q61171	Peroxiredoxin-2	21634	5.2	381	8	57	0.396	40 37 47 34 64 79 18	SVDEALR GLFIIDAK NDEGIAYR SLSQNYGVLK QITVNDLPVGR SAPDFTATAVVDGAFK EGGLGPLNIPLLADVTK
2048	0.928158	1.20119	1.33388	0.579531	IPI00117910.2	MGI:109486; Prdx2	Q61171	Peroxiredoxin-2	21634	5.2	427	10	55	0.472	41 32 52 37 69 84 36	SVDEALR GLFIIDAK NDEGIAYR SLSQNYGVLK QITVNDLPVGR SAPDFTATAVVDGAFK KEGGLGPLNIPLLADVTK
2039	0.968387	1.1195	1.19585	0.585854	IPI00117910.2	MGI:109486; Prdx2	Q61171	Peroxiredoxin-2	21634	5.2	509	9	56	0.518	49 44 58 59 91 97 21 26	SVDEALR GLFIIDAK NDEGIAYR SLSQNYGVLK QITVNDLPVGR SAPDFTATAVVDGAFK EGGLGPLNIPLLADVTK KEGGLGPLNIPLLADVTK
1432	0.609355	0.594287	0.730622	1.98168	IPI00117914.2	MGI:88070; Arg1	Q61176	Adult male liver tumor cDNA, RIKEN full-length enriched library, clone:C730019N20 product:arginase 1, liver, full insert sequence	36251.9	6.33	65	7	31	0.242	25	DIVYIGLR
1463	0.22778	0.476744	0.584998	3.32504	IPI00117914.2	MGI:88070; Arg1	Q61176	Adult male liver tumor cDNA, RIKEN full-length enriched library, clone:C730019N20 product:arginase 1, liver, full insert sequence	36251.9	6.33	99	7	2	0.301	34 16	DIVYIGLR EGLYITEEIYK
1278	0.554879	0.459689	0.849792	2.41017	IPI00117914.2	MGI:88070; Arg1	Q61176	Adult male liver tumor cDNA, RIKEN full-length enriched library, clone:C730019N20 product:arginase 1, liver, full insert sequence	36251.9	6.33	134	9	19	0.361	41 18 13 15	DIVYIGLR LKETEYDVR DVDPGEHYIIK TGLLSGLDIMEVNPTLGK
1422	0.321839	0.280983	0.553322	2.74638	IPI00117914.2	MGI:88070; Arg1	Q61176	Adult male liver tumor cDNA, RIKEN full-length enriched library, clone:C730019N20 product:arginase 1, liver, full insert sequence	36251.9	6.33	146	9	56	0.325	50 29 22	DIVYIGLR LKETEYDVR STVNTAVALTLACFGTQR
1136	1.28003	1.24565	0.909652	0.394603	IPI00118676.3	MGI:95303; Eif4a1	P60843	Eukaryotic initiation factor 4A-I	46124.6	5.32	137	16	49	0.3	32	KEELTLEGIR
1232	0.591258	0.550166	0.745056	2.33431	IPI00119470.1	MGI:1919011; Amdhd1		Adult male liver cDNA, RIKEN full-length enriched library, clone:1300019J08 product:CDNA FLJ30055 FIS, CLONE ADRGL1000165, WEAKLY SIMILAR TO IMIDAZOLONEPROPIONASE (EC 3.5.2.7) homolog	46458.6	6.47	173	13	52	0.352	26 27 48	GVFDLDTTRR QFSGETFEER TAVEAADDIISHHLPR
1182	0.664335	0.570501	0.852207	2.84268	IPI00119886.1	MGI:1919030; Isyna1	Q9JHU9	Myo-inositol 1-phosphate synthase A1	60893.1	5.99	67	9	56	0.154	14 17	ADNLIPGTR HVFVGGDDFK YVPYVGDSKR
377	0.559071	0.733765	1.02163	2.11184	IPI00120123.1	MGI:1921379; Dmgdh	Q9DBT9	Dimethylglycine dehydrogenase, mitochondrial precursor	97194	7.69	167	16	14	0.226	12 62 18	DLEGSYYLR SFNISDIPVTAIR NYPATIIQEPLVLTEPAR
1649	0.421493	0.43968	1.12621	3.0457	IPI00121105.2	MGI:96009; Hadhsc	Q61425	Short chain 3-hydroxyacyl-CoA dehydrogenase, mitochondrial precursor	34441.9	8.76	171	9	49	0.21	15 37 38 24 10	NELFQR DTPGFIVNR LKNELFQR LLVPYLIEAVR FAGLHFFNPVPMMK
1953	0.578278	0.940535	0.94581	1.35666	IPI00121209.1	MGI:88049; Apoa1	Q00623	Apolipoprotein A-I precursor	30568.7	5.64	393	17	48	0.481	26 26 41 32 16 63 40	THVDSLR ARPALEDLR LSPVAEEFR WKEDVELYR VQPYLDEFQK SNPTLNEYHTR VAPLGAELQESAR
1956	0.387935	0.810571	0.911164	1.6587	IPI00121209.1	MGI:88049; Apoa1	Q00623	Apolipoprotein A-I precursor	30568.7	5.64	562	17	48	0.485	47 30 14 29 54 17 28 10 69 77 30	THVDSLR LQELQGR EDVELYR ARPALEDLR LSPVAEEFR DFANVYVDAVK VQPYLDEFQK TQLAPHSEQMR SNPTLNEYHTR VAPLGAELQESAR VKDFANVYVDAVK
1569	1.29337	1.3479	1.10722	0.533775	IPI00121297.1	MGI:106095; Naca	Q60817	Nascent polypeptide-associated complex alpha subunit	23369.7	4.52	151	6	16	0.288	13 39 29 31	QVTGVTR SPASDTYIVFGEAK NILFVITKPDVYK IEDLSQQAQLAAAEK
1833	0.686302	0.732815	0.941535	1.55274	IPI00121440.3	MGI:106098; Etfb	Q9DCW4	Electron transfer flavoprotein beta-subunit	27474.9	8.29	245	10	26	0.413	20 57 30 46 34	EIDGGLETLR LKLPAVVTADLR VSVISVEEPPQR EIIAVSCGPSQCQETIR GIHVEIPGAQAESLGPLQVAR
722	0.666624	0.616635	0.769089	1.8735	IPI00121514.3	MGI:109130; Stip1	Q60864	Stress-induced-phosphoprotein 1	62542.4	6.4	191	16	42	0.274	12 14 30 23	SLLSDPTYR EGLQNMEAR KAAALEFLNR YKDAIHFYNK
1376	0.514534	0.584287	0.954838	2.08468	IPI00121517.1	MGI:107372; Pter	Q60866	Phosphotriesterase-related protein	39193.1	6.18	342	16	20	0.43	17 62 31 40 51 16 17	NPYSHR NPGAPFQIIR GGGALVENTTTGLSR VHFLVDEGYEDR VQTVLGLVEPSQLGR RVHFLVDEGYEDR YGGHGYSHILTNIVPK
1807	0.472631	1.05164	1.10251	0.614625	IPI00121534.8	MGI:88269; Car2	P00920	Carbonic anhydrase 2	25046.1	7.02	72	6	59	0.286	31 12	GGPLSDSYR IGPASQGLQK
1810	0.506965	1.32011	1.33439	0.481382	IPI00121534.8	MGI:88269; Car2	P00920	Carbonic anhydrase 2	25046.1	7.02	144	6	26	0.286	44 36 33	GGPLSDSYR IGPASQGLQK DFPIANGDR
1808	0.606851	1.2374	1.25316	0.43189	IPI00121534.8	MGI:88269; Car2	P00920	Carbonic anhydrase 2	25046.1	7.02	289	10	55	0.375	55 28 37 30 21 24 38	GGPLSDSYR IGPASQGLQK DFPIANGDR VLEALHSIK HNGPENWHK YAAELHLVHWNTK EPITVSSEQMSHFR
2026	0.677567	0.814177	1.27986	2.43085	IPI00121788.1	MGI:99523; Prdx1	P35700	Peroxiredoxin-1	22162.3	8.26	474	14	51	0.628	39 48 20 53 60 16 27 50 32	SVDEIIR ADEGISFR GLFIIDDK IGYPAPNFK TIAQDYGVLK ATAVMPDGQFK LVQAFQFTDK QITINDLPVGR GLFIIDDKGILR
2021	0.672957	0.782523	0.936815	1.86903	IPI00121788.1	MGI:99523; Prdx1	P35700	Peroxiredoxin-1	22162.3	8.26	480	16	49	0.643	46 43 50 34 50 20 47 51	SVDEIIR ADEGISFR GLFIIDDK IGYPAPNFK TIAQDYGVLK ATAVMPDGQFK LVQAFQFTDK QITINDLPVGR
2029	0.62199	0.724438	1.26594	2.60849	IPI00121788.1	MGI:99523; Prdx1	P35700	Peroxiredoxin-1	22162.3	8.26	560	15	2	0.633	51 35 45 45 51 27 29 67 38	SVDEIIR ADEGISFR GLFIIDDK IGYPAPNFK TIAQDYGVLK ATAVMPDGQFK LVQAFQFTDK QITINDLPVGR GLFIIDDKGILR
1039	0.778572	0.798118	0.684595	1.49257	IPI00122312.2	MGI:95526; Fgg	Q3UER8	Adult male liver tumor cDNA, RIKEN full-length enriched library, clone:C730002J02 product:fibrinogen, gamma polypeptide, full insert sequence	50317.3	5.38	261	13	52	0.323	19 23 25 30 39 41	DNCCILDER ESGLYFIRPLK VGPESDKYR TLEDILFR YEALLLTHETSIR IIPFNR
1046	0.574895	0.662572	0.998806	1.3874	IPI00122312.2	MGI:95526; Fgg	Q8VCM7	Fibrinogen gamma chain precursor	50317.3	5.38	196	17	48	0.417	13 14 15 36	YLQEIYNSNNQK IIPFNR ESGLYFIRPLK TLEDILFR
253	0.618772	1.02532	1.22248	1.41459	IPI00122862.3	MGI:1342005; Mthfd1	Q922D8	C-1-TETRAHYDROFOLATE SYNTHASE, CYTOPLASMIC	101061	6.71	180	25	40	0.264	19 23	GVPTGFVLPIR LIGNLAR
250	0.557956	0.994882	1.19764	1.55213	IPI00122862.3	MGI:1342005; Mthfd1	Q922D8	C-1-TETRAHYDROFOLATE SYNTHASE, CYTOPLASMIC	101061	6.71	192	23	42	0.272	36	GVPTGFVLPIR
1338	1.30374	0.755458	0.787054	1.7811	IPI00123750.1	MGI:96011; Hao1	Q9WU19	Hydroxyacid oxidase 1	40975.4	7.6	74	9	66	0.273	10 18	FKLPPQLR AIFVTVDTPYLGNR
1356	1.15115	0.889034	0.711287	1.50493	IPI00123750.1	MGI:96011; Hao1	Q9WU19	Hydroxyacid oxidase 1	40975.4	7.6	168	12	27	0.295	13 14 18 23 28	HGVDGILVSNHGAR SGANDQETLADNIQAFSR FKLPPQLR AIFVTVDTPYLGNR SVYDYYR
1783	0.640705	0.692317	0.876816	1.59355	IPI00124223.1	MGI:1096367; Psme1	P97371	Proteasome activator complex subunit 1	28655	5.73	389	16	28	0.522	23 27 29 35 37 40 60	IVVLLQR LEGFHTQISK APLDIPVPDPVKEK VFELMTNLHTK TENLLGSYFPK QPHVGDYR QLVHELDEAEYQEIR
1472	0.358252	0.464102	0.404618	2.70718	IPI00124692.1	MGI:1274789; Taldo1	Q93092	Transaldolase	37363.4	6.57	109	12	53	0.32	21	VSTEVDAR
1857	0.771027	0.667798	1.01009	2.49456	IPI00125035.1	MGI:87979; Ak3l1	Q9WUR9	Adenylate kinase isoenzyme 4, mitochondrial	25046.1	7.02	101	5	60	0.26	65 13	GLLVPDHVITR GVLHQFSGTETNR
1516	0.690602	0.729376	0.834745	1.75284	IPI00125515.3	MGI:1860093; Stard10	Q9JMD3	PCTP-like protein(StAR-related lipid transfer protein 10)	32930.5	6.67	83	5	6	0.254	43 14	ESVQVPDDQDFR AVSIQTGYLIQSTGPK
1939	0.565901	0.693717	0.922696	1.93161	IPI00126120.1	MGI:1341859; Gstz1	Q9WVL0	Maleylacetoacetate isomerase	24259.8	7.68	141	10	40	0.583	10 29 10 16	LLPQDPQKR RQPDTPAELR GIDYEIVPINLIK ELLALEVFQVSHPR
1905	0.630933	1.02041	1.32182	0.703351	IPI00126208.1	MGI:96021; Hbb-b1		11 days embryo whole body cDNA, RIKEN full-length enriched library, clone:2700082N11 product:hemoglobin, beta adult major chain, full insert sequence	15738.2	7.14	370	12	53	0.748	33 33 40 43 45 70	LLVVYPWTQR VITAFNDGLNHLDSLK LHVDPENFR DFTPAAQAAFQK VNADEVGGEALGR VVAGVAAALAHK
2289	0.448273	1.03316	1.55129	1.41019	IPI00126208.1	MGI:96021; Hbb-b1		11 days embryo whole body cDNA, RIKEN full-length enriched library, clone:2700082N11 product:hemoglobin, beta adult major chain, full insert sequence	15738.2	7.14	426	11	54	0.728	83 48 38 70 89	VVAGVAAALAHK LHVDPENFR LLVVYPWTQR VNADEVGGEALGR VITAFNDGLNHLDSLK
761	0.699859	0.615291	0.902926	2.09941	IPI00126400.1	MGI:107933; Mns1		Meiosis-specific nuclear structural protein 1	60198.4	6.32	60	8	57	0.136	21 12	YIEEFQR IIEFANIQEQR
1445	0.38443	0.462013	1.05591	1.92866	IPI00127206.5	MGI:87995; Aldob	Q91Y97	Fructose-bisphosphate aldolase B	39351.1	8.53	319	11	54	0.292	53 46 49 55 28 35	LSFSYGR DSQGNLFR ELSEIAQR FPALTPEQK ETTIQGLDGLSER IADQCPSSLAIQENANALAR
1446	0.306333	0.38025	0.922729	3.97765	IPI00127206.5	MGI:87995; Aldob	Q91Y97	Fructose-bisphosphate aldolase B	39351.1	8.53	349	17	18	0.361	31 37 38 42 47 52	ETTIQGLDGLSER FPALTPEQK ELSEIAQR LSFSYGR IADQCPSSLAIQENANALAR DSQGNLFR
1449	0.416568	0.499926	1.09474	2.19022	IPI00127206.5	MGI:87995; Aldob	Q91Y97	Fructose-bisphosphate aldolase B	39351.1	8.53	703	20	45	0.427	53 70 47 51 27 16 82 49 11 65 13 28 95	LSFSYGR DSQGNLFR ELSEIAQR FPALTPEQK VENTEENRR LDQGGAPLAGTNK ETTIQGLDGLSER GILAADESVGTMGNR GILAADESVGTMGNR YTPEQVAMATVTALHR YTPEQVAMATVTALHR KYTPEQVAMATVTALHR IADQCPSSLAIQENANALAR
1439	0.725842	0.693822	0.888653	1.87914	IPI00127206.5	MGI:87995; Aldob	Q91Y97	Fructose-bisphosphate aldolase B	39351.1	8.53	708	21	44	0.419	16 30 30 34 37 49 59 63 65 86 87	ATQEAFMKR YTPEQVAMATVTALHR KYTPEQVAMATVTALHR VENTEENRR LDQGGAPLAGTNK LSFSYGR ELSEIAQR DSQGNLFR FPALTPEQK IADQCPSSLAIQENANALAR ETTIQGLDGLSER
1581	1.28415	1.5497	0.914692	0.350571	IPI00127415.1	MGI:106184; Npm1	Q61937	Nucleophosmin	32539.8	4.62	239	12	24	0.435	21 24 29 80	DLKPSTPR GPSSVEDIK ADKDYHFK VDNDENEHQLSLR
1520	1.33157	1.54957	0.846875	0.355577	IPI00127415.1	MGI:106184; Npm1	Q61937	Nucleophosmin	32539.8	4.62	256	13	52	0.432	28 30 26 61 27	FINYVK GPSSVEDIK ADKDYHFK VDNDENEHQLSLR MSVQPTVSLGGFEITPPVVLR
1824	1.04751	1.22775	0.933078	2.33055	IPI00127415.1	MGI:106184; Npm1	Q61937	Nucleophosmin	32539.8	4.62	256	13	52	0.432	28 30 26 61 27	FINYVK GPSSVEDIK ADKDYHFK VDNDENEHQLSLR MSVQPTVSLGGFEITPPVVLR
1523	1.20769	1.38821	0.9141	0.407229	IPI00127415.1	MGI:106184; Npm1	Q61937	Nucleophosmin	32539.8	4.62	260	10	55	0.38	36 41 35 84	DLKPSTPR GPSSVEDIK ADKDYHFK VDNDENEHQLSLR
1524	1.25426	1.40826	0.906644	0.364369	IPI00127415.1	MGI:106184; Npm1	Q61937	Nucleophosmin	32539.8	4.62	292	12	31	0.435	31 22 31 32 65 19	FINYVK DLKPSTPR GPSSVEDIK ADKDYHFK VDNDENEHQLSLR MSVQPTVSLGGFEITPPVVLR
1527	1.33608	1.53984	0.887561	0.358863	IPI00127415.1	MGI:106184; Npm1	Q61937	Nucleophosmin	32539.8	4.62	382	11	54	0.38	24 38 44 65 44 73 14 34	VTLATLK FINYVK DLKPSTPR GPSSVEDIK ADKDYHFK VDNDENEHQLSLR MSVQPTVSLGGFEITPPVVLR MSVQPTVSLGGFEITPPVVLR
2211	0.584895	0.472045	0.542335	0.287592	IPI00127560.1	MGI:98865; Ttr	P07309	Transthyretin precursor	15766	5.77	77	6	13	0.435	23	FVEGVYR
2219	0.390798	0.901479	0.917015	1.43878	IPI00127560.1	MGI:98865; Ttr	P07309	Transthyretin precursor	15766	5.77	272	10	55	0.931	39 43 45 53	TSEGSWEPFASGK TAESGELHGLTTDEK TLGISPFHEFADVVFTAN DSGHR FVEGVYR
997	0.556859	0.805075	1.07621	1.94599	IPI00127691.1	MGI:95852; Gss	P51855	Glutathione synthetase	52213.9	5.56	460	22	43	0.441	11 14 19 22 23 31 34 43 44 51	GRFEDVSER QIEINTISASFGGLASR EGIAQTVFLGLNR AVENELLDR HVGHLLR IEPEPFR LFDIYK VGLLEALLPGQPEAVAR NIFDQR ALAEGVLLR
1068	0.628798	0.592844	0.63267	2.41398	IPI00128378.1	MGI:88285; Cbs		Cystathionine beta-synthase, isoform 1	61504.2	6.07	104	12	53	0.205	16 26 16	CVVILPDSVR SNDEDSFAFAR LKNEIPNSHILDQYR
1073	0.260187	0.269019	0.444028	3.05404	IPI00128518.1	MGI:88017; Mat1a	Q91X83	S-adenosylmethionine synthetase isoform type-1	43481	5.51	127	7	58	0.22	19 31 44	NFDLRPGVIVR FVIGGPQGDAGVTGR YLDEDTVYHLQPSGR
1047	0.421614	0.354822	0.494326	2.54697	IPI00128518.1	MGI:88017; Mat1a	Q91X83	S-adenosylmethionine synthetase isoform type-1	43481	5.51	170	9	56	0.28	17 85 27	NFDLRPGVIVR FVIGGPQGDAGVTGR YLDEDTVYHLQPSGR
1041	0.775315	0.785078	0.963328	1.79456	IPI00128518.1	MGI:88017; Mat1a	Q91X83	S-adenosylmethionine synthetase isoform type-1	43481	5.51	427	18	1	0.553	16 19 24 26 28 43 47 100	HIGYDDSAK SGVLPWLRPDSK ICDQISDAVLDAHLK NFDLRPGVIVR TQVTVQYMQDNGAVIPVR YLDEDTVYHLQPSGR TACYGHFGR FVIGGPQGDAGVTGR
1591	0.443138	0.605549	1.10519	2.32615	IPI00128556.1	MGI:1914625; Qprt	Q91X91	Nicotinate-nucleotide pyrophosphorylase	31510.2	6.24	253	12	53	0.472	18 19 22 33 39 45	CSGIASAAATAVEVAR KTTPGFR VEVECSSLEEAFR LFAEGDTPVPHAR GPAHHLLLGER YGLQVGGAACHR
1390	0.602181	0.507613	0.874402	2.09981	IPI00128904.1	MGI:1345635; Pcbp1	P60335	Poly(rC)-binding protein 1	37473.9	6.66	358	15	50	0.469	19 34 53 50 39 37 12 37	QGANINEIR IANPVEGSSGR INISEGNCPER IITLTGPTNAIFK LVVPATQCGSLIGK AITIAGVPQSVTECVK QICLVMLETLSQSPQGR ESTGAQVQVAGDMLPNSTER
826	0.145487	0.254921	0.760497	3.25841	IPI00129011.1	MGI:1339962; Ftcd	Q91XD4	Formimidoyltransferase-cyclodeaminase	58901.5	5.79	301	22	37	0.447	11 15 18 23 32 40	QTLPAIR TVYTFVGQPECVVEGALHAAR AISQTPGCVLLDVDAGPSTNR ACALQEGLR LFVLEEEHR TQAALVLGSLEAR
1805	0.567212	1.50581	1.60382	0.546636	IPI00129096.1	MGI:2144151; Pnpo	Q91XF0	Pyridoxine-5'-phosphate oxidase	30094.9	8.46	389	14	51	0.402	43 22 55 64 62 30 26 13	DGKPSAR QSSVIPDR SSQIGAVVSR FFTNYESR EAENYFHSRPK QSSVIPDREYLR EAFEETHLTSLDPMK EAFEETHLTSLDPMK
1149	1.20534	1.13785	1.05917	0.478441	IPI00129178.1	MGI:97394; Oat	P29758	Ornithine aminotransferase, mitochondrial precursor	48323.9	6.19	227	12	53	0.294	17 28 16 35 15 21 23 10	LFNYNK GLLNAIVIR LPSDVVTSVR LAPPLVIKEDEIR TEQGPPSSEYIFER YGAHNYHPLPVALER KTEQGPPSSEYIFER HQVLFIADEIQTGLAR
1135	0.84189	0.554539	1.22225	3.30726	IPI00129225.1	MGI:1097705; Kng1	O08677	Isoform LMW of Kininogen-1 precursor	47867.6	5.74	131	7	25	0.185	19 22 37	ENEFFIVTQTCK TDGSPTFYSFK YVIEFIAR
1307	1.22551	1.37529	1.11209	0.598628	IPI00129430.1	MGI:1918764; Sfpq	Q8VIJ6	Splicing factor, proline- and glutamine-rich	75394.3	9.45	103	17	48	0.227	14 12	FATHAAALSVR FGQGGAGPVGGQGPR
297	0.56432	0.661381	0.887588	2.35762	IPI00129430.1	MGI:1918764; Sfpq	Q8VIJ6	Splicing factor, proline- and glutamine-rich	75394.3	9.45	109	15	33	0.247	17 17 10	FATHAAALSVR FGQGGAGPVGGQGPR FAQHGTFEYEYSQR
292	0.677768	0.789623	0.921831	1.86323	IPI00129430.1	MGI:1918764; Sfpq	Q8VIJ6	Splicing factor, proline- and glutamine-rich	75394.3	9.45	133	20	45	0.273	18 19	FATHAAALSVR FGQGGAGPVGGQGPR
249	0.616846	0.896791	1.21056	1.73988	IPI00129430.1	MGI:1918764; Sfpq	Q8VIJ6	Splicing factor, proline- and glutamine-rich	75394.3	9.45	180	18	47	0.26	11 24 26 34	GMGPGTPAGYGR LFVGNLPADITEDEFKR FATHAAALSVR FGQGGAGPVGGQGPR
418	0.81949	0.865885	0.663981	0.357182	IPI00129526.1	MGI:98817; Hsp90b1	P08113	Endoplasmin precursor	92418.2	4.74	596	31	34	0.337	21 21 23 24 30 35 36 37 42 43 59	IYFMAGSSR FQSSHHSTDITSLDQYVER YLNFVK TFEINPR LGVIEDHSNR GVVDSDDLPLNVSR NLLHVTDTGVGMTR EAESSPFVER FAFQAEVNR GLFDEYGSK SILFVPTSAPR
413	1.30958	1.25344	1.01879	0.614003	IPI00129526.1	MGI:98817; Hsp90b1	P08113	Endoplasmin precursor	92418.2	4.74	802	41	24	0.364	13 19 19 21 23 25 28 35 43 46 50 54 57 73	KTFEINPR NKEIFLR FQSSHHSTDITSLDQYVER NLLHVTDTGVGMTR YLNFVK EEEAIQLDGLNASQIR TFEINPR LGVIEDHSNR FAFQAEVNR EAESSPFVER KEAESSPFVER GLFDEYGSK SILFVPTSAPR GVVDSDDLPLNVSR
1980	1.00969	1.21758	0.901047	0.604131	IPI00129685.1	MGI:104890; Tpt1	P63028	Translationally-controlled tumor protein	19449.6	4.76	81	5	15	0.302	29 12	LEEQKPER GKLEEQKPER
936	0.714219	0.753978	0.840139	2.3045	IPI00129755.2	MGI:891970; Serpina1b	P22599	Alpha-1-antitrypsin 1-2 precursor	45945.5	5.32	71	8		0.232	34	LVQIHIPR
1163	0.785598	0.946061	0.822845	2.40817	IPI00129928.2	MGI:95530; Fh1	P97807-1	Isoform Mitochondrial of Fumarate hydratase, mitochondrial precursor	54336.1	9.12	116	8	57	0.156	42 25 25	FLGSGPR YYGAQTVR IYELAAGGTAVGTGLNTR
875	0.647374	0.690169	0.917425	1.77897	IPI00130102.3	MGI:94885; Des	P31001	Desmin	53334	5.21	243	24	41	0.496	11 13 26	TSGGAGGLGSLR FLEQQNAALAAEVNR VHEEEIR
913	0.680484	0.76437	0.922848	1.56731	IPI00130280.1	MGI:88115; Atp5a1	Q03265	ATP synthase alpha chain, mitochondrial precursor	59715.6	9.22	659	22	43	0.376	14 33 35 36 45 50 58 67 79 85	VGSAAQTR LELAQYR ILGADTSVDLEETGR ELIIGDR VLSIGDGIAR APGIIPR AVDSLVPIGR HALIIYDDLSK TGAIVDVPVGEELLGR EAYPGDVFYLHSR
1593	0.689921	0.560005	0.573862	1.19829	IPI00130530.1	MGI:1923488; Grhpr	Q91Z53	Glyoxylate reductase/hydroxypyruvate reductase	35306.5	7.57	255	16	21	0.433	11 18 22 33 34 35	RLKPFGVQR RLPEAIEEVK VFVTGPLPAEGR LKPFGVQR NTAIFINISR LLDAAGANLR
1009	0.685355	0.687645	0.864744	1.83884	IPI00130535.1	MGI:105386; Dbt	P53395	Lipoamide acyltransferase component of branched-chain alpha-keto acid dehydrogenase complex, mitochondrial precursor	53126.9	8.88	139	11	54	0.201	20 32 37	SEITPPPPQPK LREELKPVALAR LSDIGEGIR
1657	1.58467	1.12202	1.18982	0.506579	IPI00130535.1	MGI:105386; Dbt	P53395	Lipoamide acyltransferase component of branched-chain alpha-keto acid dehydrogenase complex, mitochondrial precursor	53126.9	8.88	244	18	51	0.446	11 21 25 29 38	DRTEPVTGFQK ILKEDILSFLEK TFPTPIAKPPVFTGK SEITPPPPQPK LSDIGEGIR
1247	1.14883	0.750323	0.890916	1.77646	IPI00130950.1	MGI:1339972; Bhmt	O35490	Betaine--homocysteine S-methyltransferase 1	44991.9	8.01	136	8	57	0.27	14 45 29	EGLEAAR EAYNLGVR AIAEELAPER
2076	1.45175	1.40663	1.12738	0.501193	IPI00131186.2	MGI:1202875; Btf3	Q64152-2	Isoform 2 of Transcription factor BTF3	17688.2	6.85	192	9	54	0.5	37 78	LQAQVR VQASLAANTFTITGHAETK
619	0.0734857	0.42651	1.03724	2.96271	IPI00131695.3	MGI:87991; Alb1	P07724	Serum albumin precursor	68647.7	5.75	96	9	32	0.183	18 22	APQVSTPTLVEAAR LGEYGFQNAILVR
617	0.173037	0.504783	0.9983	2.37034	IPI00131695.3	MGI:87991; Alb1	P07724	Serum albumin precursor	68647.7	5.75	137	15	50	0.299	18 27	LGEYGFQNAILVR APQVSTPTLVEAAR
585	0.405622	0.658928	1.31416	1.73746	IPI00131695.3	MGI:87991; Alb1	P07724	Serum albumin precursor	68647.7	5.75	163	9	5	0.234	16 20 25	LGEYGFQNAILVR LPCVEDYLSAILNR APQVSTPTLVEAAR
592	0.221456	0.536523	1.31264	2.22136	IPI00131695.3	MGI:87991; Alb1	P07724	Serum albumin precursor	68647.7	5.75	781	24	41	0.512	45 38 35 46 36 43 34 58 63 74 11 11 100	ALVSSVR LCAIPNLR CCTLPEDQR YNDLGEQHFK HPDYSVSLLLR APQVSTPTLVEAAR RHPDYSVSLLLR LGEYGFQNAILVR DVFLGTFLYEYSR LPCVEDYLSAILNR RPCFSALTVDETYVPK ENPTTFMGHYLHEVAR AADKDTCFSTEGPNLVTR
611	0.158284	0.522696	1.14303	2.39678	IPI00131695.3	MGI:87991; Alb1	P07724	Serum albumin precursor	68647.7	5.75	821	32	33	0.539	14 24 33 34 40 41 46 50 55 57 67 73	HPDYSVSLLLR CCTLPEDQR SLHTLFGDK RHPDYSVSLLLR LCAIPNLR ALVSSVR YNDLGEQHFK LPCVEDYLSAILNR DVFLGTFLYEYSR AADKDTCFSTEGPNLVTR APQVSTPTLVEAAR LGEYGFQNAILVR
597	0.32116	0.713702	1.27136	1.98067	IPI00131695.3	MGI:87991; Alb1	P07724	Serum albumin precursor	68647.7	5.75	930	34	31	0.589	37 36 20 14 38 37 70 56 81 27 64 26 25 16 95	ALVSSVR LCAIPNLR SLHTLFGDK LVQEVTDFAK CCTLPEDQR YNDLGEQHFK APQVSTPTLVEAAR RHPDYSVSLLLR LGEYGFQNAILVR DVFLGTFLYEYSR LPCVEDYLSAILNR LSQTFPNADFAEITK RPCFSALTVDETYVPK ENPTTFMGHYLHEVAR AADKDTCFSTEGPNLVTR
586	0.313881	0.623782	1.33956	1.95745	IPI00131695.3	MGI:87991; Alb1	P07724	Serum albumin precursor	68647.7	5.75	1090	30	35	0.449	15 30 30 31 32 42 43 49 51 55 67 78 96 100 128	ENPTTFMGHYLHEVAR CCTLPEDQR HPDYSVSLLLR ECCHGDLLECADDRAEL AK RPCFSALTVDETYVPK RHPDYSVSLLLR ALVSSVR LCAIPNLR QEPERNECFLQHK YNDLGEQHFK DVFLGTFLYEYSR LGEYGFQNAILVR LPCVEDYLSAILNR APQVSTPTLVEAAR AADKDTCFSTEGPNLVT R
550	0.803375	1.78434	1.28981	0.967942	IPI00132762.1	MGI:1915265; Trap1	Q9CQN1	Heat shock protein 75 kDa, mitochondrial precursor	80158.5	6.25	237	21	12	0.331	12 14 17 22 26 26	YIAQAYDKPR ELLQESALIR YESSALPAGQLTSLPDYASR DISEFQHEEFYR AQLLQPTLEINPR GVVDSEDIPLNLSR
559	0.580071	2.5258	0.517294	0.569338	IPI00132762.1	MGI:1915265; Trap1	Q9CQN1	Heat shock protein 75 kDa, mitochondrial precursor	80158.5	6.25	556	27	38	0.329	27 10 18 37 21 59 28 48 48 48 28	DVLQQR KLCQLR FFIDQSK TDAPLNIR ELLQESALIR YIAQAYDKPR NIYYLCAPNR AQLLQPTLEINPR GVVDSEDIPLNLSR DISEFQHEEFYR YESSALPAGQLTSLPDYASR
1759	1.11544	1.07338	0.998602	0.4906	IPI00133440.1	MGI:97572; Phb	P67778	Prohibitin(B-cell receptor-associated protein 32)	29801.9	5.57	183	8	57	0.301	22 38 31 29 18	AVIFDR FDAGELITQR DLQNVNITLR IYTSIGEDYDER KLEAAEDIAYQLSR
1577	0.461824	0.557261	0.874867	2.34877	IPI00133456.1	MGI:108024; Rgn	Q64374	Regucalcin	33385.5	5.15	280	15	50	0.428	27 30 30 41 56	WDTVSNQVQR VAVDAPVSSVALR YFAGTMAEETAPAVLER DGLNAEGLLR HQGSLYSLFPDHSVK
1584	0.289002	0.49503	0.888616	2.2547	IPI00133456.1	MGI:108024; Rgn	Q64374	Regucalcin	33385.5	5.15	301	12	53	0.324	66 10 49 63 18 44	DGLNAEGLLR WDTVSNQVQR VAVDAPVSSVALR HQGSLYSLFPDHSVK YFAGTMAEETAPAVLER YFAGTMAEETAPAVLER
849	0.477882	0.476379	0.798694	3.65815	IPI00133522.1	MGI:97464; P4hb	P09103	Protein disulfide-isomerase precursor	57107.8	4.79	879	27	38	0.495	14 23 26 27 30 38 42 47 55 59 85 89 123	KFDEGR ITEFCHR TVIDYNGER LKAEGSEIR KEECPAVR THILLFLPK FFPASADR LGETYKDHENIIIAK YQLDKDGVVLFK VLVGANFEEVAFDEK HNQLPLVIEFTEQTAPK ILFIFIDSDHTDNQR VDATEESDLAQQYGVR
994	1.0631	0.850647	0.858431	1.73917	IPI00133549.2	MGI:97473; Pah	P16331	Phenylalanine-4-hydroxylase	53126.9	8.88	103	12	18	0.25	20	DFLGGLAFR
1658	1.5795	1.11312	1.31362	0.530832	IPI00133549.2	MGI:97473; Pah	P16331	Phenylalanine-4-hydroxylase	53126.9	8.88	123	13	58	0.265	10 28	TFAATIPRPFSVR DFLGGLAFR
1011	1.18693	1.17258	1.04117	0.446892	IPI00133916.2	MGI:1891925; Hnrph1	O35737	Heterogeneous nuclear ribonucleoprotein H1	49168.4	5.89	134	11	54	0.347	38 18 25	VHIEIGPDGR HTGPNSPDTANDGFVR ATENDIYNFFSPLNPVR
1010	1.13804	1.20656	0.99905	0.417	IPI00133916.2	MGI:1891925; Hnrph1	O35737	Heterogeneous nuclear ribonucleoprotein H1	49168.4	5.89	389	16	49	0.43	22 24 46 56 70 73	YVELFLNSTAGASGGAYEHR EGRPSGEAFVELESEDEVK GLPWSCSADEVQR VHIEIGPDGR ATENDIYNFFSPLNPVR HTGPNSPDTANDGFVR
1925	1.16276	1.27083	1.00137	0.481931	IPI00134621.2	MGI:1333112; Ran	P62827	GTP-binding nuclear protein Ran	24276.6	7.19	476	15	50	0.581	39 59 49 44 34 22 52 30 26	SIVFHR NVPNWHR HLTGEFEK NLQYYDISAK FNVWDTAGQEK VCENIPIVLCGNK SNYNFEKPFLWLAR YVATLGVEVHPLVFHTNR KYVATLGVEVHPLVFHTNR
1228	0.981205	0.61798	0.742492	3.3375	IPI00134746.5	MGI:88090; Ass1	P16460	Argininosuccinate synthase	46555	8.36	169	15	50	0.32	10 26 26 15	IDIVENR GQVYILGR MPEFYNR RQVEIAQR
974	0.79786	0.821629	0.852914	1.78963	IPI00134809.1	MGI:1926170; Dlst	Q9D2G2	Dihydrolipoyllysine-residue succinyltransferase component of 2- oxoglutarate dehydrogenase complex, mitochondrial precursor	48963.5	9.11	134	10	55	0.275	15 29 13 25	GLVVPVIR VEGGTPLFTLR NVETMNYADIER NDVITVQTPAFAESVTEGDVR
1223	0.644152	0.626734	1.03793	1.82209	IPI00135231.2	MGI:96413; Idh1.	O88844	0 day neonate lung cDNA, RIKEN full-length enriched library, clone:E030024J03 product:isocitrate dehydrogenase 1 (NADP+), soluble, full insert sequence	47514.9	6.49	191	13	11	0.303	15 11 32 44 16	GLPNVQR ICYEHR NILGGTVFR HAYGDQYR TVEAEAAHGTVTR
1214	0.60335	0.634248	1.13465	1.78754	IPI00135231.2	MGI:96413; Idh1.	O88844	0 day neonate lung cDNA, RIKEN full-length enriched library, clone:E030024J03 product:isocitrate dehydrogenase 1 (NADP+), soluble, full insert sequence	47514.9	6.49	200	16	60	0.434	34 41 17	NILGGTVFR HAYGDQYR TVEAEAAHGTVTR
334	0.88881	0.892437	0.95172	1.80293	IPI00136213.4	MGI:2183102; Sardh	Q99LB7	Sarcosine dehydrogenase, mitochondrial precursor	102031	6.28	223	17	32	0.188	22 23 25 52	DHDASVYLR NYSVVFPHDEPLAGR TIAYGYIR HGLVNAGYR
332	0.686965	0.633074	0.847167	2.50504	IPI00136213.4	MGI:2183102; Sardh	Q99LB7	Sarcosine dehydrogenase, mitochondrial precursor	102031	6.28	308	21	44	0.232	10 10 13 19 23 27 27 38 38	ASCLPVYR FHHSLTDHTR SPFDPDNKR TIAYGYIR FYLLGVDAR SVPYQR GAQVIENCAVTGIR HGLVNAGYR NYSVVFPHDEPLAGR
335	0.349697	0.455715	0.662358	2.79397	IPI00136213.4	MGI:2183102; Sardh	Q99LB7	Sarcosine dehydrogenase, mitochondrial precursor	102031	6.28	468	25	41	0.246	14 18 18 27 29 31 33 36 36 36 37	DPSGGPVSLDFVK FHHSLTDHTR AYGIESHVLSPAETK LGVGGAVLLER NGQVVGHVR NYSVVFPHDEPLAGR FYLLGVDAR TIAYGYIR DHDASVYLR GAQVIENCAVTGIR HGLVNAGYR
336	0.362257	0.487663	0.672107	2.73607	IPI00136213.4	MGI:2183102; Sardh	Q99LB7	Sarcosine dehydrogenase, mitochondrial precursor	102031	6.28	586	36	9	0.359	10 13 13 17 18 21 24 24 28 32 33 38 42	LNEYKR LGVGGAVLLER FHHSLTDHTR DYTYSR TSVPFLGR DHDASVYLR SVPYQR NGQVVGHVR FYLLGVDAR HGLVNAGYR TIAYGYIR NYSVVFPHDEPLAGR GAQVIENCAVTGIR
1276	0.505547	0.643901	1.05972	1.86134	IPI00136655.1	MGI:1349389; Gcat	O88986	2-amino-3-ketobutyrate coenzyme A ligase, mitochondrial precursor	44901.9	6.92	124	11	18	0.385	39 28	IAHFHQR ALGGASGGYTTGPEPLVSLLR
1637	1.31172	1.05149	0.852217	0.536203	IPI00136912.1	MGI:102690; Srm	Q64674	Spermidine synthase	52818.5	5.81	239	9	3	0.338	48 31 42 21 23 12	YQDILVFR YYNSDMHR AAFVLPEFTR VLIIGGGDGGVLR KVLIIGGGDGGVLR LTLHVGDGFEFMK
1208	0.390199	0.581898	0.911213	2.03593	IPI00138084.2	MGI:87930; Adk	P55264-2	Isoform Short of Adenosine kinase	38427.5	5.7	340	17	48	0.4	24 10 36 36 21 72 10	HLDLER YAAENNR TVIFTQGR ELFDELVK ELFDELVKK AGHYAASVIIR SLVANLAAANCYK
471	0.428893	0.751075	1.4062	1.55583	IPI00139788.2	MGI:98821; Trf	Q921I1	Serotransferrin precursor	76673.7	6.94	324	29	36	0.402	19 11 15 10 46	DSAFGLLR IPSHAVVAR WCALSHLER LYLGHNYVTAIR KPVDQYEDCYLAR
493	0.451041	0.934048	0.905853	1.59083	IPI00139788.2	MGI:98821; Trf	Q921I1	Serotransferrin precursor	76673.7	6.94	406	31	16	0.442	11 17 22 22 30 40	LLEACTFHKH SKDFQLFSSPLGK DSAFGLLR LYLGHNYVTAIR KPVDQYEDCYLAR NLKQEDFELLCPDGTR
503	0.483354	0.940915	0.948687	1.66302	IPI00139788.2	MGI:98821; Trf	Q921I1	Serotransferrin precursor	76673.7	6.94	444	30	35	0.413	10 13 18 21 23 25 36 52	ASDTSITWNNLK LLEACTFHKH DQYELLCLDNTR CAPNNKEEYNGYTGAFR HTTIFEVLPEK DSAFGLLR VAQEHFGK LYLGHNYVTAIR
401	0.695529	0.947924	1.01312	1.3949	IPI00139788.2	MGI:98821; Trf	Q921I1	Serotransferrin precursor	76673.7	6.94	722	31	34	0.4	20 23 24 32 35 35 37 38 42 45 46 51 66	VAQEHFGK DFASCHLAQAPNHVVVSR SCHTGLGR QEDFELLCPDGTR HTTIFEVLPEK SKDFQLFSSPLGK EEYNGYTGAFR DSAFGLLR LLEACTFHKH NLKQEDFELLCPDGTR KPVDQYEDCYLAR IPSHAVVAR LYLGHNYVTAIR
477	0.281384	0.7109	1.64338	1.41581	IPI00139788.2	MGI:98821; Trf	Q921I1	Serotransferrin precursor	76673.7	6.94	723	30	35	0.409	16 19 23 31 31 34 39 44 55 60 63 79	EEYNGYTGAFR HTTIFEVLPEK DFASCHLAQAPNHVVVSR DSAFGLLR TVLPPDGPR QEDFELLCPDGTR WCALSHLER DQYELLCLDNTR NLKQEDFELLCPDGTR LYLGHNYVTAIR ADRDQYELLCLDNTR KPVDQYEDCYLAR
508	0.435625	0.956534	1.00163	1.50187	IPI00139788.2	MGI:98821; Trf	Q921I1	Serotransferrin precursor	76673.7	6.94	810	36	29	0.43	14 18 22 26 29 29 31 32 40 47 50 86 94	VAQEHFGK DLLFRDDTK DFASCHLAQAPNHVVVSR DSAFGLLR LLEACTFHKH ADRDQYELLCLDNTR YLGAEYMQSVGNMR TVLPPDGPR DQYELLCLDNTR WCALSHLER NLKQEDFELLCPDGTR LYLGHNYVTAIR KPVDQYEDCYLAR
464	0.567985	0.799217	1.10467	1.53039	IPI00139788.2	MGI:98821; Trf	Q921I1	Serotransferrin precursor	76673.7	6.94	589	36	29	0.481	11 15 16 17 21 23 26 34 40 41 41	HTTIFEVLPEK EEYNGYTGAFR VAQEHFGK DQYELLCLDNTR DFASCHLAQAPNHVVVSR DSAFGLLR WCALSHLER IPSHAVVAR KPVDQYEDCYLAR LYLGHNYVTAIR QEDFELLCPDGTR
909	0.872684	1.05569	0.868822	0.47559	IPI00169463.1	MGI:1915472; Tubb2c	P68372	Tubulin beta-2C chain	49799	4.79	328	13	52	0.303	11 22 27 57 58 70	AVLVDLEPGTMDSVR GSQQYR TAVCDIPPR GHYTEGAELVDSVLDVVR YLTVAAVFR FPGQLNADLR
904	1.07856	1.1933	0.991005	0.426237	IPI00169463.1	MGI:1915472; Tubb2c	P68372	Tubulin beta-2C chain	49799	4.79	701	26	39	0.429	11 13 15 24 29 33 37 37 45 48 54 89 121	SGPFGQIFRPDNFVFGQSGAGNNWAK NMMAACDPR LHFFMPGFAPLTSR KLAVNMVPFPR YLTVAAVFR TAVCDIPPR LAVNMVPFPR LHFFMPGFAPLTSR ISEQFTAMFR AVLVDLEPGTMDSVR FPGQLNADLR LTTPTYGDLNHLVSATMSGVTTCLR GHYTEGAELVDSVLDVVR
1891	0.358409	0.571946	1.04327	2.37375	IPI00170307.1	MGI:2180167; Apoa1bp	Q8K4Z3	ApoA-I binding protein	30952.8	7.59	120	12	53	0.493	24	YHYLGGR
927	0.893613	0.843806	0.85636	1.93301	IPI00170394.1	MGI:1924188; Rbm17	Q8JZX4	Splicing factor 45	45276	5.65	108	8	57	0.212	20 26 23	IFLEFER DFPYEEDSRPR CVIFEIPGAPDDEAVR
1444	0.731359	0.816997	0.883975	2.31674	IPI00172146.2	MGI:1919005; Dhdh	Q8K0E9	Adult male liver cDNA, RIKEN full-length enriched library, clone:1300018L09 product:similar to DIMERIC DIHYDRODIOL DEHYDROGENASE	36277.7	6.03	112	8	57	0.264	12 33 28	AIGVTFPQDKR AEFGFDLSHIPR EVLVQGTIGDLR
1829	0.539369	0.970266	1.03169	2.1461	IPI00221890.5	MGI:88270; Car3	P16015	Carbonic anhydrase 3	29216.6	6.97	205	11	35	0.548	39 40 47	YAAELHLVHWNPK GGPLSGPYR VVFDDTYDR
1832	0.396607	0.441396	0.804717	2.27427	IPI00221890.5	MGI:88270; Car3	P16015	Carbonic anhydrase 3	29216.6	6.97	327	11	54	0.471	51 36 60 36 27 25 16	GGPLSGPYR YNTFGEALK VVFDDTYDR GDNQSPIELHTK YAAELHLVHWNPK EKGEFQILLDALDK EAPFTHFDPSCLFPACR
1607	0.536398	0.618577	0.71517	2.25314	IPI00223757.3	MGI:1353494; Akr1b3	P45376	Aldose reductase	35578.4	6.79	152	13	52	0.441	17 17 25	HKDYPFHAEV TIGVSNFNPLQIER VAIDLGYR
1553	0.525694	0.463236	0.613935	2.49134	IPI00224181.6	MGI:101918; Akr1b7	P21300	Aldose reductase-related protein 1	35834.7	6.85	121	7	30	0.358	33 19 13	ALGISNFNHFQIER TEEDYPFHEEY REDLFIVSK
816	0.474934	0.537035	0.612593	3.27055	IPI00225192.1	MGI:1920460; Nup54	Q8BTS4	Nucleoporin p54	55697.5	6.53	215	19	46	0.367	14 21 39 43	LVEHGLNETIHSR VQLDTIQGELNAPTQFK YYIDADLLR SGYAIQADEEQLR
1714	1.02513	1.00375	0.653214	0.49957	IPI00226872.1	MGI:106504; Efhd2	Q8C845	16 days embryo head cDNA, RIKEN full-length enriched library, clone:C130064C02 product:SWIPROSIN 1, full insert sequence	26783.6	5.07	180	12	23	0.383	20 17 26 11	EFLLIFR VFNPYTEFK FEEEIKAEQEER AAAGELQEDSGLHVLAR
1459	0.350064	0.361875	0.370558	2.89722	IPI00228630.4	MGI:95492; Fbp1	Q9QXD6	Fructose-1,6-bisphosphatase 1	36757.7	6.18	389	17	37	0.475	13 18 20 26 28 30 32 36 37 47	YVGSMVADIHR DALQPGR FVMEQGR STDEPSEKDALQPGR KGNIYSLNEGYAK GNIYSLNEGYAK KFPPDGSAPYGAR DFDPAINEYLQR YVGSMVADIHR FPPDGSAPYGAR
2244	0.611126	0.899645	1.36704	1.58872	IPI00230034.4	MGI:1298381; Ddt	O35215	D-dopachrome decarboxylase	12937.8	6.15	220	10	4	0.897	26 44 51	IPAGLENR STEPCAHLLVSSIGVVGTAEQNR FLTEELSLDQDR
2286	0.598025	0.948132	1.10361	1.96053	IPI00230034.4	MGI:1298381; Ddt	O35215	D-dopachrome decarboxylase	12937.8	6.15	334	10	14	0.897	40 42 46 63 66	IPAGLENR LCAATATILDKPEDR FFPLEAWQIGK STEPCAHLLVSSIGVVGTAEQNR FLTEELSLDQDR
786	0.782682	0.714431	0.995791	1.58909	IPI00230108.6	MGI:95834; Pdia3	P27773	CRL-1722 L5178Y-R cDNA, RIKEN full-length enriched library, clone:I730028I05 product:glucose regulated protein, full insert sequence	56642.7	5.88	326	19	46	0.4	28 44 18 33 47 15 28	LNFAVASR DASVVGFFR FVMQEEFSR DGEEAGAYDGPR ELNDFISYLQR FISDKDASVVGFFR TFSHELSDFGLESTTGEVPVVAIR
780	0.930749	0.60225	1.15223	1.33185	IPI00230108.6	MGI:95834; Pdia3	P27773	CRL-1722 L5178Y-R cDNA, RIKEN full-length enriched library, clone:I730028I05 product:glucose regulated protein, full insert sequence	56642.7	5.88	656	27	38	0.457	24 37 38 39 40 51 51 51 53 68	EYDDNGEGITIFRPLHLANK YGVSGYPTLK LNFAVASR SEPIPESNEGPVK ELNDFISYLQR DGEEAGAYDGPR GFPTIYFSPANK FISDKDASVVGFFR DASVVGFFR FAHTNIESLVK
782	0.783972	0.602248	0.995609	1.41741	IPI00230108.6	MGI:95834; Pdia3	P27773	CRL-1722 L5178Y-R cDNA, RIKEN full-length enriched library, clone:I730028I05 product:glucose regulated protein, full insert sequence	56642.7	5.88	854	25	40	0.493	58 44 15 84 77 68 81 70 29 71 62	LNFAVASR DASVVGFFR FVMQEEFSR DGEEAGAYDGPR FAHTNIESLVK ELNDFISYLQR FISDKDASVVGFFR ALEQFLQEYFDGNLKR EYDDNGEGITIFRPLHLANK TFSHELSDFGLESTTGEVPVVAIR KTFSHELSDFGLESTTGEVPVVAIR
2119	0.328955	0.454036	0.774696	2.15618	IPI00230113.4	MGI:1926952; Cyb5	P56395	Cytochrome b5	15100.5	4.96	198	6	4	0.526	12 25 32 50 16	STWVILHHK YYTLEEIQK TYIIGELHPDDR FLEEHPGGEEVLR EQAGGDATENFEDVGHSTDAR
1145	1.47258	0.988369	0.894276	0.489135	IPI00230113.4	MGI:1926952; Cyb5	P56395	Cytochrome b5	15100.5	4.96	212	6	18	0.858	14 25 55 70	EQAGGDATENFEDVGHS TDAR YYTLEEIQK TYIIGELHPDDR FLEEHPGGEEVLR
2107	1.32856	1.31124	1.02298	0.552911	IPI00230204.6	MGI:95791; Got1	P05201	Aspartate aminotransferase, cytoplasmic	46071.4	6.75	182	11	28	0.228	18 22 23 23 36	DAWAIR ITWSNPPAQGAR IGADFLGR HIYLLPSGR NFGLYNER
1329	0.989039	0.783288	0.681035	1.88377	IPI00230204.6	MGI:95791; Got1	P05201	Aspartate aminotransferase, cytoplasmic	46071.4	6.75	239	16	49	0.333	11 16 17 27 40	VNLGVGAYR DAWAIR LTADFRDDPDPR HIYLLPSGR NFGLYNER
1931	0.372131	0.705341	1.44509	1.71389	IPI00230212.4	MGI:95860; Gstm1	P10649	Glutathione S-transferase Mu 1	25822	8.13	644	24	41	0.682	18 27 28 31 32 34 35 37 42 53 56 58	YTMGDAPDFDR YIATPIFSK PMILGYWNVR KHHLDGETEEER LYSEFLGK MLLEYTDSSYDEKR RPWFAGDK GLTHPIR YTMGDAPDFDR ITQSNAILR CLDAFPNLR ADIVENQVMDTR
1914	0.648971	1.4331	1.20728	1.01203	IPI00230212.4	MGI:95860; Gstm1	P10649	Glutathione S-transferase Mu 1	25822	8.13	713	27	38	0.673	18 19 28 31 33 36 41 51 53 61 61 62 71	YTMGDAPDFDR PMILGYWNVR RPWFAGDK GLTHPIR MLLEYTDSSYDEKR LYSEFLGK YIATPIFSK ADIVENQVMDTR YTMGDAPDFDR CLDAFPNLR MLLEYTDSSYDEKR ITQSNAILR KHHLDGETEEER
614	0.785018	0.807869	0.866898	1.73485	IPI00230351.1	MGI:1914195; Sdha	Q8K2B3	Succinate dehydrogenase [ubiquinone] flavoprotein subunit, mitochondrial precursor	72539.2	7.06	222	20	45	0.342	12 16 17 23 27	TLNEADCATVPPAIR NTVIATGGYGR TGHSLLHTLYGR GVIALCIEDGSIHR LGANSLLDLVVFGR
1203	0.716062	0.891285	1.15859	1.45228	IPI00230440.5	MGI:87968; Ahcy	P50247	Adenosylhomocysteinase	47526.2	6.08	96	13	7	0.26	9 7 12	YWLKNGR YPQLLSGIR SKFDNLYGCR
1216	0.580918	0.614542	0.710007	1.92127	IPI00230440.5	MGI:87968; Ahcy	P50247	Adenosylhomocysteinase	47526.2	6.08	236	25	40	0.536	17 12 12	VADIGLAAWGR YPVGVHFLPK SKFDNLYGCR
2090	1.30261	0.900415	0.336732	0.694203	IPI00265768.1	MGI:2448399; Hist1h2bk	Q8CGP1	HISTONE PROTEIN HIST1H2BK.	13911.6	10.31	192	5	12	0.357	16 31 33 45	IASEASR EIQTAVR LAHYNKR AMGIMNSFVNDIFER
2170	0.439023	0.620097	0.403323	0.265647	IPI00265768.1	MGI:2448399; Hist1h2bk	Q8CGP1	Histone H2B type 1-K	13911.6	10.31	220	5	6	0.357	18 59 31 33	IASEASR EIQTAVR LAHYNKR AMGIMNSFVNDIFER
1225	0.731293	0.655574	0.721077	1.55342	IPI00274656.5	MGI:1920328; Pmpcb	Q9CXT8	Mitochondrial-processing peptidase beta subunit, mitochondrial precursor	54962.9	6.92	145	15	32	0.283	10 13 37	FTGSEIR IPIPELEAR SPAIAALGPIER
1156	0.566391	0.538787	0.873221	2.24601	IPI00307837.4	MGI:1096881; Eef1a1	P10126	Elongation factor 1-alpha 1	50281.2	9.15	192	9	56	0.157	25 34 41 54	QTVAVGVIK LPLQDVYK IGGIGTVPVGR YYVTIIDAPGHR
1741	1.21295	0.964395	0.966143	0.371552	IPI00308498.1	MGI:107739; Casp3	P70677	Caspase-3 precursor	31454.4	6.45	175	15	50	0.375	18 21 28 12	LTSFFR KLTSFFR LFIIQACR SGTDVDAANLR
1574	0.620747	0.604667	0.881409	1.95392	IPI00309768.6	MGI:1860611; Pdlim1	O70400	PDZ and LIM domain protein 1	35620.9	6.37	155	16	47	0.531	14 22	GDPNKPSGFR DFEQPLAISR
1582	0.652092	0.67924	0.878637	1.59052	IPI00309768.6	MGI:1860611; Pdlim1	O70400	PDZ and LIM domain protein 1	35620.9	6.37	161	16	49	0.497	38 16	DFEQPLAISR VTPPEGYDVVTVFR
716	0.470971	0.530274	0.693494	2.48854	IPI00310669.3	MGI:2385084; Dak	Q8VC30	Dihydroxyacetone kinase	59653.4	6.44	262	19	20	0.431	20 26 43 47	VALLSGGGSGHEPAHAGFIGK LSVLLLER EGPSLTSPAQVLSR ASYISSAQLDQPDPGAVAAAAIFR
819	0.537896	0.720168	0.898307	2.25885	IPI00312058.4	MGI:88271; Cat	P24270	Catalase	59596.6	7.72	233	16	8	0.274	24 18 42 14 47	GIPDGHR NLPVGEAGR LFAYPDTHR LAQEDPDYGLR DAILFPSFIHSQK
813	0.575347	0.805725	0.926397	2.1016	IPI00312058.4	MGI:88271; Cat	P24270	Catalase	59596.6	7.72	426	21	44	0.416	13 19 28 28 29 29 30 31 33 40	VFEHIGKR DAILFPSFIHSQK LAQEDPDYGLR GAGAFGYFEVTHDITR FNSANEDNVTQVR LGPNYLQIPVNCPYR NFTDVHPDYGAR NLPVGEAGR VANYQR LFAYPDTHR
802	0.475789	0.630107	1.04414	1.84834	IPI00312058.4	MGI:88271; Cat	P24270	Catalase	59596.6	7.72	461	23	42	0.481	11 14 36 32 56 50 36 35 27	VANYQR NLPVGEAGR LFAYPDTHR LAQEDPDYGLR NFTDVHPDYGAR FNSANEDNVTQVR DAILFPSFIHSQK GAGAFGYFEVTHDITR LGPNYLQIPVNCPYR
810	0.532006	0.648187	0.975241	1.89043	IPI00312058.4	MGI:88271; Cat	P24270	Catalase	59596.6	7.72	718	30	15	0.58	23 24 35 37 39 43 44 49 49 52 62	VANYQR LCENIAGHLK VFEHIGKR DAILFPSFIHSQK LGPNYLQIPVNCPYR NLPVGEAGR LFAYPDTHR LAQEDPDYGLR FNSANEDNVTQVR GAGAFGYFEVTHDITR NFTDVHPDYGAR
1531	0.935651	1.0327	0.747725	0.407966	IPI00314950.2	MGI:88066; Arbp	P14869	60S acidic ribosomal protein P0	34194.8	5.91	263	19	34	0.609	44 31 17 22	FLEGVR LLPHIR GNVGFVFTK TSFFQALGITTK
1230	0.587613	0.509932	0.61768	2.64983	IPI00318614.8	MGI:96414; Idh2		2 days neonate thymus thymic cells cDNA, RIKEN full-length enriched library, clone:E430004F23 product:isocitrate dehydrogenase 2	50873.9	8.88	630	24	41	0.48	27 41 42 24 36 43 34 70 69 13 30 20	IWYEHR ATDFVVDR NILGGTVFR WPLYLSTK LDGNQDLIR YFDLGLPNR CATITPDEAR GKLDGNQDLIR TIEAEAAHGTVTR DLAGCIHGLSNVK LVPGWTKPITIGR IKVEKPVVEMDGDEMTR
2001	0.984964	1.39186	1.60393	0.748346	IPI00319652.1	MGI:104887; Gpx1	P11352	Glutathione peroxidase 1	22268.3	6.74	230	9	57	0.652	67 53 24 21	AHPLFTFLR FLVGPDGVPVR FLVGPDGVPVRR YVRPGGGFEPNFTLFEK
419	1.01079	1.00896	0.748459	0.414902	IPI00319992.1	MGI:95835; Hspa5	P20029	78 kDa glucose-regulated protein precursor	38964.3	6.02	1100	26	40	0.476	15 33 35 39 49 52 56 71 75 84 94 101 107 108	AKFEELNMDLFR ITITNDQNR LTPEEIER VYEGERPLTK ALSSQHQAR VEIIANDQGNR SDIDEIVLVGGSTR KVTHAVVTVPAYFNDAQ R IEIESFFEGEDFSETLTR IINEPTAAAIAYGLDKR VTHAVVTVPAYFNDAQR ITPSYVAFTPEGER DNHLLGTFDLTGIPPAPR KSDIDEIVLVGGSTR
496	0.692725	1.16118	0.870568	1.5885	IPI00319992.1	MGI:95835; Hspa5	P20029	78 kDa glucose-regulated protein precursor	72377.5	5.07	226	27	38	0.452	20	IINEPTAAAIAYGLDKR
416	1.11613	1.14442	0.912258	0.56685	IPI00319992.1	MGI:95835; Hspa5	P20029	78 kDa glucose-regulated protein precursor	72377.5	5.07	418	33	32	0.504	11 13 14 15 18 18 33	VYEGERPLTK LTPEEIER ITPSYVAFTPEGER NQLTSNPENTVFDAK IINEPTAAAIAYGLDKR SQIFSTASDNQPTVTIK TKPYIQVDIGGGQTK
1600	0.64064	0.460347	0.566583	1.30356	IPI00319994.5	MGI:96759; Ldha	P06151	L-lactate dehydrogenase A chain	36344.2	7.77	303	15	50	0.302	53 25 49 51 42	LNLVQR YLMGER LVIITAGAR VTLTPEEEAR VIGSGCNLDSAR
1592	0.744014	0.582104	0.661472	1.43333	IPI00319994.5	MGI:96759; Ldha	P06151	L-lactate dehydrogenase A chain	36344.2	7.77	392	23	42	0.438	40 19 33 44 29 27 48 25	LNLVQR YLMGER LVIITAGAR FIIPNIVK VTLTPEEEAR VIGSGCNLDSAR SLNPELGTDADKEQWK DQLIVNLLKEEQAPQNK
1639	0.467148	0.401523	0.492881	2.52379	IPI00319994.5	MGI:96759; Ldha	P06151	L-lactate dehydrogenase A chain	36344.2	7.77	393	20	45	0.423	53 12 22 14 41 17 36 33 10	LNLVQR YLMGER YSPHCK QQEGESR LVIITAGAR FIIPNIVK VTLTPEEEAR VIGSGCNLDSAR DLADELALVDVMEDK
1802	1.1534	1.25579	0.95609	0.61509	IPI00320208.2	MGI:1929520; Eef1b2	O70251	Elongation factor 1-beta	24547.2	4.53	169	8	57	0.397	22 30 36 15 16	LEECVR WYNHIK LVPVGYGIK SIQADGLVWGSSK TPAGLQVLNDYLADK
1846	1.0968	1.24307	0.913769	0.575526	IPI00320208.2	MGI:1929520; Eef1b2	O70251	Elongation factor 1-beta	24547.2	4.53	197	8	57	0.442	26 29 30 54	TPAGLQVLNDYLADK WYNHIK LEECVR LVPVGYGIK
886	0.594035	0.882055	0.947546	1.82793	IPI00322209.4	MGI:96705; Krt2-8	P11679	Keratin, type II cytoskeletal 8	54400.4	5.7	209	18	47	0.403	18 15 19 47	AQYEDIANR LAELEAALQR ASLEAAIADAEQR LEGLTDEINFLR
832	0.328855	0.464479	0.837023	2.26388	IPI00323600.3	MGI:1345961; Coro1a	O89053	Coronin-1A	50825.9	6.05	137	15	50	0.317	18 24	HVFGQPAK ADQCYEDVR
891	0.474418	0.525228	0.801582	2.07521	IPI00323816.4	MGI:104859; Selenbp2	Q63836	Selenium-binding protein 2	52757.4	5.87	326	16	7	0.429	34 56 24 35 15 47	QFYPDLIR IYVVDVGSEPR LTGQIFLGGSIVR EEIVYLPCIYR GSFVLLDGETFEVK DGFNPAHVEAGLYGSR
892	0.323062	0.417444	1.01156	3.02301	IPI00323816.4	MGI:104859; Selenbp2	Q63836	Selenium-binding protein 2	52757.4	5.87	396	15	14	0.391	41 56 62 32 33 49 16 14	QFYPDLIR SPQYSQVIHR IYVVDVGSEPR EPLGPALAHELR QYDISNPQKPR LTGQIFLGGSIVR HEIIQTLQMTDGLIPLEIR FLHDPSATQGFVGCALSSNIQR
523	0.600431	0.661057	0.819642	2.40457	IPI00330523.1	MGI:97499; Pcca	Q91ZA3	Propionyl-CoA carboxylase alpha chain, mitochondrial precursor	79871.1	6.83	417	36	29	0.45	10 16 16 18 20 22 27	FQEHSR FIDNPR MEDALDNYVIR GVTHNIPLLR VVEEAPSIFLDPETR LSQYQEPIHLPGVR FSSQEAASSFGDDR
895	0.395938	0.5278	1.13991	2.0205	IPI00330804.3	MGI:96250; Hsp90aa1	P07901	Heat shock protein HSP 90-alpha	84603.7	5.97	98	14	53	0.183	46	GVVDSEDLPLNISR
1416	1.33439	1.03798	0.842098	0.45122	IPI00330804.3	MGI:96250; Hsp90aa1	P07901	Heat shock protein HSP 90-alpha	84603.7	5.97	101	13	52	0.172	48	GVVDSEDLPLNISR
1722	0.544891	0.508624	0.701099	1.61631	IPI00331127.1	MGI:1915621; 0610038K03Rik		RIKEN cDNA 0610038K03	32027.6	6.54	214	11	54	0.326	51 33 24 38	GNPAAVCLLER AAIGDTLVQDIR TLEEDAHQQIAR GEPGGQTAPYDFYSR
1453	0.21423	0.315519	0.785499	3.8936	IPI00331127.1	MGI:1915621; 0610038K03Rik		RIKEN cDNA 0610038K03	32027.6	6.54	553	19	46	0.566	14 14 19 23 39 40 52 60 61 81	SFLESLK GGELDISLRPDGR RGGELDISLRPDGR AFQCSR AAIGDTLVQDIR KLQPTDSFTQSSR LQPTDSFTQSSR TLEEDAHQQIAR GNPAAVCLLER GEPGGQTAPYDFYSR
1949	0.466532	0.421554	1.03197	5.61056	IPI00331241.7	MGI:95856; Gsta3	P30115	Glutathione S-transferase Yc	25213.2	8.78	286	10	8	0.286	14 18 26 32 36 70	IKEQTR YFPAFEK YNLYGK KPFDDAK FLQPGSQR SHGQDYLVGNR
1374	0.667366	0.662834	0.997285	1.91036	IPI00331251.1	MGI:87868; Acads		Acyl-Coenzyme A dehydrogenase, short chain	44861.1	8.68	228	15	40	0.456	11 11 25 15 27 32	LQNIQFK LVIAGHLLR EHLFPTAQVK ENLLGEPGMGFK ASSTANLIFEDCR ITEIYEGTSEIQR
880	0.414452	0.474575	1.2595	2.23877	IPI00331497.8	MGI:894310; Sept8	Q8CHH9-2	Isoform 2 of Septin-8	49811.2	5.75	127	12	52	0.274	13 14 20	HYELYR LRPQTYDLQESNVHLK SLFDYHDTR
834	0.494762	0.723554	1.5417	1.05166	IPI00331707.1	MGI:107592; Hmgcs1	Q8JZK9	Hydroxymethylglutaryl-CoA synthase, cytoplasmic	57532.5	5.65	325	20	45	0.331	11 11 14 26 32 51 51	ASSELFNQK NSIYSGLEAFGDVK LEDTYFDRDVEK MFLNDFLNDQNR LSIQCYLSALDR YTIGLGQAR HSLSYDCIGR
1595	0.517608	0.597059	0.795872	2.2131	IPI00336324.10	MGI:97051; Mdh1	P14152	Malate dehydrogenase, cytoplasmic	36357	6.16	285	14	51	0.402	23 34 68 81	AIADHIR ENFSCLTR GEFITTVQQR FVEGLPINDFSR
1899	1.14256	0.896169	0.715303	0.494557	IPI00337955.1	MGI:1913670; Polr2e	Q80UW8	DNA-directed RNA polymerase II 23 kDa polypeptide	24554.7	5.69	197	15	50	0.529	22 32 10 22	YITYR ESQLPR IQAGDPVAR AQFGDKPSEGRPR
1605	0.603298	0.453229	0.62904	1.28059	IPI00356462.1	MGI:1918195; Mmrn1		PREDICTED: multimerin 1	135894	7.73	86	18	47	0.167	22 10	KGGILSNER TVRELSMACR
474	0.421713	0.738622	1.60621	1.52372	IPI00356462.1	MGI:1918195; Mmrn1		PREDICTED: multimerin 1	135894	7.73	92	19	46	0.122	18 14	KGGILSNER TVRELSMACR
1508	0.554728	0.719426	0.942278	1.95765	IPI00400301.2	MGI:104841; Cpox;	P36552	Coproporphyrinogen III oxidase, mitochondrial precursor	49682.8	8.81	713	29	36	0.553	28 28 31 33 36 37 41 43 46 50 54 66	KHCDDSYTPR NPYAPTMHFNYR ALAQVDGVADFTVDR KEGGGGITCVLQDGR DKLWQQLR HCDDSYTPR EGGGGITCVLQDGR FGLFTPGSR YVEFNLLYDR GIGGIFFDDLDSPSKEEAFR WCDDYFFIVHR EAEILEVLR
758	1.08152	0.745712	1.00231	1.90055	IPI00405699.2	MGI:2443883; Aldh4a1	Q8CHT0	Delta-1-pyrroline-5-carboxylate dehydrogenase, mitochondrial precursor	61771.6	8.58	114	14	51	0.263	27 15	STGSVVGQQPFGGAR ASGTNDKPGGPHYILR
1112	0.804644	0.809736	1.24727	1.67816	IPI00405699.2	MGI:2443883; Aldh4a1	Q8CHT0	Delta-1-pyrroline-5-carboxylate dehydrogenase, mitochondrial precursor	61771.6	8.58	146	17	38	0.367	23 19	ASGTNDKPGGPHYILR TVIQAEIDAAAELIDFFR
734	0.677472	0.537255	0.863022	1.61769	IPI00405699.2	MGI:2443883; Aldh4a1	Q8CHT0	Delta-1-pyrroline-5-carboxylate dehydrogenase, mitochondrial precursor	61771.6	8.58	260	18	47	0.343	19 19 21 25 29 49	AIVQEATR FAVELEGEQPISVPPSTNHTVYR NFHFVHSSADVDSVVSGTLR WLEHAR STGSVVGQQPFGGAR ASGTNDKPGGPHYILR
2309	0.481943	1.87867	1.65147	0.342448	IPI00407339.6	MGI:3590517; 4930558J22Rik,MGI:2448419; Hist1h4a,MGI:2448420; Hist1h4b,MGI:2448421; Hist1h4c,MGI:2448423; Hist1h4d,MGI:2448425; Hist1h4f,MGI:2448427; Hist1h4h,MGI:2448432; Hist1h4i;,MGI:2448436; Hist1h4j;,MGI:2448439; Hist1h4k,MGI:2448441; Hist1h4m,MGI:2140113; Hist2h4,MGI:2448443; Hist4h4	P62806	Histone H4	11229.3	11.36	173	8	57	0.539	40 28 45	VFLENVIR ISGLIYEETR DNIQGITKPAIR
2091	1.01685	0.873374	1.43334	0.569824	IPI00407543.2	MGI:101757; Cfl1	P18760	12 DAYS EMBRYO EMBRYONIC BODY BETWEEN DIAPHRAGM REGION AND NECK CDNA, RIKEN FULL-LENGTH ENRICHED LIBRARY, CLONE:9430060J01 PRODUCT:COFILIN 1, NON-MUSCLE HOMOLOG. Actin-binding, cofilin/tropomyosin type	24779.7	8.63	156	8	57	0.192	17 25 12 41 43	VFNDMK MLPDKDCR MLPDKDCR AVLFCLSEDKK YALYDATYETK
1267	1.01189	1.25006	1.17755	0.561783	IPI00408022.2	MGI:96112; Hmbs		14 days pregnant adult female amnion cDNA, RIKEN full-length enriched library, clone:I530028P18 product:hydroxymethylbilane synthase, full insert sequence	39319.7	6.41	131	14	51	0.263	11 37	KFPHLEFK ENPCDAVVFHPK
1424	1.46818	1.05298	0.862051	0.632106	IPI00408957.2	MGI:1915205; Sugt1	Q9CX34	Suppressor of G2 allele of SKP1 homolog	38004	9.32	212	12	53	0.373	23 57 26 42	LLHPIIPEQSTFK SLELNPNNCTALLR LFQQIYSDGSDEVKR ALEQNPDDAQYYCQR
1688	0.27307	0.460744	1.11295	1.90544	IPI00408961.3	MGI:1349444; Haao	Q78JT3	3-hydroxyanthranilate 3,4-dioxygenase	32783.6	6.09	540	22	43	0.741	19 21 29 37 39 47 48 62 64	AWLDGHSR WFHCK RLESELDGLR VPHSPQR VLEQGQHR AQGSVALSVTQDPAR FANTMGLVIER QGEIFLLPAR ELPFPLNTR
1826	1.55321	1.12392	0.731508	0.661664	IPI00420261.4	MGI:96113; Hmgb1	P63158	High mobility group protein B1	24747.1	5.62	105	8	44	0.35	18 27	IKGEHPGLSIGDVAK KHPDASVNFSEFSK
1839	0.615659	0.808851	0.676519	1.61678	IPI00420261.4	MGI:96113; Hmgb1	P63158	High mobility group protein B1	24747.1	5.62	170	10	24	0.43	15 15 51	FKDPNAPK IKGEHPGLSIGDVAK YEKDIAAYR
1072	0.626981	0.364493	0.394706	2.93305	IPI00420718.4	MGI:101939; Hmgcs2	P54869	Hydroxymethylglutaryl-CoA synthase, mitochondrial precursor	56786.5	8.65	120	14	51	0.26	11 46	YTVGLGQTR APLVLEQGLR
1150	0.793058	0.735336	0.861238	1.74294	IPI00420718.4	MGI:101939; Hmgcs2	P54869	Hydroxymethylglutaryl-CoA synthase, mitochondrial precursor	56786.5	8.65	160	12	31	0.211	21 10 69	YTVGLGQTR LSIQCYLR APLVLEQGLR
1054	0.208515	0.19498	0.203665	3.69854	IPI00420718.4	MGI:101939; Hmgcs2	P54869	Hydroxymethylglutaryl-CoA synthase, mitochondrial precursor	56786.5	8.65	331	21	44	0.346	17 70 34 82	EQFYHK YTVGLGQTR LSIQCYLR APLVLEQGLR
1086	0.177506	0.144004	0.278285	3.55229	IPI00420718.4	MGI:101939; Hmgcs2	P54869	Hydroxymethylglutaryl-CoA synthase, mitochondrial precursor	56786.5	8.65	510	24	41	0.425	11 13 15 28 42 45 50 75 78	MSPEEFTEIMNQR MSPEEFTEIMNQR VNFSPPGDTSNLFPGTWYLER CYAAYR LSIQCYLR TKLPWDAVGR YTVGLGQTR IGAFSYGSGLAASFFSFR APLVLEQGLR
1044	0.185762	0.143909	0.286018	3.49149	IPI00420718.4	MGI:101939; Hmgcs2	P54869	Hydroxymethylglutaryl-CoA synthase, mitochondrial precursor	56786.5	8.65	551	29	36	0.38	17 17 23 28 38 40 42 42 64 76	MSPEEFTEIMNQR VNFSPPGDTSNLFPGTWYLER IGAFSYGSGLAASFFSFR CYAAYR MSPEEFTEIMNQR TKLPWDAVGR LPWDAVGR LSIQCYLR YTVGLGQTR APLVLEQGLR
2020	0.724055	0.790928	0.999831	1.78926	IPI00420718.4	MGI:101939; Hmgcs2	P54869	Hydroxymethylglutaryl-CoA synthase, mitochondrial precursor	56786.5	8.65	297	17	48	0.224	23 17 43 32 49 41 13	CYAAYR EQFYHK YTVGLGQTR LSIQCYLR APLVLEQGLR TKLPWDAVGR MSPEEFTEIMNQR
1872	0.453882	0.477068	0.829043	2.85271	IPI00454049.4	MGI:2136460; Echs1	Q8BH95	Enoyl-CoA hydratase, mitochondrial precursor	31454.2	8.76	468	19	37	0.287	21 23 25 29 41 54 59 61 73	MSPEEFTEIMNQR IGAFSYGSGLAASFFSFR MSPEEFTEIMNQR CYAAYR LSIQCYLR TKLPWDAVGR YTVGLGQTR LPWDAVGR APLVLEQGLR
1067	0.196272	0.176186	0.283565	3.45347	IPI00459280.2	MGI:1916555; Dcps	Q9DAR7	Scavenger mRNA-decapping enzyme DcpS	106645	5.4	85	4	61	0.124	39 34	DLTPEHLPLLR LQFSNDIYSTYNLFPPR
1318	0.616739	0.677817	0.860335	2.00306	IPI00459487.3	MGI:1306824; Suclg2	Q9Z2I8-1	Isoform 1 of Succinyl-CoA ligase [GDP-forming] beta-chain, mitochondrial precursor	46810.7	6.58	340	17	48	0.42	13 13 14 16 29 30 37 56	EAQVYEAFK MAENLGFLGSLK EQIDIFEGIK GVFNSGLK LYHLFLK SENEPIENEAAR AQILAGGR INFDDNAEFR
704	0.648231	0.553951	0.585976	2.69869	IPI00459493.4	MGI:98535; Tcp1	P11983	T-complex protein 1 subunit alpha B	60410.7	5.82	150	10	4	0.227	47 17 28 16	EQLAIAEFAR FATEAAITILR AFHNEAQVNPER YINENLIINTDELGR
1710	1.13983	1.26001	0.817769	0.598993	IPI00461415.1	MGI:106095; Naca		PREDICTED: similar to nascent polypeptide-associated complex alpha polypeptide	24582.3	4.66	107	7	28	0.299	22 27 10	SPASDTYIVFGEAK NILFVITKPDVYK IEDLSQQAQLAAAEK
1570	1.29901	1.29899	0.998092	0.375172	IPI00461415.1	MGI:106095; Naca		PREDICTED: similar to nascent polypeptide-associated complex alpha polypeptide	24582.3	4.66	153	7	58	0.286	53 68	NILFVITKPDVYK IEDLSQQAQLAAAEK
431	0.683476	0.865532	1.15725	1.69024	IPI00462934.2	MGI:1915077; Aldh6a1		NOD-derived CD11c +ve dendritic cells cDNA, RIKEN full-length enriched library, clone:F630044D15 product:aldehyde dehydrogenase family 6, subfamily A1, full insert sequence	76761.7	6.9	233	21	44	0.348	10 11 12 18 32	HSVGVVIGR DAFADAVQR VGGGIDVPVPR VQISPDSGGLPER AINQQTGAFVEISR
288	0.605049	1.16694	1.05537	1.46374	IPI00466069.2	MGI:95288; Eef2;	P58252	Elongation factor 2	95121.8	6.42	120	17	48	0.191	10 17 20	GGGQIIPTAR AYLPVNESFGFTADLR FYAFGR
301	0.525149	1.71504	1.00003	1.05415	IPI00466069.2	MGI:95288; Eef2;	P58252	Elongation factor 2	95121.8	6.42	130	20	45	0.197	29 22	FYAFGR GGGQIIPTAR
287	0.538671	0.816907	0.820138	2.0559	IPI00466069.2	MGI:95288; Eef2;	P58252	Elongation factor 2	95121.8	6.42	147	17	48	0.211	10 15 15 23	AYLPVNESFGFTADLR GGGQIIPTAR EDLYLKPIQR FYAFGR
283	0.533317	1.3075	0.891015	1.33235	IPI00466069.2	MGI:95288; Eef2;	P58252	Elongation factor 2	95121.8	6.42	354	26	39	0.246	50 15 18 29 23 28 17 26 21	FYAFGR FSVSPVVR SDPVVSYR GGGQIIPTAR GEGQLSAAER VNFTVDQIR VFDAIMNFR EDLYLKPIQR KEDLYLKPIQR
1482	0.713825	0.815057	0.959627	1.57028	IPI00466128.2	MGI:1929955; Akr1a4	Q9JII6	Alcohol dehydrogenase	36432.9	6.87	441	18	47	0.457	17 24 25 28 30 36 41 44 49	HHPEDVEPALRK WQVQR NADGTVR GLEVTAYSPLGSSDR DAGHPLYPFNDPY ALGLSNFNSR SPAQILLR HALSAGYR HHPEDVEPALR
2082	1.28482	1.25983	1.01882	0.345396	IPI00467266.1	MGI:1346051; Dut	Q9CQ43	10 days embryo whole body cDNA, RIKEN full-length enriched library, clone:2610016A10 product:DUTPASE, full insert sequence	17373.7	5.74	400	10	4	0.673	48 30 39 47 67 54 17	IAQLICER LSEHATAPTR GNVGVVLFNFGK TDIQIAVPSGCYGR HFIDVGAGVIDEDYR ISYPDLEEVQTLDDTER AAGYDLFSAYDYTISPMEK
1005	0.71552	0.89856	0.901594	1.72763	IPI00468481.2	MGI:107801; Atp5b	P56480	ATP synthase beta chain, mitochondrial precursor	56265.5	5.19	866	26	39	0.463	14 18 18 21 32 46 50 51 55 63 71 74 75 77 93	VALVYGQMNEPPGAR VVDLLAPYAK TIAMDGTEGLVR VLDSGAPIKIPVGPETLGR IPSAVGYQPTLATDMGTMQER IMNVIGEPIDER IGLFGGAGVGK IMDPNIVGNEHYDVAR TIAMDGTEGLVR AIAELGIYPAVDPLDSTSR IPVGPETLGR FTQAGSEVSALLGR VALVYGQMNEPPGAR LVLEVAQHLGESTVR AHGGYSVFAGVGER
1580	1.60082	1.52641	1.09874	0.330436	IPI00468717.6			PREDICTED: similar to Nucleophosmin (NPM) (Nucleolar phosphoprotein B23) (Numatrin) (Nucleolar protein NO38) isoform 1	25950.1	6.62	238	11	13	0.785	21 24 29 80	DLKPSTPR GPSSVEDIK ADKDYHFK VDNDENEHQLSLR
1287	0.633449	0.73668	0.967891	1.49313	IPI00469307.2	MGI:96829; Lrpap1	P55302	Alpha-2-macroglobulin receptor-associated protein precursor	42189.2	7.35	263	16	49	0.336	16 16 36 16 36 14 20	LHLSPVR RLHLSPVR LIHNLNVILAR HVESIGDPEHISR IQEYNVLLDTLSR VSHQGYGSTTEFEEPR KVSHQGYGSTTEFEEPR
727	0.114817	0.141076	0.384025	3.68561	IPI00469317.3	MGI:102809; Sars	P26638	Seryl-tRNA synthetase, cytoplasmic	61128.3	7.13	161	16	49	0.362	21 14 13 10	VLDLDLFR YAGLSTCFR VDKGGDPALIR FKDPGLVDQLVK
1558	0.477381	0.429403	0.819236	2.04812	IPI00471137.2	MGI:1351661; Akr1c12		aldo-keto reductase family 1, member C12	37040	6.21	170	13	52	0.418	28 20 28 10	SIGVSNFNHR DIVLVAYGALGTQR SLEAACLALDVGYR LNDGHLIPALGFGTYKPK
1303	0.728928	0.690465	0.912057	1.85811	IPI00471246.2	MGI:1929242; Ivd	Q9JHI5	Isovaleryl-CoA dehydrogenase, mitochondrial precursor	46295.9	8.53	301	17	29	0.443	31 20 30 67 21 11	AFNADFR GITAFIVEK IGQFQLMQGK LYEIGAGTSEVR AQEIDQTNDFK GVYVLMSGLDLER
2097	0.8655	1.10168	1.0736	0.429556	IPI00474286.1			18 KDA PROTEIN=Low molecular weight phosphotyrosine protein phosphatase(Low_mwt_PTPase)	18197.9	6.3	300	13	52	0.481	21 26 57 16 11 34 49	GQNCMR VSDNWR SPIAEAVFR HGIHMQHIAR KHGIHMQHIAR SVLFVCLGNICR IDSAATSTYEVGNPPDYR
567	0.693899	0.728926	0.978457	1.80477	IPI00480560.1	MGI:105384; Hspa8.		71 KD protein, heat shock protein 2	70926.3	5.43	168	11	54	0.173	21 27 29 45	DAGTIAGLNVLR VEIIANDQGNR TTPSYVAFTDTER STAGDTHLGGEDFDNR
562	0.719097	0.679409	0.936957	1.87661	IPI00480560.1	MGI:105384; Hspa8.		71 KDA PROTEIN.(Hsp70.)	70926.3	5.43	329	27	38	0.48	16 18 21 26 30 42	VEIIANDQGNR RFDDAVVQSDMK DAGTIAGLNVLR TVTNAVVTVPAYFNDSQR FEELNADLFR STAGDTHLGGEDFDNR
1590	0.794093	0.890358	0.884573	2.44411	IPI00515654.1	MGI:1913906; Eef1d	P57776-1	eukaryotic translation elongation factor 1 delta isoform b	31272.9	4.96	192	9	56	0.288	29 48 54 12	YDDAERR LVPVGYGIR ITSLEVENQNLR FYEQMNGPVTSGSR
2100	1.26301	1.09125	1.12445	0.349178	IPI00551236.2	MGI:96739; Stmn1	P54227	Stathmin	17132.9	5.77	749	19	46	0.662	40 16 57 57 64 34 14 52 35 101 55	LEAAEER HVEEVRK SHEAEVLK KLEAAEER DKHVEEVR DLSLEEIQK EHEKEVLQK AIEENNNFSK ESVPDFPLSPPK ASGQAFELILSPR SKESVPDFPLSPPK
2232	0.67718	1.1658	1.3726	1.34213	IPI00554958.1	MGI:106196; Stfa3	P35175	Stefin 3	10999.5	5.89	324	12	53	0.753	25 22 48 21 57 22 40	VFNGPTGK FEAVEYK VRPQLEAK ATPEIQMIANK TQVVAGENIFIK MDVGHGCFIHIK DNYELHGYQTDK
1982	0.546879	0.700599	1.18056	1.90813	IPI00555023.1	MGI:95865; Gstp1	P19157	Glutathione S-transferase P 1	23463.1	8.13	252	9	56	0.44	17 53 13 91 25	SLGLYGK PPYTIVYFPVR EAAQMDMVNDGVEDLR FEDGDLTLYQSNAILR ALPGHLKPFETLLSQNQGGK
729	0.41903	0.429274	0.590691	2.57113	IPI00555140.1	MGI:97564; Pgm1,MGI:97565; Pgm2	Q9D0F9	Phosphoglucomutase-1	61347.6	6.32	268	19	46	0.419	23 24 35 45	LIFADGSR NIFDFNALK TQAYPDQKPGTSGLR SGEHDFGAAFDGDGDR
1700	0.355301	0.51786	0.590373	3.21091	IPI00604945.2	MGI:2179733; Mpst		Adult male cecum cDNA, RIKEN full-length enriched library, clone:9130405K21 product:mercaptopyruvate sulfurtransferase, full insert sequence	33076.5	6	615	15	50	0.471	33 24 44 39 49 81 63 77 70 34	FQVVDAR SPEEIKR REFEER RFQVVDAR FQGTQPEPR AQPEHIISEGR HIPGAAFFDIDR THEDILENLDAR AFGHHSVSLLDGGFR SHSEPAEFSAQLDPSFIK
1525	0.636703	0.593489	0.723574	2.76563	IPI00605765.2			PREDICTED: similar to 60S acidic ribosomal protein P0	32744	5.91	108	9	56	0.247	28 23 16	FLEGVR LLPHIR IIQLLDDYPK
1679	0.694491	0.750872	1.04736	1.92883	IPI00607901.2	MGI:106092; Etfa		CRL-1722 L5178Y-R cDNA, RIKEN full-length enriched library, clone:I730090I17 product:electron transferring flavoprotein, alpha polypeptide, full insert sequence	35015.6	8.77	344	14	51	0.526	13 27 33 37 39 82	SDRPELTGAK LNVAPVSDIIEIK TIYAGNALCTVK VLVAQHDAYK SPDTFVR LLYDLADQLHAAVGASR
1681	0.537535	0.564404	0.777563	2.45411	IPI00607901.2	MGI:106092; Etfa		CRL-1722 L5178Y-R cDNA, RIKEN full-length enriched library, clone:I730090I17 product:electron transferring flavoprotein, alpha polypeptide, full insert sequence	35015.6	8.77	405	16	49	0.553	56 39 48 24 26 29 64 18	SPDTFVR VLVAQHDAYK TIYAGNALCTVK LNVAPVSDIIEIK APSSSSVGISEWLDQK GLLPEELTPLILETQK LLYDLADQLHAAVGASR AAVDAGFVPNDMQVGQTGK
1014	0.622645	0.605261	0.898396	1.36607	IPI00608017.1	MGI:98299; Shmt1		serine hydroxymethyl transferase 1	52567.5	6.47	203	12	19	0.262	10 17 27 34 48	AGMIFYR YSEGYPGQR VGLELIASENFASR NLDYAR IYQLQVLANCR
1018	0.645302	0.64124	0.920055	1.52425	IPI00608017.1	MGI:98299; Shmt1		serine hydroxymethyl transferase 1	52567.5	6.47	493	22	43	0.387	35 28 25 10 17 37 12 21 43 56 12 64	NLDYAR AGMIFYR VAHFIHR LGTPALTSR SALRPSGLR YSEGYPGQR GLLEEDFQK DATLWASHEK LIIAGTSCYSR IYQLQVLANCR VGLELIASENFASR IVTGGSDNHLILMDLR
319	0.490176	0.613343	1.16761	2.17821	IPI00622780.1	MGI:87879; Aco1	P28271	Cytoplasmic aconitase	99039.9	6.97	610	33	32	0.365	21 22 24 26 29 32 32 33 35 43 46 49	FVEFFGPGVAQLSIADR YLQAVGMFR GFQVAPDR GTFANIR NQDLEFER VLLEAAVR AVLAESYER LPFSIR EFNSYGSR IDFEKEPLGVNAQGR YTINIPEDLKPR NIEVPFKPAR
1715	0.473129	0.504586	0.796727	2.56345	IPI00622847.1	MGI:104819; Hnrpa2b1	O88569	Heterogeneous nuclear ribonucleoprotein A2/B1/B0	37379.7	8.97	151	8	10	0.272	48 60	GGNFGFGDSR GGGGNFGPGPGSNFR
1353	1.03536	0.942032	0.829676	0.466819	IPI00622968.1	MGI:105381; Rpsa.		33 kDa protein	32817.5	4.86	253	10	55	0.369	17 46 49 81	LLVVTDPR FAAATGATPIAGR FTPGTFTNQIQAAFR AIVAIENPADVSVISSR
1787	0.785596	1.43355	0.850126	0.610496	IPI00622968.1	MGI:105381; Rpsa.		33 kDa protein	32817.5	4.86	392	11	54	0.42	19 19 24 25 67 71 88	LLVVTDPR SDGIYIINLK ADHQPLTEASYVNLPTIALCNTDSPLR YVDIAIPCNNK FAAATGATPIAGR FTPGTFTNQIQAAFR AIVAIENPADVSVISSR
1361	1.07312	1.07511	0.823638	0.530662	IPI00622968.1	MGI:105381; Rpsa.		33 kDa protein	32817.5	4.86	351	10	55	0.369	26 31 42 28 21 24 97 20	LLVVTDPR SDGIYIINLK FAAATGATPIAGR KSDGIYIINLK YVDIAIPCNNK FTPGTFTNQIQAAFR AIVAIENPADVSVISSR ADHQPLTEASYVNLPTIALCNTDSPLR
2298	0.655674	1.63297	1.2877	0.350787	IPI00623776.3			PREDICTED: similar to germinal histone H4 gene	11229.3	11.36	192	7	21	0.399	53 47 38	VFLENVIR ISGLIYEETR DNIQGITKPAIR
1227	0.432455	0.516419	0.907439	2.73178	IPI00626790.1	MGI:95739; Glul		Adult female vagina cDNA, RIKEN full-length enriched library, clone:9930020C03 product:glutamate-ammonia ligase (glutamine synthase), full insert sequence	42092.3	6.64	240	13	52	0.295	16 20 21 25 29 41	KGYFEDR HQYHIR KPAETNLR GYFEDR LTGFHETSNINDFSAGVANR DIVEAHYR
2016	0.678024	0.754328	0.866776	1.66405	IPI00648105.1	MGI:99523; Prdx1		19 kDa protein	18914.7	6.82	271	12	53	0.588	39 26 14 44 45	ADEGISFR TIAQDYGVLK ATAVMPDGQFK LVQAFQFTDK QITINDLPVGR
1944	0.587229	0.67683	0.743869	1.42578	IPI00648589.1	MGI:1915562; Gstm7		PREDICTED: glutathione S-transferase, mu 7 isoform 5	25086.4	6	178	12	16	0.5	11 27 17	RPWFAGDK ITQSNAILR LFLEYTDSSYEEKR
2098	0.992916	1.16853	1.00304	0.309991	IPI00648723.1	MGI:96739; Stmn1		12 kDa protein	11722.2	5.8	132	6	3	0.402	17 48	KLEAAEER ASGQAFELILSPR
404	1.48269	1.35674	1.13464	0.627739	IPI00652998.1	MGI:98817; Hsp90b1		10 days embryo whole body cDNA, RIKEN full-length enriched library, clone:3425404P19 product:tumor rejection antigen gp96, full insert sequence	70870.9	5.26	147	11	54	0.198	22 34 21 12 18	YLNFVK GLFDEYGSK SILFVPTSAPR GVVDSDDLPLNVSR FQSSHHSTDITSLDQYVER
1109	0.788621	0.908423	0.885868	1.60416	IPI00653598.2	MGI:107876; Uqcrc1		ubiquinol-cytochrome c reductase core protein 1	33972.8	5.31	305	20	45	0.498	12 14 16 22 26 29 35 38	RIPLAEWESR EVESIGAHLNAYSTR IQEVDAQMLR TDLTDYLNR YFYDQCPAVAGYGPIEQLPDYNR VYEEDAVPGLTPCR SLLTYGR IQEVDAQMLR
472	0.62285	0.77455	0.93789	1.65163	IPI00653921.2	MGI:97887; Rdx		In vitro fertilized eggs cDNA, RIKEN full-length enriched library, clone:7420453D08 product:radixin, full insert sequence	68500.3	5.91	191	23	42	0.333	24 10	APDFVFYAPR EIHKPGYLANDR
1286	0.121933	0.183763	0.657842	3.21877	IPI00653931.1	MGI:95482; Fah	Q3TY87	Fumarylacetoacetate (FAA) hydrolase	46146	6.7	91	12	53	0.401	19	FGEPIPISK
525	0.250004	0.29588	0.459782	3.30969	IPI00665585.1	MGI:891996; Cps1		PREDICTED: similar to Carbamoyl-phosphate synthase	164524	6.48	166	17	20	0.165	39 33 32 14	EIEYEVVR VPAIYGVDTR GQNQPVLNITNR GTTITSVLPKPALVASR
487	0.643323	0.736055	0.655899	2.19144	IPI00665585.1	MGI:891996; Cps1		PREDICTED: similar to Carbamoyl-phosphate synthase	164524	6.48	172	17	5	0.138	17 43 57 14	VVAVDCGIK VPAIYGVDTR GQNQPVLNITNR GTTITSVLPKPALVASR
294	0.610096	0.752949	0.702862	2.13577	IPI00665585.1	MGI:891996; Cps1		PREDICTED: similar to Carbamoyl-phosphate synthase	164524	6.48	206	10	17	0.093	43 37 61	EIEYEVVR VPAIYGVDTR GQNQPVLNITNR
103	0.668625	0.595439	0.630439	2.76944	IPI00665585.1	MGI:891996; Cps1		PREDICTED: similar to Carbamoyl-phosphate synthase	164524	6.48	208	20	45	0.179	15 27 38 65	GTTITSVLPKPALVASR VVAVDCGIK VPAIYGVDTR GQNQPVLNITNR
822	0.188651	0.21881	0.609706	3.02	IPI00665585.1	MGI:891996; Cps1		PREDICTED: similar to Carbamoyl-phosphate synthase	164524	6.48	247	19	33	0.155	11 17 20 42 44 46	TAHIVLEDGTK TSVNVVR AFAMTNQILVER GQNQPVLNITNR VPAIYGVDTR EIEYEVVR
107	0.324041	0.326698	0.520402	3.92794	IPI00665585.1	MGI:891996; Cps1		PREDICTED: similar to Carbamoyl-phosphate synthase	164524	6.48	371	25	4	0.2	12 32 36 44 47 47 56	GTTITSVLPKPALVASR ATGYPLAFIAAK EIEYEVVR AADTIGYPVMIR VVAVDCGIK VPAIYGVDTR GQNQPVLNITNR
481	0.289839	0.333038	0.361539	3.54241	IPI00665585.1	MGI:891996; Cps1		PREDICTED: similar to Carbamoyl-phosphate synthase	164524	6.48	418	24	30	0.195	18 18 23 26 27 28 35 49 71	TAHIVLEDGTK ATGYPLAFIAAK SAYALGGLGSGICPNK GTTITSVLPKPALVASR AADTIGYPVMIR VVAVDCGIK EIEYEVVR VPAIYGVDTR GQNQPVLNITNR
1838	1.10313	0.817068	0.774679	0.546676	IPI00666471.2	MGI:103267;Eif4ebp1	Q60876	PREDICTED: similar to eukaryotic translation initiation factor 4E	24966.5	5.99	85	6	59	0.258	34 14	HPLQNR IVIGYQSHADTATK
993	0.751183	0.638206	0.679001	1.85316	IPI00676895.1	MGI:891996; Cps1		PREDICTED: carbamoyl-phosphate synthetase 1 isoform 2	35349.4	8.67	226	14	49	0.437	26 21 39 25 20	SLFHYR LRDADPILR FVHDNYVIR GNDVLVIECNLR FLGVAEQLHNEGFK
241	0.675308	0.750194	0.612927	3.21281	IPI00752085.1	MGI:891996; Cps1		PREDICTED: similar to Carbamoyl-phosphate synthase	164514	6.48	155	25	40	0.201	9 16 14	EIEYEVVR FVHDNYVIR GNDVLVIECNLR
2335	0.0613059	0.0619276	0.254633	3.36589	IPI00752345.1			PREDICTED: similar to 3-hydroxy-3-methylglutaryl-Coenzyme A synthase 2	36267.1	9.2	140	11	54		48 16	APLVLEQGLR CYAAYR
1387	0.505263	0.66484	0.993239	2.33948	IPI00753038.1	MGI:98266; Sord.	Q64442	Isoform Short of Sorbitol dehydrogenase (Fragment)	38224.7	6.56	554	19	46	0.63	18 18 25 25 35 45 54 70 107	AMGAAQVVVTDLSASR YNLTPTIFFCATPPDDGNLCR AVEAFETAK LENYPIPELGPNDVLLK HLKPGDR VAIEPGVPR HNADFCYK TLNVKPLVTHR GENLSLVVHGPGDIR
912	0.503648	0.646272	0.921531	2.07178	IPI00753095.1	MGI:95753; Glud1		PREDICTED: similar to Glutamate dehydrogenase 1, mitochondrial precursor (GDH) isoform 2	54184.5	7.66	153	22	43	0.445	10 30	NLNHVSYGR YNLGLDLR
935	0.604088	0.661886	0.808042	2.31968	IPI00753095.1	MGI:95753; Glud1		PREDICTED: similar to Glutamate dehydrogenase 1, mitochondrial precursor (GDH) isoform 2	54184.5	7.66	212	16	49	0.312	13 17 18 22 30 31	AQHSQHR NLNHVSYGR MVEGFFDR LQHGSILGFPK HGGTIPVVPTAEFQDR YNLGLDLR
2025	0.558886	0.691935	1.09558	2.17936	IPI00753095.1	MGI:95753; Glud1		PREDICTED: similar to Glutamate dehydrogenase 1, mitochondrial precursor (GDH) isoform 2	54184.5	7.66	172	13	52	0.219	17 20 27 43	MVEGFFDR YNLGLDLR HGGTIPVVPTAEFQDR NLNHVSYGR
697	0.968617	1.15457	0.8583	0.536237	IPI00753828.1		Q91ZW3, Q8C791, Q8CA22, Q8VDG1, Q925M9	114 kDa protein	114110	8.48	105	23	42		29	ENVYDELR
296	0.778204	0.796817	1.24391	1.80864	IPI00755611.1	MGI:1918764	O54725	PREDICTED: similar to NonO/p54nrb homolog	80160.2	9.64	127	20	45	0.297	25	FAQHGTFEYEYSQR
1052	0.826853	0.860586	0.806801	1.70078	IPI00756027.1	MGI:95393; Eno1	Q5XJG8;Q5XKE1	alpha-enolace	47095.2	6.37	233	16	49	0.424	19 27 34 35 28	EIFDSR YNQILR IGAEVYHNLK YITPDQLADLYK AAVPSGASTGIYEALELR
989	0.640312	0.814657	0.987445	2.07311	IPI00757512.1	MGI:95791; Got1		PREDICTED: similar to Aspartate aminotransferase, cytoplasmic	43842.2	6.67	172	8	42	0.205	18 17 52 25 18	DAWAIR IGADFLGR NFGLYNER HIYLLPSGR ITWSNPPAQGAR
1470	1.22984	1.21321	0.875948	0.56474	IPI00759870.1	MGI:107795; Hnrpc	Q9Z204-4	Isoform 4 of Heterogeneous nuclear ribonucleoproteins C1/C2	32203.8	4.95	352	16	49	0.432	27 32 42 68 74	AVVPSKR DYYDR MYSYPAR VPPPPPIAR GFAFVQYVNER

## Sheet: Types
Master No.	E11.5	E14.5	E15.5	3dpp	Type	IPI	MGI	SP	Protein name	MW	PI	Protein Score	Matched Peptides	Unmatched Peptide	Coverage (%)	Best Ion Score	Peptides Sequence Identified by MSMS
550	0.803375	1.78434	1.28981	0.967942	A	IPI00132762.1	MGI:1915265; Trap1	Q9CQN1	Heat shock protein 75 kDa, mitochondrial precursor	80158.5	6.25	237	21	12	0.331	12 14 17 22 26 26	YIAQAYDKPR ELLQESALIR YESSALPAGQLTSLPDYASR DISEFQHEEFYR AQLLQPTLEINPR GVVDSEDIPLNLSR
1267	1.01189	1.25006	1.17755	0.561783	A	IPI00408022.2	MGI:96112; Hmbs		14 days pregnant adult female amnion cDNA, RIKEN full-length enriched library, clone:I530028P18 product:hydroxymethylbilane synthase, full insert sequence	39319.7	6.41	131	14	51	0.263	11 37	KFPHLEFK ENPCDAVVFHPK
559	0.580071	2.5258	0.517294	0.569338	A	IPI00132762.1	MGI:1915265; Trap1	Q9CQN1	Heat shock protein 75 kDa, mitochondrial precursor	80158.5	6.25	556	27	38	0.329	27 10 18 37 21 59 28 48 48 48 28	DVLQQR KLCQLR FFIDQSK TDAPLNIR ELLQESALIR YIAQAYDKPR NIYYLCAPNR AQLLQPTLEINPR GVVDSEDIPLNLSR DISEFQHEEFYR YESSALPAGQLTSLPDYASR
1807	0.472631	1.05164	1.10251	0.614625	A	IPI00121534.8	MGI:88269; Car2	P00920	Carbonic anhydrase 2	25046.1	7.02	72	6	59	0.286	31 12	GGPLSDSYR IGPASQGLQK
1810	0.506965	1.32011	1.33439	0.481382	A	IPI00121534.8	MGI:88269; Car2	P00920	Carbonic anhydrase 2	25046.1	7.02	144	6	26	0.286	44 36 33	GGPLSDSYR IGPASQGLQK DFPIANGDR
1787	0.785596	1.43355	0.850126	0.610496	A	IPI00622968.1	MGI:105381; Rpsa.		33 kDa protein	32817.5	4.86	392	11	54	0.42	19 19 24 25 67 71 88	LLVVTDPR SDGIYIINLK ADHQPLTEASYVNLPTIALCNTDSPLR YVDIAIPCNNK FAAATGATPIAGR FTPGTFTNQIQAAFR AIVAIENPADVSVISSR
1581	1.28415	1.5497	0.914692	0.350571	A	IPI00127415.1	MGI:106184; Npm1	Q61937	Nucleophosmin	32539.8	4.62	239	12	24	0.435	21 24 29 80	DLKPSTPR GPSSVEDIK ADKDYHFK VDNDENEHQLSLR
1520	1.33157	1.54957	0.846875	0.355577	A	IPI00127415.1	MGI:106184; Npm1	Q61937	Nucleophosmin	32539.8	4.62	256	13	52	0.432	28 30 26 61 27	FINYVK GPSSVEDIK ADKDYHFK VDNDENEHQLSLR MSVQPTVSLGGFEITPPVVLR
1824	1.04751	1.22775	0.933078	2.33055	A	IPI00127415.1	MGI:106184; Npm1	Q61937	Nucleophosmin	32539.8	4.62	256	13	52	0.432	28 30 26 61 27	FINYVK GPSSVEDIK ADKDYHFK VDNDENEHQLSLR MSVQPTVSLGGFEITPPVVLR
1523	1.20769	1.38821	0.9141	0.407229	A	IPI00127415.1	MGI:106184; Npm1	Q61937	Nucleophosmin	32539.8	4.62	260	10	55	0.38	36 41 35 84	DLKPSTPR GPSSVEDIK ADKDYHFK VDNDENEHQLSLR
1524	1.25426	1.40826	0.906644	0.364369	A	IPI00127415.1	MGI:106184; Npm1	Q61937	Nucleophosmin	32539.8	4.62	292	12	31	0.435	31 22 31 32 65 19	FINYVK DLKPSTPR GPSSVEDIK ADKDYHFK VDNDENEHQLSLR MSVQPTVSLGGFEITPPVVLR
1527	1.33608	1.53984	0.887561	0.358863	A	IPI00127415.1	MGI:106184; Npm1	Q61937	Nucleophosmin	32539.8	4.62	382	11	54	0.38	24 38 44 65 44 73 14 34	VTLATLK FINYVK DLKPSTPR GPSSVEDIK ADKDYHFK VDNDENEHQLSLR MSVQPTVSLGGFEITPPVVLR MSVQPTVSLGGFEITPPVVLR
1808	0.606851	1.2374	1.25316	0.43189	A	IPI00121534.8	MGI:88269; Car2	P00920	Carbonic anhydrase 2	25046.1	7.02	289	10	55	0.375	55 28 37 30 21 24 38	GGPLSDSYR IGPASQGLQK DFPIANGDR VLEALHSIK HNGPENWHK YAAELHLVHWNTK EPITVSSEQMSHFR
2309	0.481943	1.87867	1.65147	0.342448	A	IPI00407339.6	MGI:3590517; 4930558J22Rik,MGI:2448419; Hist1h4a,MGI:2448420; Hist1h4b,MGI:2448421; Hist1h4c,MGI:2448423; Hist1h4d,MGI:2448425; Hist1h4f,MGI:2448427; Hist1h4h,MGI:2448432; Hist1h4i;,MGI:2448436; Hist1h4j;,MGI:2448439; Hist1h4k,MGI:2448441; Hist1h4m,MGI:2140113; Hist2h4,MGI:2448443; Hist4h4	P62806	Histone H4	11229.3	11.36	173	8	57	0.539	40 28 45	VFLENVIR ISGLIYEETR DNIQGITKPAIR
2298	0.655674	1.63297	1.2877	0.350787	A	IPI00623776.3			PREDICTED: similar to germinal histone H4 gene	11229.3	11.36	192	7	21	0.399	53 47 38	VFLENVIR ISGLIYEETR DNIQGITKPAIR
2098	0.992916	1.16853	1.00304	0.309991	A	IPI00648723.1	MGI:96739; Stmn1		12 kDa protein	11722.2	5.8	132	6	3	0.402	17 48	KLEAAEER ASGQAFELILSPR
571	0.49368	1.90217	1.27462	0.406019	A	IPI00113163.1	MGI:87951; Afp	P02772	Alpha-fetoprotein precoursor	67293.3	5.65	349	34	31	0.663	17 12 28 14	FIYEVSR LCITSFLR NFAQFSSEEK LQNLFLIGYTR
1664	1.01896	1.24807	1.16072	0.375152	A	IPI00113870.1	MGI:97503; Pcna	P17918	Proliferating cell nuclear antigen	28766.3	4.66	95	5	1	0.203	18 33	YLNFFTK SEGFDTYR
2041	0.855717	1.40223	1.29958	0.507831	A	IPI00117910.2	MGI:109486; Prdx2	Q61171	Peroxiredoxin-2	21634	5.2	381	8	57	0.396	40 37 47 34 64 79 18	SVDEALR GLFIIDAK NDEGIAYR SLSQNYGVLK QITVNDLPVGR SAPDFTATAVVDGAFK EGGLGPLNIPLLADVTK
2097	0.8655	1.10168	1.0736	0.429556	A	IPI00474286.1			18 KDA PROTEIN=Low molecular weight phosphotyrosine protein phosphatase(Low_mwt_PTPase)	18197.9	6.3	300	13	52	0.481	21 26 57 16 11 34 49	GQNCMR VSDNWR SPIAEAVFR HGIHMQHIAR KHGIHMQHIAR SVLFVCLGNICR IDSAATSTYEVGNPPDYR
1662	1.18602	1.46806	1.17198	0.478421	A	IPI00113427.2	MGI:96902; Lzp-s	P17897	Lysozyme C type P precursor	16783.4	9.55	91	4	13	0.216	43 26	AWVAWR STDYGIFQINSR
1010	1.13804	1.20656	0.99905	0.417	B	IPI00133916.2	MGI:1891925; Hnrph1	O35737	Heterogeneous nuclear ribonucleoprotein H1	49168.4	5.89	389	16	49	0.43	22 24 46 56 70 73	YVELFLNSTAGASGGAYEHR EGRPSGEAFVELESEDEVK GLPWSCSADEVQR VHIEIGPDGR ATENDIYNFFSPLNPVR HTGPNSPDTANDGFVR
1670	1.04063	1.31456	1.09576	0.469773	A	IPI00113870.1	MGI:97503; Pcna	P17918	Proliferating cell nuclear antigen	28766.3	4.66	304	14	51	0.693	19 30 42 14 31 60	YYLAPK YLNFFTK SEGFDTYR CAGNEDIITLR DLSHIGDAVVISCAK AEDNADTLALVFEAPNQEK
904	1.07856	1.1933	0.991005	0.426237	A	IPI00169463.1	MGI:1915472; Tubb2c	P68372	Tubulin beta-2C chain	49799	4.79	701	26	39	0.429	11 13 15 24 29 33 37 37 45 48 54 89 121	SGPFGQIFRPDNFVFGQSGAGNNWAK NMMAACDPR LHFFMPGFAPLTSR KLAVNMVPFPR YLTVAAVFR TAVCDIPPR LAVNMVPFPR LHFFMPGFAPLTSR ISEQFTAMFR AVLVDLEPGTMDSVR FPGQLNADLR LTTPTYGDLNHLVSATMSGVTTCLR GHYTEGAELVDSVLDVVR
1426	0.639998	1.345	1.19135	0.549771	A	IPI00111958.1	MGI:98916; Urod	P70697	Uroporphyrinogen decarboxylase	40571.9	6.21	451	17	48	0.444	21 29 42 44 47 24 46 48 34	NDTFLR YLPEFR FALPYIR GPSFPEPLR AAQDFFSTCR GPSFPEPLREER LVQQMLDDFGPQR SPEACCELTLQPLR AVTLQGNLDPCALYASEEEIGR
1301	1.18278	1.27968	1.24208	0.589862	A	IPI00110851.1	MGI:87904; Actb	P63260	Actin, cytoplasmic 2	41765.8	5.31	209	12	53	0.339	19 30 19 32 41	IIAPPER AGFAGDDAPR GYSFTTTAER QEYDESGPSIVHR SYELPDGQVITIGNER
1925	1.16276	1.27083	1.00137	0.481931	A	IPI00134621.2	MGI:1333112; Ran	P62827	GTP-binding nuclear protein Ran	24276.6	7.19	476	15	50	0.581	39 59 49 44 34 22 52 30 26	SIVFHR NVPNWHR HLTGEFEK NLQYYDISAK FNVWDTAGQEK VCENIPIVLCGNK SNYNFEKPFLWLAR YVATLGVEVHPLVFHTNR KYVATLGVEVHPLVFHTNR
1569	1.29337	1.3479	1.10722	0.533775	A	IPI00121297.1	MGI:106095; Naca	Q60817	Nascent polypeptide-associated complex alpha subunit	23369.7	4.52	151	6	16	0.288	13 39 29 31	QVTGVTR SPASDTYIVFGEAK NILFVITKPDVYK IEDLSQQAQLAAAEK
1452	1.31429	1.45549	0.942283	0.486743	A	IPI00111958.1	MGI:98916; Urod	P70697	Uroporphyrinogen decarboxylase	40571.9	6.21	106	9	56	0.275	20 10 13	YLPEFR GPSFPEPLR AAQDFFSTCR
418	0.81949	0.865885	0.663981	0.357182	A	IPI00129526.1	MGI:98817; Hsp90b1	P08113	Endoplasmin precursor	92418.2	4.74	596	31	34	0.337	21 21 23 24 30 35 36 37 42 43 59	IYFMAGSSR FQSSHHSTDITSLDQYVER YLNFVK TFEINPR LGVIEDHSNR GVVDSDDLPLNVSR NLLHVTDTGVGMTR EAESSPFVER FAFQAEVNR GLFDEYGSK SILFVPTSAPR
1307	1.22551	1.37529	1.11209	0.598628	A	IPI00129430.1	MGI:1918764; Sfpq	Q8VIJ6	Splicing factor, proline- and glutamine-rich	75394.3	9.45	103	17	48	0.227	14 12	FATHAAALSVR FGQGGAGPVGGQGPR
1531	0.935651	1.0327	0.747725	0.407966	A	IPI00314950.2	MGI:88066; Arbp	P14869	60S acidic ribosomal protein P0	34194.8	5.91	263	19	34	0.609	44 31 17 22	FLEGVR LLPHIR GNVGFVFTK TSFFQALGITTK
909	0.872684	1.05569	0.868822	0.47559	A	IPI00169463.1	MGI:1915472; Tubb2c	P68372	Tubulin beta-2C chain	49799	4.79	328	13	52	0.303	11 22 27 57 58 70	AVLVDLEPGTMDSVR GSQQYR TAVCDIPPR GHYTEGAELVDSVLDVVR YLTVAAVFR FPGQLNADLR
1921	0.53525	1.40847	1.3999	0.766662	A	IPI00110658.1	MGI:96015; Hba-a;	Q9CY10	13 days embryo liver cDNA, RIKEN full-length enriched library, clone:2510040B16 product:hemoglobin, beta adult major chain, full insert sequence	15192.8	8.96	113	6	54	0.62	39 23	IGGHGAEYGAEALER TYFPHFDVSHGSAQVK
416	1.11613	1.14442	0.912258	0.56685	A	IPI00319992.1	MGI:95835; Hspa5	P20029	78 kDa glucose-regulated protein precursor	72377.5	5.07	418	33	32	0.504	11 13 14 15 18 18 33	VYEGERPLTK LTPEEIER ITPSYVAFTPEGER NQLTSNPENTVFDAK IINEPTAAAIAYGLDKR SQIFSTASDNQPTVTIK TKPYIQVDIGGGQTK
697	0.968617	1.15457	0.8583	0.536237	A	IPI00753828.1		Q91ZW3, Q8C791, Q8CA22, Q8VDG1, Q925M9	114 kDa protein	114110	8.48	105	23	42		29	ENVYDELR
1846	1.0968	1.24307	0.913769	0.575526	A	IPI00320208.2	MGI:1929520; Eef1b2	O70251	Elongation factor 1-beta	24547.2	4.53	197	8	57	0.442	26 29 30 54	TPAGLQVLNDYLADK WYNHIK LEECVR LVPVGYGIK
1499	1.14373	1.17259	0.858448	0.543486	A	IPI00110850.1	MGI:87904; Actb	P60710	Actin, cytoplasmic 1	41709.7	5.29	352	13	11	0.437	25 59 83 59 28	IIAPPER GYSFTTTAER QEYDESGPSIVHR SYELPDGQVITIGNER VAPEEHPVLLTEAPLNPK
1802	1.1534	1.25579	0.95609	0.61509	A	IPI00320208.2	MGI:1929520; Eef1b2	O70251	Elongation factor 1-beta	24547.2	4.53	169	8	57	0.397	22 30 36 15 16	LEECVR WYNHIK LVPVGYGIK SIQADGLVWGSSK TPAGLQVLNDYLADK
1361	1.07312	1.07511	0.823638	0.530662	A	IPI00622968.1	MGI:105381; Rpsa.		33 kDa protein	32817.5	4.86	351	10	55	0.369	26 31 42 28 21 24 97 20	LLVVTDPR SDGIYIINLK FAAATGATPIAGR KSDGIYIINLK YVDIAIPCNNK FTPGTFTNQIQAAFR AIVAIENPADVSVISSR ADHQPLTEASYVNLPTIALCNTDSPLR
2170	0.439023	0.620097	0.403323	0.265647	A	IPI00265768.1	MGI:2448399; Hist1h2bk	Q8CGP1	Histone H2B type 1-K	13911.6	10.31	220	5	6	0.357	18 59 31 33	IASEASR EIQTAVR LAHYNKR AMGIMNSFVNDIFER
1980	1.00969	1.21758	0.901047	0.604131	A	IPI00129685.1	MGI:104890; Tpt1	P63028	Translationally-controlled tumor protein	19449.6	4.76	81	5	15	0.302	29 12	LEEQKPER GKLEEQKPER
1787	0.785596	1.43355	0.850126	0.610496	A	IPI00622968.1	MGI:105381; Rpsa.		33 kDa protein	32817.5	4.86	392	11	54	0.42	19 19 24 25 67 71 88	LLVVTDPR SDGIYIINLK ADHQPLTEASYVNLPTIALCNTDSPLR YVDIAIPCNNK FAAATGATPIAGR FTPGTFTNQIQAAFR AIVAIENPADVSVISSR
1710	1.13983	1.26001	0.817769	0.598993	A	IPI00461415.1	MGI:106095; Naca		PREDICTED: similar to nascent polypeptide-associated complex alpha polypeptide	24582.3	4.66	107	7	28	0.299	22 27 10	SPASDTYIVFGEAK NILFVITKPDVYK IEDLSQQAQLAAAEK
602	0.604907	1.85529	1.21515	0.918499	A	IPI00113163.1	MGI:87951; Afp		Alpha-fetoprotein precursor	67293.3	5.65	519	28	37	0.46	34 39 33 44 31 37 65 38 12	AVFMNR HQCLLAR FIYEVSR LCITSFLR NFAQFSSEEK LQNLFLIGYTR THPNLPVSVILR YGLSGCCSQSGVER EGSMLNEHVCSVIR
1914	0.648971	1.4331	1.20728	1.01203	A	IPI00230212.4	MGI:95860; Gstm1	P10649	Glutathione S-transferase Mu 1	25822	8.13	713	27	38	0.673	18 19 28 31 33 36 41 51 53 61 61 62 71	YTMGDAPDFDR PMILGYWNVR RPWFAGDK GLTHPIR MLLEYTDSSYDEKR LYSEFLGK YIATPIFSK ADIVENQVMDTR YTMGDAPDFDR CLDAFPNLR MLLEYTDSSYDEKR ITQSNAILR KHHLDGETEEER
301	0.525149	1.71504	1.00003	1.05415	A	IPI00466069.2	MGI:95288; Eef2;	P58252	Elongation factor 2	95121.8	6.42	130	20	45	0.197	29 22	FYAFGR GGGQIIPTAR
1580	1.60082	1.52641	1.09874	0.330436	B	IPI00468717.6			PREDICTED: similar to Nucleophosmin (NPM) (Nucleolar phosphoprotein B23) (Numatrin) (Nucleolar protein NO38) isoform 1	25950.1	6.62	238	11	13	0.785	21 24 29 80	DLKPSTPR GPSSVEDIK ADKDYHFK VDNDENEHQLSLR
2100	1.26301	1.09125	1.12445	0.349178	B	IPI00551236.2	MGI:96739; Stmn1	P54227	Stathmin	17132.9	5.77	749	19	46	0.662	40 16 57 57 64 34 14 52 35 101 55	LEAAEER HVEEVRK SHEAEVLK KLEAAEER DKHVEEVR DLSLEEIQK EHEKEVLQK AIEENNNFSK ESVPDFPLSPPK ASGQAFELILSPR SKESVPDFPLSPPK
2082	1.28482	1.25983	1.01882	0.345396	B	IPI00467266.1	MGI:1346051; Dut	Q9CQ43	10 days embryo whole body cDNA, RIKEN full-length enriched library, clone:2610016A10 product:DUTPASE, full insert sequence	17373.7	5.74	400	10	4	0.673	48 30 39 47 67 54 17	IAQLICER LSEHATAPTR GNVGVVLFNFGK TDIQIAVPSGCYGR HFIDVGAGVIDEDYR ISYPDLEEVQTLDDTER AAGYDLFSAYDYTISPMEK
1570	1.29901	1.29899	0.998092	0.375172	B	IPI00461415.1	MGI:106095; Naca		PREDICTED: similar to nascent polypeptide-associated complex alpha polypeptide	24582.3	4.66	153	7	58	0.286	53 68	NILFVITKPDVYK IEDLSQQAQLAAAEK
1741	1.21295	0.964395	0.966143	0.371552	B	IPI00308498.1	MGI:107739; Casp3	P70677	Caspase-3 precursor	31454.4	6.45	175	15	50	0.375	18 21 28 12	LTSFFR KLTSFFR LFIIQACR SGTDVDAANLR
1011	1.18693	1.17258	1.04117	0.446892	B	IPI00133916.2	MGI:1891925; Hnrph1	O35737	Heterogeneous nuclear ribonucleoprotein H1	49168.4	5.89	134	11	54	0.347	38 18 25	VHIEIGPDGR HTGPNSPDTANDGFVR ATENDIYNFFSPLNPVR
1136	1.28003	1.24565	0.909652	0.394603	B	IPI00118676.3	MGI:95303; Eif4a1	P60843	Eukaryotic initiation factor 4A-I	46124.6	5.32	137	16	49	0.3	32	KEELTLEGIR
2076	1.45175	1.40663	1.12738	0.501193	B	IPI00131186.2	MGI:1202875; Btf3	Q64152-2	Isoform 2 of Transcription factor BTF3	17688.2	6.85	192	9	54	0.5	37 78	LQAQVR VQASLAANTFTITGHAETK
1149	1.20534	1.13785	1.05917	0.478441	B	IPI00129178.1	MGI:97394; Oat	P29758	Ornithine aminotransferase, mitochondrial precursor	48323.9	6.19	227	12	53	0.294	17 28 16 35 15 21 23 10	LFNYNK GLLNAIVIR LPSDVVTSVR LAPPLVIKEDEIR TEQGPPSSEYIFER YGAHNYHPLPVALER KTEQGPPSSEYIFER HQVLFIADEIQTGLAR
1759	1.11544	1.07338	0.998602	0.4906	B	IPI00133440.1	MGI:97572; Phb	P67778	Prohibitin(B-cell receptor-associated protein 32)	29801.9	5.57	183	8	57	0.301	22 38 31 29 18	AVIFDR FDAGELITQR DLQNVNITLR IYTSIGEDYDER KLEAAEDIAYQLSR
821	1.16598	0.910878	0.823029	0.409611	B	IPI00108220.3	MGI:1920582; 1700041C02Rik		Adult male testis cDNA, RIKEN full-length enriched library, clone:1700111D19 product:weakly similar to HYPOTHETICAL 44.2 kDa PROTEIN (Fragment)	79871.1	6.83	64	7	58	0.249	31	EIQSLPR
1686	1.54076	1.08983	1.09669	0.558646	B	IPI00111218.1	MGI:99600; Aldh2	P47738	Aldehyde dehydrogenase, mitochondrial [Precursor]	56501.8	7.53	562	17	48	0.42	42 41 59 28 47 42 58 39 81 15	LADLIER TIEEVVGR VVGNPFDSR EEIFGPVMQILK GYFIQPTVFGDVK TEQGPQVDETQFK TIPIDGDFFSYTR ELGEYGLQAYTEVK TFVQENVYDEFVER VAEQTPLTALYVANLIK
1416	1.33439	1.03798	0.842098	0.45122	B	IPI00330804.3	MGI:96250; Hsp90aa1	P07901	Heat shock protein HSP 90-alpha	84603.7	5.97	101	13	52	0.172	48	GVVDSEDLPLNISR
2107	1.32856	1.31124	1.02298	0.552911	B	IPI00230204.6	MGI:95791; Got1	P05201	Aspartate aminotransferase, cytoplasmic	46071.4	6.75	182	11	28	0.228	18 22 23 23 36	DAWAIR ITWSNPPAQGAR IGADFLGR HIYLLPSGR NFGLYNER
1145	1.47258	0.988369	0.894276	0.489135	B	IPI00230113.4	MGI:1926952; Cyb5	P56395	Cytochrome b5	15100.5	4.96	212	6	18	0.858	14 25 55 70	EQAGGDATENFEDVGHS TDAR YYTLEEIQK TYIIGELHPDDR FLEEHPGGEEVLR
404	1.48269	1.35674	1.13464	0.627739	B	IPI00652998.1	MGI:98817; Hsp90b1		10 days embryo whole body cDNA, RIKEN full-length enriched library, clone:3425404P19 product:tumor rejection antigen gp96, full insert sequence	70870.9	5.26	147	11	54	0.198	22 34 21 12 18	YLNFVK GLFDEYGSK SILFVPTSAPR GVVDSDDLPLNVSR FQSSHHSTDITSLDQYVER
419	1.01079	1.00896	0.748459	0.414902	B	IPI00319992.1	MGI:95835; Hspa5	P20029	78 kDa glucose-regulated protein precursor	38964.3	6.02	1100	26	40	0.476	15 33 35 39 49 52 56 71 75 84 94 101 107 108	AKFEELNMDLFR ITITNDQNR LTPEEIER VYEGERPLTK ALSSQHQAR VEIIANDQGNR SDIDEIVLVGGSTR KVTHAVVTVPAYFNDAQ R IEIESFFEGEDFSETLTR IINEPTAAAIAYGLDKR VTHAVVTVPAYFNDAQR ITPSYVAFTPEGER DNHLLGTFDLTGIPPAPR KSDIDEIVLVGGSTR
1353	1.03536	0.942032	0.829676	0.466819	B	IPI00622968.1	MGI:105381; Rpsa.		33 kDa protein	32817.5	4.86	253	10	55	0.369	17 46 49 81	LLVVTDPR FAAATGATPIAGR FTPGTFTNQIQAAFR AIVAIENPADVSVISSR
2064	1.1542	0.88895	0.798547	0.455585	B	IPI00110990.1	MGI:1919599; Dusp3	Q9D7X3	Dual specificity protein phosphatase 3	20459.2	6.07	174	10	55	0.557	51 14 20 21	ATDFIDQALAHK LGITHVLNAAEGR ANDTQEFNLSAYFER VYVGNASVAQDITQLQK
413	1.30958	1.25344	1.01879	0.614003	B	IPI00129526.1	MGI:98817; Hsp90b1	P08113	Endoplasmin precursor	92418.2	4.74	802	41	24	0.364	13 19 19 21 23 25 28 35 43 46 50 54 57 73	KTFEINPR NKEIFLR FQSSHHSTDITSLDQYVER NLLHVTDTGVGMTR YLNFVK EEEAIQLDGLNASQIR TFEINPR LGVIEDHSNR FAFQAEVNR EAESSPFVER KEAESSPFVER GLFDEYGSK SILFVPTSAPR GVVDSDDLPLNVSR
1637	1.31172	1.05149	0.852217	0.536203	B	IPI00136912.1	MGI:102690; Srm	Q64674	Spermidine synthase	52818.5	5.81	239	9	3	0.338	48 31 42 21 23 12	YQDILVFR YYNSDMHR AAFVLPEFTR VLIIGGGDGGVLR KVLIIGGGDGGVLR LTLHVGDGFEFMK
1441	1.23269	1.18967	0.95245	0.608218	B	IPI00113870.1	MGI:97503; Pcna	P17918	Proliferating cell nuclear antigen	28766.3	4.66	156	6	6	0.253	10 37 39 13 16	MPSGEFAR YLNFFTK SEGFDTYR CAGNEDIITLR AEDNADTLALVFEAPNQEK
1804	1.21852	1.01559	0.880284	0.565883	B	IPI00111211.1	MGI:1914558; Mrpl46	Q9EQI8	39S ribosomal protein L46, mitochondrial precursor	32111.7	6.93	193	10	34	0.389	31 31 21 21 21 6	YLAQVR ALDEAQR NLVLLVR SLYSDHELR FLGNAPCGHYK LSGALCLQRPPLITK
1470	1.22984	1.21321	0.875948	0.56474	B	IPI00759870.1	MGI:107795; Hnrpc	Q9Z204-4	Isoform 4 of Heterogeneous nuclear ribonucleoproteins C1/C2	32203.8	4.95	352	16	49	0.432	27 32 42 68 74	AVVPSKR DYYDR MYSYPAR VPPPPPIAR GFAFVQYVNER
1899	1.14256	0.896169	0.715303	0.494557	B	IPI00337955.1	MGI:1913670; Polr2e	Q80UW8	DNA-directed RNA polymerase II 23 kDa polypeptide	24554.7	5.69	197	15	50	0.529	22 32 10 22	YITYR ESQLPR IQAGDPVAR AQFGDKPSEGRPR
1838	1.10313	0.817068	0.774679	0.546676	B	IPI00666471.2	MGI:103267;Eif4ebp1	Q60876	PREDICTED: similar to eukaryotic translation initiation factor 4E	24966.5	5.99	85	6	59	0.258	34 14	HPLQNR IVIGYQSHADTATK
1424	1.46818	1.05298	0.862051	0.632106	B	IPI00408957.2	MGI:1915205; Sugt1	Q9CX34	Suppressor of G2 allele of SKP1 homolog	38004	9.32	212	12	53	0.373	23 57 26 42	LLHPIIPEQSTFK SLELNPNNCTALLR LFQQIYSDGSDEVKR ALEQNPDDAQYYCQR
1714	1.02513	1.00375	0.653214	0.49957	B	IPI00226872.1	MGI:106504; Efhd2	Q8C845	16 days embryo head cDNA, RIKEN full-length enriched library, clone:C130064C02 product:SWIPROSIN 1, full insert sequence	26783.6	5.07	180	12	23	0.383	20 17 26 11	EFLLIFR VFNPYTEFK FEEEIKAEQEER AAAGELQEDSGLHVLAR
1826	1.55321	1.12392	0.731508	0.661664	B	IPI00420261.4	MGI:96113; Hmgb1	P63158	High mobility group protein B1	24747.1	5.62	105	8	44	0.35	18 27	IKGEHPGLSIGDVAK KHPDASVNFSEFSK
1054	0.208515	0.19498	0.203665	3.69854	C	IPI00420718.4	MGI:101939; Hmgcs2	P54869	Hydroxymethylglutaryl-CoA synthase, mitochondrial precursor	56786.5	8.65	331	21	44	0.346	17 70 34 82	EQFYHK YTVGLGQTR LSIQCYLR APLVLEQGLR
108	0.117594	0.110462	0.271951	4.42443	C	IPI00111908.8	MGI:891996; Cps1	Q8C196	Carbamoyl-phosphate synthase	164514	6.48	221	21	13	0.18	10 10 26 19	EIEYEVVR VPAIYGVDTR FVHDNYVIR GQNQPVLNITNR
1086	0.177506	0.144004	0.278285	3.55229	C	IPI00420718.4	MGI:101939; Hmgcs2	P54869	Hydroxymethylglutaryl-CoA synthase, mitochondrial precursor	56786.5	8.65	510	24	41	0.425	11 13 15 28 42 45 50 75 78	MSPEEFTEIMNQR MSPEEFTEIMNQR VNFSPPGDTSNLFPGTWYLER CYAAYR LSIQCYLR TKLPWDAVGR YTVGLGQTR IGAFSYGSGLAASFFSFR APLVLEQGLR
1044	0.185762	0.143909	0.286018	3.49149	C	IPI00420718.4	MGI:101939; Hmgcs2	P54869	Hydroxymethylglutaryl-CoA synthase, mitochondrial precursor	56786.5	8.65	551	29	36	0.38	17 17 23 28 38 40 42 42 64 76	MSPEEFTEIMNQR VNFSPPGDTSNLFPGTWYLER IGAFSYGSGLAASFFSFR CYAAYR MSPEEFTEIMNQR TKLPWDAVGR LPWDAVGR LSIQCYLR YTVGLGQTR APLVLEQGLR
1067	0.196272	0.176186	0.283565	3.45347	C	IPI00459280.2	MGI:1916555; Dcps	Q9DAR7	Scavenger mRNA-decapping enzyme DcpS	106645	5.4	85	4	61	0.124	39 34	DLTPEHLPLLR LQFSNDIYSTYNLFPPR
106	0.246153	0.233255	0.366818	4.37967	C	IPI00111908.8	MGI:891996; Cps1	Q8C196	Carbamoyl-phosphate synthase	164514	6.48	293	16	11	0.126	23 24 43 38 54	SLFHYR EIEYEVVR VPAIYGVDTR FVHDNYVIR GQNQPVLNITNR
1072	0.626981	0.364493	0.394706	2.93305	C	IPI00420718.4	MGI:101939; Hmgcs2	P54869	Hydroxymethylglutaryl-CoA synthase, mitochondrial precursor	56786.5	8.65	120	14	51	0.26	11 46	YTVGLGQTR APLVLEQGLR
105	0.361698	0.298265	0.588701	3.81578	C	IPI00111908.8	MGI:891996; Cps1	Q8C196	Carbamoyl-phosphate synthase [ammonia], mitochondrial precursor	164514	6.48	281	19	18	0.135	18 10 39 16 41 13 11 20	SLFHYR FLEEATR EIEYEVVR VPAIYGVDTR FVHDNYVIR AADTIGYPVMIR GQNQPVLNITNR GNDVLVIECNLR
152	0.286742	0.240232	0.578291	3.33215	C	IPI00114710.2	MGI:97520; Pcx	Q05920	Activated spleen cDNA, RIKEN full-length enriched library, clone:F830201B12 product:pyruvate carboxylase, full insert sequence	129778	6.25	187	19	12	0.181	11 19 22 28	EGPEGFAR FIGPSPEVVR GTPLDTEVPLER AEAEAQAEELSFPR
1949	0.466532	0.421554	1.03197	5.61056	C	IPI00331241.7	MGI:95856; Gsta3	P30115	Glutathione S-transferase Yc	25213.2	8.78	286	10	8	0.286	14 18 26 32 36 70	IKEQTR YFPAFEK YNLYGK KPFDDAK FLQPGSQR SHGQDYLVGNR
1047	0.421614	0.354822	0.494326	2.54697	C	IPI00128518.1	MGI:88017; Mat1a	Q91X83	S-adenosylmethionine synthetase isoform type-1	43481	5.51	170	9	56	0.28	17 85 27	NFDLRPGVIVR FVIGGPQGDAGVTGR YLDEDTVYHLQPSGR
1639	0.467148	0.401523	0.492881	2.52379	C	IPI00319994.5	MGI:96759; Ldha	P06151	L-lactate dehydrogenase A chain	36344.2	7.77	393	20	45	0.423	53 12 22 14 41 17 36 33 10	LNLVQR YLMGER YSPHCK QQEGESR LVIITAGAR FIIPNIVK VTLTPEEEAR VIGSGCNLDSAR DLADELALVDVMEDK
1422	0.321839	0.280983	0.553322	2.74638	C	IPI00117914.2	MGI:88070; Arg1	Q61176	Adult male liver tumor cDNA, RIKEN full-length enriched library, clone:C730019N20 product:arginase 1, liver, full insert sequence	36251.9	6.33	146	9	56	0.325	50 29 22	DIVYIGLR LKETEYDVR STVNTAVALTLACFGTQR
104	0.52088	0.381912	0.724075	3.59072	C	IPI00111908.8	MGI:891996; Cps1	Q8C196	Carbamoyl-phosphate synthase [ammonia], mitochondrial precursor	164514	6.48	171	21	11	0.15	19 9 11 31 35	SLFHYR FLEEATR EIEYEVVR FVHDNYVIR GNDVLVIECNLR
704	0.648231	0.553951	0.585976	2.69869	C	IPI00459493.4	MGI:98535; Tcp1	P11983	T-complex protein 1 subunit alpha B	60410.7	5.82	150	10	4	0.227	47 17 28 16	EQLAIAEFAR FATEAAITILR AFHNEAQVNPER YINENLIINTDELGR
849	0.477882	0.476379	0.798694	3.65815	C	IPI00133522.1	MGI:97464; P4hb	P09103	Protein disulfide-isomerase precursor	57107.8	4.79	879	27	38	0.495	14 23 26 27 30 38 42 47 55 59 85 89 123	KFDEGR ITEFCHR TVIDYNGER LKAEGSEIR KEECPAVR THILLFLPK FFPASADR LGETYKDHENIIIAK YQLDKDGVVLFK VLVGANFEEVAFDEK HNQLPLVIEFTEQTAPK ILFIFIDSDHTDNQR VDATEESDLAQQYGVR
1228	0.981205	0.61798	0.742492	3.3375	C	IPI00134746.5	MGI:88090; Ass1	P16460	Argininosuccinate synthase	46555	8.36	169	15	50	0.32	10 26 26 15	IDIVENR GQVYILGR MPEFYNR RQVEIAQR
103	0.668625	0.595439	0.630439	2.76944	C	IPI00665585.1	MGI:891996; Cps1		PREDICTED: similar to Carbamoyl-phosphate synthase	164524	6.48	208	20	45	0.179	15 27 38 65	GTTITSVLPKPALVASR VVAVDCGIK VPAIYGVDTR GQNQPVLNITNR
1230	0.587613	0.509932	0.61768	2.64983	C	IPI00318614.8	MGI:96414; Idh2		2 days neonate thymus thymic cells cDNA, RIKEN full-length enriched library, clone:E430004F23 product:isocitrate dehydrogenase 2	50873.9	8.88	630	24	41	0.48	27 41 42 24 36 43 34 70 69 13 30 20	IWYEHR ATDFVVDR NILGGTVFR WPLYLSTK LDGNQDLIR YFDLGLPNR CATITPDEAR GKLDGNQDLIR TIEAEAAHGTVTR DLAGCIHGLSNVK LVPGWTKPITIGR IKVEKPVVEMDGDEMTR
1553	0.525694	0.463236	0.613935	2.49134	C	IPI00224181.6	MGI:101918; Akr1b7	P21300	Aldose reductase-related protein 1	35834.7	6.85	121	7	30	0.358	33 19 13	ALGISNFNHFQIER TEEDYPFHEEY REDLFIVSK
1525	0.636703	0.593489	0.723574	2.76563	C	IPI00605765.2			PREDICTED: similar to 60S acidic ribosomal protein P0	32744	5.91	108	9	56	0.247	28 23 16	FLEGVR LLPHIR IIQLLDDYPK
1068	0.628798	0.592844	0.63267	2.41398	C	IPI00128378.1	MGI:88285; Cbs		Cystathionine beta-synthase, isoform 1	61504.2	6.07	104	12	53	0.205	16 26 16	CVVILPDSVR SNDEDSFAFAR LKNEIPNSHILDQYR
1182	0.664335	0.570501	0.852207	2.84268	C	IPI00119886.1	MGI:1919030; Isyna1	Q9JHU9	Myo-inositol 1-phosphate synthase A1	60893.1	5.99	67	9	56	0.154	14 17	ADNLIPGTR HVFVGGDDFK YVPYVGDSKR
1232	0.591258	0.550166	0.745056	2.33431	C	IPI00119470.1	MGI:1919011; Amdhd1		Adult male liver cDNA, RIKEN full-length enriched library, clone:1300019J08 product:CDNA FLJ30055 FIS, CLONE ADRGL1000165, WEAKLY SIMILAR TO IMIDAZOLONEPROPIONASE (EC 3.5.2.7) homolog	46458.6	6.47	173	13	52	0.352	26 27 48	GVFDLDTTRR QFSGETFEER TAVEAADDIISHHLPR
2055	0.904582	0.809044	1.06672	3.22282	C	IPI00114209.1	MGI:95753; Glud1	P26443	Glutamate dehydrogenase 1, mitochondrial [Precursor	61298.2	8.05	761	30	35	0.423	54 41 14 62 69 78 53 49 49 33 30 18 55	YNLGLDLR MVEGFFDR MVEGFFDR NLNHVSYGR DDGSWEVIEGYR DIVHSGLAYTMER HGGTIPVVPTAEFQDR TFVVQGFGNVGLHSMR IIKPCNHVLSLSFPIR DSNYHLLMSVQESLER GFIGPGIDVPAPDMSTGER KGFIGPGIDVPAPDMSTGER IIAEGANGPTTPEADKIFLER
332	0.686965	0.633074	0.847167	2.50504	C	IPI00136213.4	MGI:2183102; Sardh	Q99LB7	Sarcosine dehydrogenase, mitochondrial precursor	102031	6.28	308	21	44	0.232	10 10 13 19 23 27 27 38 38	ASCLPVYR FHHSLTDHTR SPFDPDNKR TIAYGYIR FYLLGVDAR SVPYQR GAQVIENCAVTGIR HGLVNAGYR NYSVVFPHDEPLAGR
1278	0.554879	0.459689	0.849792	2.41017	C	IPI00117914.2	MGI:88070; Arg1	Q61176	Adult male liver tumor cDNA, RIKEN full-length enriched library, clone:C730019N20 product:arginase 1, liver, full insert sequence	36251.9	6.33	134	9	19	0.361	41 18 13 15	DIVYIGLR LKETEYDVR DVDPGEHYIIK TGLLSGLDIMEVNPTLGK
993	0.751183	0.638206	0.679001	1.85316	C	IPI00676895.1	MGI:891996; Cps1		PREDICTED: carbamoyl-phosphate synthetase 1 isoform 2	35349.4	8.67	226	14	49	0.437	26 21 39 25 20	SLFHYR LRDADPILR FVHDNYVIR GNDVLVIECNLR FLGVAEQLHNEGFK
1432	0.609355	0.594287	0.730622	1.98168	C	IPI00117914.2	MGI:88070; Arg1	Q61176	Adult male liver tumor cDNA, RIKEN full-length enriched library, clone:C730019N20 product:arginase 1, liver, full insert sequence	36251.9	6.33	65	7	31	0.242	25	DIVYIGLR
1135	0.84189	0.554539	1.22225	3.30726	C	IPI00129225.1	MGI:1097705; Kng1	O08677	Isoform LMW of Kininogen-1 precursor	47867.6	5.74	131	7	25	0.185	19 22 37	ENEFFIVTQTCK TDGSPTFYSFK YVIEFIAR
98	0.743169	0.715507	1.06616	2.87069	C	IPI00111908.8	MGI:891996; Cps1	Q8C196	Carbamoyl-phosphate synthase [ammonia], mitochondrial precursor	164514	6.48	184	26	39	0.199	13 11 12 37	SLFHYR EIEYEVVR VPAIYGVDTR FVHDNYVIR
1156	0.566391	0.538787	0.873221	2.24601	C	IPI00307837.4	MGI:1096881; Eef1a1	P10126	Elongation factor 1-alpha 1	50281.2	9.15	192	9	56	0.157	25 34 41 54	QTVAVGVIK LPLQDVYK IGGIGTVPVGR YYVTIIDAPGHR
1558	0.477381	0.429403	0.819236	2.04812	C	IPI00471137.2	MGI:1351661; Akr1c12		aldo-keto reductase family 1, member C12	37040	6.21	170	13	52	0.418	28 20 28 10	SIGVSNFNHR DIVLVAYGALGTQR SLEAACLALDVGYR LNDGHLIPALGFGTYKPK
1857	0.771027	0.667798	1.01009	2.49456	C	IPI00125035.1	MGI:87979; Ak3l1	Q9WUR9	Adenylate kinase isoenzyme 4, mitochondrial	25046.1	7.02	101	5	60	0.26	65 13	GLLVPDHVITR GVLHQFSGTETNR
722	0.666624	0.616635	0.769089	1.8735	C	IPI00121514.3	MGI:109130; Stip1	Q60864	Stress-induced-phosphoprotein 1	62542.4	6.4	191	16	42	0.274	12 14 30 23	SLLSDPTYR EGLQNMEAR KAAALEFLNR YKDAIHFYNK
1390	0.602181	0.507613	0.874402	2.09981	C	IPI00128904.1	MGI:1345635; Pcbp1	P60335	Poly(rC)-binding protein 1	37473.9	6.66	358	15	50	0.469	19 34 53 50 39 37 12 37	QGANINEIR IANPVEGSSGR INISEGNCPER IITLTGPTNAIFK LVVPATQCGSLIGK AITIAGVPQSVTECVK QICLVMLETLSQSPQGR ESTGAQVQVAGDMLPNSTER
761	0.699859	0.615291	0.902926	2.09941	C	IPI00126400.1	MGI:107933; Mns1		Meiosis-specific nuclear structural protein 1	60198.4	6.32	60	8	57	0.136	21 12	YIEEFQR IIEFANIQEQR
1722	0.544891	0.508624	0.701099	1.61631	C	IPI00331127.1	MGI:1915621; 0610038K03Rik		RIKEN cDNA 0610038K03	32027.6	6.54	214	11	54	0.326	51 33 24 38	GNPAAVCLLER AAIGDTLVQDIR TLEEDAHQQIAR GEPGGQTAPYDFYSR
1600	0.64064	0.460347	0.566583	1.30356	C	IPI00319994.5	MGI:96759; Ldha	P06151	L-lactate dehydrogenase A chain	36344.2	7.77	303	15	50	0.302	53 25 49 51 42	LNLVQR YLMGER LVIITAGAR VTLTPEEEAR VIGSGCNLDSAR
1338	1.30374	0.755458	0.787054	1.7811	C	IPI00123750.1	MGI:96011; Hao1	Q9WU19	Hydroxyacid oxidase 1	40975.4	7.6	74	9	66	0.273	10 18	FKLPPQLR AIFVTVDTPYLGNR
927	0.893613	0.843806	0.85636	1.93301	C	IPI00170394.1	MGI:1924188; Rbm17	Q8JZX4	Splicing factor 45	45276	5.65	108	8	57	0.212	20 26 23	IFLEFER DFPYEEDSRPR CVIFEIPGAPDDEAVR
1574	0.620747	0.604667	0.881409	1.95392	C	IPI00309768.6	MGI:1860611; Pdlim1	O70400	PDZ and LIM domain protein 1	35620.9	6.37	155	16	47	0.531	14 22	GDPNKPSGFR DFEQPLAISR
1592	0.744014	0.582104	0.661472	1.43333	C	IPI00319994.5	MGI:96759; Ldha	P06151	L-lactate dehydrogenase A chain	36344.2	7.77	392	23	42	0.438	40 19 33 44 29 27 48 25	LNLVQR YLMGER LVIITAGAR FIIPNIVK VTLTPEEEAR VIGSGCNLDSAR SLNPELGTDADKEQWK DQLIVNLLKEEQAPQNK
1225	0.731293	0.655574	0.721077	1.55342	C	IPI00274656.5	MGI:1920328; Pmpcb	Q9CXT8	Mitochondrial-processing peptidase beta subunit, mitochondrial precursor	54962.9	6.92	145	15	32	0.283	10 13 37	FTGSEIR IPIPELEAR SPAIAALGPIER
1439	0.725842	0.693822	0.888653	1.87914	C	IPI00127206.5	MGI:87995; Aldob	Q91Y97	Fructose-bisphosphate aldolase B	39351.1	8.53	708	21	44	0.419	16 30 30 34 37 49 59 63 65 86 87	ATQEAFMKR YTPEQVAMATVTALHR KYTPEQVAMATVTALHR VENTEENRR LDQGGAPLAGTNK LSFSYGR ELSEIAQR DSQGNLFR FPALTPEQK IADQCPSSLAIQENANALAR ETTIQGLDGLSER
1593	0.689921	0.560005	0.573862	1.19829	C	IPI00130530.1	MGI:1923488; Grhpr	Q91Z53	Glyoxylate reductase/hydroxypyruvate reductase	35306.5	7.57	255	16	21	0.433	11 18 22 33 34 35	RLKPFGVQR RLPEAIEEVK VFVTGPLPAEGR LKPFGVQR NTAIFINISR LLDAAGANLR
1303	0.728928	0.690465	0.912057	1.85811	C	IPI00471246.2	MGI:1929242; Ivd	Q9JHI5	Isovaleryl-CoA dehydrogenase, mitochondrial precursor	46295.9	8.53	301	17	29	0.443	31 20 30 67 21 11	AFNADFR GITAFIVEK IGQFQLMQGK LYEIGAGTSEVR AQEIDQTNDFK GVYVLMSGLDLER
1605	0.603298	0.453229	0.62904	1.28059	C	IPI00356462.1	MGI:1918195; Mmrn1		PREDICTED: multimerin 1	135894	7.73	86	18	47	0.167	22 10	KGGILSNER TVRELSMACR
1167	1.07654	0.73579	0.747337	1.5199	C	IPI00111218.1	MGI:99600; Aldh2	P47738	Aldehyde dehydrogenase, mitochondrial [Precursor]	56501.8	7.53	194	10	23	0.191	22 47 18 46 17	LADLIER TIEEVVGR TEQGPQVDETQFK TIPIDGDFFSYTR VAEQTPLTALYVANLIK
994	1.0631	0.850647	0.858431	1.73917	C	IPI00133549.2	MGI:97473; Pah	P16331	Phenylalanine-4-hydroxylase	53126.9	8.88	103	12	18	0.25	20	DFLGGLAFR
1150	0.793058	0.735336	0.861238	1.74294	C	IPI00420718.4	MGI:101939; Hmgcs2	P54869	Hydroxymethylglutaryl-CoA synthase, mitochondrial precursor	56786.5	8.65	160	12	31	0.211	21 10 69	YTVGLGQTR LSIQCYLR APLVLEQGLR
562	0.719097	0.679409	0.936957	1.87661	C	IPI00480560.1	MGI:105384; Hspa8.		71 KDA PROTEIN.(Hsp70.)	70926.3	5.43	329	27	38	0.48	16 18 21 26 30 42	VEIIANDQGNR RFDDAVVQSDMK DAGTIAGLNVLR TVTNAVVTVPAYFNDSQR FEELNADLFR STAGDTHLGGEDFDNR
1247	1.14883	0.750323	0.890916	1.77646	C	IPI00130950.1	MGI:1339972; Bhmt	O35490	Betaine--homocysteine S-methyltransferase 1	44991.9	8.01	136	8	57	0.27	14 45 29	EGLEAAR EAYNLGVR AIAEELAPER
1631	0.79685	0.759111	0.802333	1.56727	C	IPI00110684.1	MGI:97831; Ppa1	Q9D819	Inorganic pyrophosphatase	32646.2	5.37	96	12	53	0.415	6 12	AAPFTLEYR YVANLFPYK
1139	1.27603	0.857241	1.17337	2.27835	C	IPI00111218.1	MGI:99600; Aldh2	P47738	Aldehyde dehydrogenase, mitochondrial [Precursor]	56501.8	7.53	103	13	52	0.249	21 18	TIPIDGDFFSYTR TFVQENVYDEFVER
1374	0.667366	0.662834	0.997285	1.91036	C	IPI00331251.1	MGI:87868; Acads		Acyl-Coenzyme A dehydrogenase, short chain	44861.1	8.68	228	15	40	0.456	11 11 25 15 27 32	LQNIQFK LVIAGHLLR EHLFPTAQVK ENLLGEPGMGFK ASSTANLIFEDCR ITEIYEGTSEIQR
758	1.08152	0.745712	1.00231	1.90055	C	IPI00405699.2	MGI:2443883; Aldh4a1	Q8CHT0	Delta-1-pyrroline-5-carboxylate dehydrogenase, mitochondrial precursor	61771.6	8.58	114	14	51	0.263	27 15	STGSVVGQQPFGGAR ASGTNDKPGGPHYILR
734	0.677472	0.537255	0.863022	1.61769	C	IPI00405699.2	MGI:2443883; Aldh4a1	Q8CHT0	Delta-1-pyrroline-5-carboxylate dehydrogenase, mitochondrial precursor	61771.6	8.58	260	18	47	0.343	19 19 21 25 29 49	AIVQEATR FAVELEGEQPISVPPSTNHTVYR NFHFVHSSADVDSVVSGTLR WLEHAR STGSVVGQQPFGGAR ASGTNDKPGGPHYILR
1401	0.71707	0.675022	1.19856	2.1191	C	IPI00117312.1	MGI:95792; Got2	P05202	Aspartate aminotransferase, mitochondrial precursor	47381.2	9.13	396	20	45	0.526	26 35 19 43 81 54	VGASFLQR DAGMQLQGYR DAGMQLQGYR IAATILTSPDLR FVTVQTISGTGALR DDNGKPYVLPSVR
1223	0.644152	0.626734	1.03793	1.82209	C	IPI00135231.2	MGI:96413; Idh1.	O88844	0 day neonate lung cDNA, RIKEN full-length enriched library, clone:E030024J03 product:isocitrate dehydrogenase 1 (NADP+), soluble, full insert sequence	47514.9	6.49	191	13	11	0.303	15 11 32 44 16	GLPNVQR ICYEHR NILGGTVFR HAYGDQYR TVEAEAAHGTVTR
1018	0.645302	0.64124	0.920055	1.52425	C	IPI00608017.1	MGI:98299; Shmt1		serine hydroxymethyl transferase 1	52567.5	6.47	493	22	43	0.387	35 28 25 10 17 37 12 21 43 56 12 64	NLDYAR AGMIFYR VAHFIHR LGTPALTSR SALRPSGLR YSEGYPGQR GLLEEDFQK DATLWASHEK LIIAGTSCYSR IYQLQVLANCR VGLELIASENFASR IVTGGSDNHLILMDLR
786	0.782682	0.714431	0.995791	1.58909	C	IPI00230108.6	MGI:95834; Pdia3	P27773	CRL-1722 L5178Y-R cDNA, RIKEN full-length enriched library, clone:I730028I05 product:glucose regulated protein, full insert sequence	56642.7	5.88	326	19	46	0.4	28 44 18 33 47 15 28	LNFAVASR DASVVGFFR FVMQEEFSR DGEEAGAYDGPR ELNDFISYLQR FISDKDASVVGFFR TFSHELSDFGLESTTGEVPVVAIR
1171	0.73883	0.727405	0.95691	1.52477	C	IPI00115871.3	MGI:1349396; Acot1	O55137	Acyl-coenzyme A thioesterase 1	46106.7	6.12	224	12	53	0.22	17 46 36 59	SFIPVER HFLAPGVR LAHAVHER GLAPEQPVTLR
1895	0.875366	0.561367	0.920185	1.42793	C	IPI00117146.1	MGI:97788; Psph	Q99LS3	Phosphoserine phosphatase	25079.8	5.81	276	11	12	0.467	23 62 60 50	LALIQPSR NVQVFLISGGFR LNIPTTNVFANR LLAEHPPHLTPGIR
1014	0.622645	0.605261	0.898396	1.36607	C	IPI00608017.1	MGI:98299; Shmt1		serine hydroxymethyl transferase 1	52567.5	6.47	203	12	19	0.262	10 17 27 34 48	AGMIFYR YSEGYPGQR VGLELIASENFASR NLDYAR IYQLQVLANCR
1437	0.899646	0.701934	1.03844	1.57745	C	IPI00114017.1	MGI:88031; Anxa7	Q07076	Annexin A7	49907.3	5.91	340	26	39	0.443	19 11 25 23 19 39 36 10	TNQEIR LYQAGEGR SDTSGHFER CYQLEFGR VLIEILCTR EFSGYVESGLK GFGTDEQAIVDVVSNR LGTDESCFNMILATR
782	0.783972	0.602248	0.995609	1.41741	C	IPI00230108.6	MGI:95834; Pdia3	P27773	CRL-1722 L5178Y-R cDNA, RIKEN full-length enriched library, clone:I730028I05 product:glucose regulated protein, full insert sequence	56642.7	5.88	854	25	40	0.493	58 44 15 84 77 68 81 70 29 71 62	LNFAVASR DASVVGFFR FVMQEEFSR DGEEAGAYDGPR FAHTNIESLVK ELNDFISYLQR FISDKDASVVGFFR ALEQFLQEYFDGNLKR EYDDNGEGITIFRPLHLANK TFSHELSDFGLESTTGEVPVVAIR KTFSHELSDFGLESTTGEVPVVAIR
780	0.930749	0.60225	1.15223	1.33185	C	IPI00230108.6	MGI:95834; Pdia3	P27773	CRL-1722 L5178Y-R cDNA, RIKEN full-length enriched library, clone:I730028I05 product:glucose regulated protein, full insert sequence	56642.7	5.88	656	27	38	0.457	24 37 38 39 40 51 51 51 53 68	EYDDNGEGITIFRPLHLANK YGVSGYPTLK LNFAVASR SEPIPESNEGPVK ELNDFISYLQR DGEEAGAYDGPR GFPTIYFSPANK FISDKDASVVGFFR DASVVGFFR FAHTNIESLVK
2335	0.0613059	0.0619276	0.254633	3.36589	D	IPI00752345.1			PREDICTED: similar to 3-hydroxy-3-methylglutaryl-Coenzyme A synthase 2	36267.1	9.2	140	11	54		48 16	APLVLEQGLR CYAAYR
157	0.161689	0.199118	0.285669	3.72621	D	IPI00114710.2	MGI:97520; Pcx	Q05920	Activated spleen cDNA, RIKEN full-length enriched library, clone:F830201B12 product:pyruvate carboxylase, full insert sequence	129778	6.25	237	30	35	0.288	18 25 32	EGPEGFAR GTPLDTEVPLER AEAEAQAEELSFPR
481	0.289839	0.333038	0.361539	3.54241	D	IPI00665585.1	MGI:891996; Cps1		PREDICTED: similar to Carbamoyl-phosphate synthase	164524	6.48	418	24	30	0.195	18 18 23 26 27 28 35 49 71	TAHIVLEDGTK ATGYPLAFIAAK SAYALGGLGSGICPNK GTTITSVLPKPALVASR AADTIGYPVMIR VVAVDCGIK EIEYEVVR VPAIYGVDTR GQNQPVLNITNR
727	0.114817	0.141076	0.384025	3.68561	D	IPI00469317.3	MGI:102809; Sars	P26638	Seryl-tRNA synthetase, cytoplasmic	61128.3	7.13	161	16	49	0.362	21 14 13 10	VLDLDLFR YAGLSTCFR VDKGGDPALIR FKDPGLVDQLVK
153	0.308162	0.322984	0.402503	3.84939	D	IPI00114710.2	MGI:97520; Pcx	Q05920	Activated spleen cDNA, RIKEN full-length enriched library, clone:F830201B12 product:pyruvate carboxylase, full insert sequence	129778	6.25	565	34	25	0.338	10 11 14 15 16 26 28 31 31 32 41 47 50	IEGRPGASLPPLNLK ENGVDAVHPGYGFLSER SFQPDTGR VVEIAPATHLDPQLR GTPLDTEVPLER EGPEGFAR FIGPSPEVVR HYFIEVNSR VVHSYEELEENYTR ADFAQACQDAGVR IAEEFEVELER AEAEAQAEELSFPR ADEAYLIGR
1459	0.350064	0.361875	0.370558	2.89722	D	IPI00228630.4	MGI:95492; Fbp1	Q9QXD6	Fructose-1,6-bisphosphatase 1	36757.7	6.18	389	17	37	0.475	13 18 20 26 28 30 32 36 37 47	YVGSMVADIHR DALQPGR FVMEQGR STDEPSEKDALQPGR KGNIYSLNEGYAK GNIYSLNEGYAK KFPPDGSAPYGAR DFDPAINEYLQR YVGSMVADIHR FPPDGSAPYGAR
107	0.324041	0.326698	0.520402	3.92794	D	IPI00665585.1	MGI:891996; Cps1		PREDICTED: similar to Carbamoyl-phosphate synthase	164524	6.48	371	25	4	0.2	12 32 36 44 47 47 56	GTTITSVLPKPALVASR ATGYPLAFIAAK EIEYEVVR AADTIGYPVMIR VVAVDCGIK VPAIYGVDTR GQNQPVLNITNR
525	0.250004	0.29588	0.459782	3.30969	D	IPI00665585.1	MGI:891996; Cps1		PREDICTED: similar to Carbamoyl-phosphate synthase	164524	6.48	166	17	20	0.165	39 33 32 14	EIEYEVVR VPAIYGVDTR GQNQPVLNITNR GTTITSVLPKPALVASR
1073	0.260187	0.269019	0.444028	3.05404	D	IPI00128518.1	MGI:88017; Mat1a	Q91X83	S-adenosylmethionine synthetase isoform type-1	43481	5.51	127	7	58	0.22	19 31 44	NFDLRPGVIVR FVIGGPQGDAGVTGR YLDEDTVYHLQPSGR
149	0.365655	0.423658	0.537502	3.60956	D	IPI00114710.2	MGI:97520; Pcx	Q05920	Activated spleen cDNA, RIKEN full-length enriched library, clone:F830201B12 product:pyruvate carboxylase, full insert sequence	129778	6.25	410	29	37	0.31	10 12 19 23 25 26 29 40 51	VVEIAPATHLDPQLR QKADEAYLIGR GTPLDTEVPLER ADEAYLIGR AEAEAQAEELSFPR HYFIEVNSR IAEEFEVELER FIGPSPEVVR VVHSYEELEENYTR
1463	0.22778	0.476744	0.584998	3.32504	D	IPI00117914.2	MGI:88070; Arg1	Q61176	Adult male liver tumor cDNA, RIKEN full-length enriched library, clone:C730019N20 product:arginase 1, liver, full insert sequence	36251.9	6.33	99	7	2	0.301	34 16	DIVYIGLR EGLYITEEIYK
1700	0.355301	0.51786	0.590373	3.21091	D	IPI00604945.2	MGI:2179733; Mpst		Adult male cecum cDNA, RIKEN full-length enriched library, clone:9130405K21 product:mercaptopyruvate sulfurtransferase, full insert sequence	33076.5	6	615	15	50	0.471	33 24 44 39 49 81 63 77 70 34	FQVVDAR SPEEIKR REFEER RFQVVDAR FQGTQPEPR AQPEHIISEGR HIPGAAFFDIDR THEDILENLDAR AFGHHSVSLLDGGFR SHSEPAEFSAQLDPSFIK
816	0.474934	0.537035	0.612593	3.27055	D	IPI00225192.1	MGI:1920460; Nup54	Q8BTS4	Nucleoporin p54	55697.5	6.53	215	19	46	0.367	14 21 39 43	LVEHGLNETIHSR VQLDTIQGELNAPTQFK YYIDADLLR SGYAIQADEEQLR
238	0.663129	0.6695	0.745361	3.72431	D	IPI00111908.8	MGI:891996; Cps1	Q8C196	Carbamoyl-phosphate synthase [ammonia], mitochondrial precursor	164514	6.48	187	20	26	0.147	11 16 28 22 22	SLFHYR VPAIYGVDTR FVHDNYVIR GQNQPVLNITNR GNDVLVIECNLR
1453	0.21423	0.315519	0.785499	3.8936	D	IPI00331127.1	MGI:1915621; 0610038K03Rik		RIKEN cDNA 0610038K03	32027.6	6.54	553	19	46	0.566	14 14 19 23 39 40 52 60 61 81	SFLESLK GGELDISLRPDGR RGGELDISLRPDGR AFQCSR AAIGDTLVQDIR KLQPTDSFTQSSR LQPTDSFTQSSR TLEEDAHQQIAR GNPAAVCLLER GEPGGQTAPYDFYSR
822	0.188651	0.21881	0.609706	3.02	D	IPI00665585.1	MGI:891996; Cps1		PREDICTED: similar to Carbamoyl-phosphate synthase	164524	6.48	247	19	33	0.155	11 17 20 42 44 46	TAHIVLEDGTK TSVNVVR AFAMTNQILVER GQNQPVLNITNR VPAIYGVDTR EIEYEVVR
1286	0.121933	0.183763	0.657842	3.21877	D	IPI00653931.1	MGI:95482; Fah	Q3TY87	Fumarylacetoacetate (FAA) hydrolase	46146	6.7	91	12	53	0.401	19	FGEPIPISK
573	0.498765	0.502266	0.551121	2.67403	D	IPI00111908.8	MGI:891996; Cps1	Q8C196	Carbamoyl-phosphate synthase [ammonia], mitochondrial precursor	164514	6.48	86	23	42	0.153	16 11	EIEYEVVR CLGLTEAQTR
729	0.41903	0.429274	0.590691	2.57113	D	IPI00555140.1	MGI:97564; Pgm1,MGI:97565; Pgm2	Q9D0F9	Phosphoglucomutase-1	61347.6	6.32	268	19	46	0.419	23 24 35 45	LIFADGSR NIFDFNALK TQAYPDQKPGTSGLR SGEHDFGAAFDGDGDR
1446	0.306333	0.38025	0.922729	3.97765	D	IPI00127206.5	MGI:87995; Aldob	Q91Y97	Fructose-bisphosphate aldolase B	39351.1	8.53	349	17	18	0.361	31 37 38 42 47 52	ETTIQGLDGLSER FPALTPEQK ELSEIAQR LSFSYGR IADQCPSSLAIQENANALAR DSQGNLFR
826	0.145487	0.254921	0.760497	3.25841	D	IPI00129011.1	MGI:1339962; Ftcd	Q91XD4	Formimidoyltransferase-cyclodeaminase	58901.5	5.79	301	22	37	0.447	11 15 18 23 32 40	QTLPAIR TVYTFVGQPECVVEGALHAAR AISQTPGCVLLDVDAGPSTNR ACALQEGLR LFVLEEEHR TQAALVLGSLEAR
335	0.349697	0.455715	0.662358	2.79397	D	IPI00136213.4	MGI:2183102; Sardh	Q99LB7	Sarcosine dehydrogenase, mitochondrial precursor	102031	6.28	468	25	41	0.246	14 18 18 27 29 31 33 36 36 36 37	DPSGGPVSLDFVK FHHSLTDHTR AYGIESHVLSPAETK LGVGGAVLLER NGQVVGHVR NYSVVFPHDEPLAGR FYLLGVDAR TIAYGYIR DHDASVYLR GAQVIENCAVTGIR HGLVNAGYR
336	0.362257	0.487663	0.672107	2.73607	D	IPI00136213.4	MGI:2183102; Sardh	Q99LB7	Sarcosine dehydrogenase, mitochondrial precursor	102031	6.28	586	36	9	0.359	10 13 13 17 18 21 24 24 28 32 33 38 42	LNEYKR LGVGGAVLLER FHHSLTDHTR DYTYSR TSVPFLGR DHDASVYLR SVPYQR NGQVVGHVR FYLLGVDAR HGLVNAGYR TIAYGYIR NYSVVFPHDEPLAGR GAQVIENCAVTGIR
378	0.50463	0.562986	0.724801	2.69638	D	IPI00116074.1	MGI:87880; Aco2	Q99KI0	Aconitate hydratase, mitochondrial precursor	85410	8.08	228	24	41	0.324	13 43 22	DGYAQILR FKLEAPDADELPR NAVTQEFGPVPDTAR
1181	0.445708	0.52989	0.81266	2.91631	D	IPI00114818.1	MGI:1915065; Sec14l2	Q99J08	SEC14-like protein 2	46270.6	6.69	110	10	11	0.263	13 17 10	FDNTYSFIHAK QQYEHTVQVSR LFPVAYNLIKPFLSEDTR
716	0.470971	0.530274	0.693494	2.48854	D	IPI00310669.3	MGI:2385084; Dak	Q8VC30	Dihydroxyacetone kinase	59653.4	6.44	262	19	20	0.431	20 26 43 47	VALLSGGGSGHEPAHAGFIGK LSVLLLER EGPSLTSPAQVLSR ASYISSAQLDQPDPGAVAAAAIFR
1872	0.453882	0.477068	0.829043	2.85271	D	IPI00454049.4	MGI:2136460; Echs1	Q8BH95	Enoyl-CoA hydratase, mitochondrial precursor	31454.2	8.76	468	19	37	0.287	21 23 25 29 41 54 59 61 73	MSPEEFTEIMNQR IGAFSYGSGLAASFFSFR MSPEEFTEIMNQR CYAAYR LSIQCYLR TKLPWDAVGR YTVGLGQTR LPWDAVGR APLVLEQGLR
154	0.326282	0.418091	0.778438	2.63805	D	IPI00114710.2	MGI:97520; Pcx	Q05920	Activated spleen cDNA, RIKEN full-length enriched library, clone:F830201B12 product:pyruvate carboxylase, full insert sequence	129778	6.25	484	31	11	0.272	10 12 18 19 20 21 21 24 31 32 36 58	IEGRPGASLPPLNLK VVEIAPATHLDPQLR IAPYVAHNFNK EGPEGFAR GTPLDTEVPLER SFQPDTGR VVHSYEELEENYTR ADEAYLIGR HYFIEVNSR ADFAQACQDAGVR FIGPSPEVVR AEAEAQAEELSFPR
1715	0.473129	0.504586	0.796727	2.56345	D	IPI00622847.1	MGI:104819; Hnrpa2b1	O88569	Heterogeneous nuclear ribonucleoprotein A2/B1/B0	37379.7	8.97	151	8	10	0.272	48 60	GGNFGFGDSR GGGGNFGPGPGSNFR
788	0.472517	0.48337	0.769729	2.43266	D	IPI00117214.2	MGI:1919729; Hsdl2	Q2TPA8	Mammary gland RCB-0527 Jyg-MC(B) cDNA, RIKEN full-length enriched library, clone:G930024N11 product:hypothetical protein, full insert sequence===Hydroxysteroid dehydrogenase-like 2 protein.	55651.7	6.31	181	16	55	0.382	40 26 17	VGHGEPSDR DSLSDEVVR LAGCTVFITGASR
1681	0.537535	0.564404	0.777563	2.45411	D	IPI00607901.2	MGI:106092; Etfa		CRL-1722 L5178Y-R cDNA, RIKEN full-length enriched library, clone:I730090I17 product:electron transferring flavoprotein, alpha polypeptide, full insert sequence	35015.6	8.77	405	16	49	0.553	56 39 48 24 26 29 64 18	SPDTFVR VLVAQHDAYK TIYAGNALCTVK LNVAPVSDIIEIK APSSSSVGISEWLDQK GLLPEELTPLILETQK LLYDLADQLHAAVGASR AAVDAGFVPNDMQVGQTGK
1607	0.536398	0.618577	0.71517	2.25314	D	IPI00223757.3	MGI:1353494; Akr1b3	P45376	Aldose reductase	35578.4	6.79	152	13	52	0.441	17 17 25	HKDYPFHAEV TIGVSNFNPLQIER VAIDLGYR
1227	0.432455	0.516419	0.907439	2.73178	D	IPI00626790.1	MGI:95739; Glul		Adult female vagina cDNA, RIKEN full-length enriched library, clone:9930020C03 product:glutamate-ammonia ligase (glutamine synthase), full insert sequence	42092.3	6.64	240	13	52	0.295	16 20 21 25 29 41	KGYFEDR HQYHIR KPAETNLR GYFEDR LTGFHETSNINDFSAGVANR DIVEAHYR
892	0.323062	0.417444	1.01156	3.02301	D	IPI00323816.4	MGI:104859; Selenbp2	Q63836	Selenium-binding protein 2	52757.4	5.87	396	15	14	0.391	41 56 62 32 33 49 16 14	QFYPDLIR SPQYSQVIHR IYVVDVGSEPR EPLGPALAHELR QYDISNPQKPR LTGQIFLGGSIVR HEIIQTLQMTDGLIPLEIR FLHDPSATQGFVGCALSSNIQR
523	0.600431	0.661057	0.819642	2.40457	D	IPI00330523.1	MGI:97499; Pcca	Q91ZA3	Propionyl-CoA carboxylase alpha chain, mitochondrial precursor	79871.1	6.83	417	36	29	0.45	10 16 16 18 20 22 27	FQEHSR FIDNPR MEDALDNYVIR GVTHNIPLLR VVEEAPSIFLDPETR LSQYQEPIHLPGVR FSSQEAASSFGDDR
935	0.604088	0.661886	0.808042	2.31968	D	IPI00753095.1	MGI:95753; Glud1		PREDICTED: similar to Glutamate dehydrogenase 1, mitochondrial precursor (GDH) isoform 2	54184.5	7.66	212	16	49	0.312	13 17 18 22 30 31	AQHSQHR NLNHVSYGR MVEGFFDR LQHGSILGFPK HGGTIPVVPTAEFQDR YNLGLDLR
619	0.0734857	0.42651	1.03724	2.96271	D	IPI00131695.3	MGI:87991; Alb1	P07724	Serum albumin precursor	68647.7	5.75	96	9	32	0.183	18 22	APQVSTPTLVEAAR LGEYGFQNAILVR
1832	0.396607	0.441396	0.804717	2.27427	D	IPI00221890.5	MGI:88270; Car3	P16015	Carbonic anhydrase 3	29216.6	6.97	327	11	54	0.471	51 36 60 36 27 25 16	GGPLSGPYR YNTFGEALK VVFDDTYDR GDNQSPIELHTK YAAELHLVHWNPK EKGEFQILLDALDK EAPFTHFDPSCLFPACR
2119	0.328955	0.454036	0.774696	2.15618	D	IPI00230113.4	MGI:1926952; Cyb5	P56395	Cytochrome b5	15100.5	4.96	198	6	4	0.526	12 25 32 50 16	STWVILHHK YYTLEEIQK TYIIGELHPDDR FLEEHPGGEEVLR EQAGGDATENFEDVGHSTDAR
1595	0.517608	0.597059	0.795872	2.2131	D	IPI00336324.10	MGI:97051; Mdh1	P14152	Malate dehydrogenase, cytoplasmic	36357	6.16	285	14	51	0.402	23 34 68 81	AIADHIR ENFSCLTR GEFITTVQQR FVEGLPINDFSR
936	0.714219	0.753978	0.840139	2.3045	D	IPI00129755.2	MGI:891970; Serpina1b	P22599	Alpha-1-antitrypsin 1-2 precursor	45945.5	5.32	71	8		0.232	34	LVQIHIPR
910	0.547776	0.632215	0.788918	2.14619	D	IPI00111218.1	MGI:99600; Aldh2	P47738	Aldehyde dehydrogenase, mitochondrial [Precursor]	56501.8	7.53	547	21	44	0.509	13 16 18 26 27 28 34 45 53 63 69	AAFQLGSPWR EAGFPPGVVNIVPGFGPTAGAAIASHEGVDK VAEQTPLTALYVANLIK LADLIER TEQGPQVDETQFK ELGEYGLQAYTEVK GYFIQPTVFGDVK TIEEVVGR TFVQENVYDEFVER VVGNPFDSR TIPIDGDFFSYTR
1216	0.580918	0.614542	0.710007	1.92127	D	IPI00230440.5	MGI:87968; Ahcy	P50247	Adenosylhomocysteinase	47526.2	6.08	236	25	40	0.536	17 12 12	VADIGLAAWGR YPVGVHFLPK SKFDNLYGCR
832	0.328855	0.464479	0.837023	2.26388	D	IPI00323600.3	MGI:1345961; Coro1a	O89053	Coronin-1A	50825.9	6.05	137	15	50	0.317	18 24	HVFGQPAK ADQCYEDVR
1649	0.421493	0.43968	1.12621	3.0457	D	IPI00121105.2	MGI:96009; Hadhsc	Q61425	Short chain 3-hydroxyacyl-CoA dehydrogenase, mitochondrial precursor	34441.9	8.76	171	9	49	0.21	15 37 38 24 10	NELFQR DTPGFIVNR LKNELFQR LLVPYLIEAVR FAGLHFFNPVPMMK
1577	0.461824	0.557261	0.874867	2.34877	D	IPI00133456.1	MGI:108024; Rgn	Q64374	Regucalcin	33385.5	5.15	280	15	50	0.428	27 30 30 41 56	WDTVSNQVQR VAVDAPVSSVALR YFAGTMAEETAPAVLER DGLNAEGLLR HQGSLYSLFPDHSVK
297	0.56432	0.661381	0.887588	2.35762	D	IPI00129430.1	MGI:1918764; Sfpq	Q8VIJ6	Splicing factor, proline- and glutamine-rich	75394.3	9.45	109	15	33	0.247	17 17 10	FATHAAALSVR FGQGGAGPVGGQGPR FAQHGTFEYEYSQR
1444	0.731359	0.816997	0.883975	2.31674	D	IPI00172146.2	MGI:1919005; Dhdh	Q8K0E9	Adult male liver cDNA, RIKEN full-length enriched library, clone:1300018L09 product:similar to DIMERIC DIHYDRODIOL DEHYDROGENASE	36277.7	6.03	112	8	57	0.264	12 33 28	AIGVTFPQDKR AEFGFDLSHIPR EVLVQGTIGDLR
891	0.474418	0.525228	0.801582	2.07521	D	IPI00323816.4	MGI:104859; Selenbp2	Q63836	Selenium-binding protein 2	52757.4	5.87	326	16	7	0.429	34 56 24 35 15 47	QFYPDLIR IYVVDVGSEPR LTGQIFLGGSIVR EEIVYLPCIYR GSFVLLDGETFEVK DGFNPAHVEAGLYGSR
1584	0.289002	0.49503	0.888616	2.2547	D	IPI00133456.1	MGI:108024; Rgn	Q64374	Regucalcin	33385.5	5.15	301	12	53	0.324	66 10 49 63 18 44	DGLNAEGLLR WDTVSNQVQR VAVDAPVSSVALR HQGSLYSLFPDHSVK YFAGTMAEETAPAVLER YFAGTMAEETAPAVLER
371	0.574238	0.714253	0.922068	2.33404	D	IPI00111908.8	MGI:891996; Cps1	Q8C196	Carbamoyl-phosphate synthase [ammonia], mitochondrial precursor	164514	6.48	132	21	7	0.143	9 22 19	SLFHYR EIEYEVVR FVHDNYVIR
819	0.537896	0.720168	0.898307	2.25885	D	IPI00312058.4	MGI:88271; Cat	P24270	Catalase	59596.6	7.72	233	16	8	0.274	24 18 42 14 47	GIPDGHR NLPVGEAGR LFAYPDTHR LAQEDPDYGLR DAILFPSFIHSQK
287	0.538671	0.816907	0.820138	2.0559	D	IPI00466069.2	MGI:95288; Eef2;	P58252	Elongation factor 2	95121.8	6.42	147	17	48	0.211	10 15 15 23	AYLPVNESFGFTADLR GGGQIIPTAR EDLYLKPIQR FYAFGR
617	0.173037	0.504783	0.9983	2.37034	D	IPI00131695.3	MGI:87991; Alb1	P07724	Serum albumin precursor	68647.7	5.75	137	15	50	0.299	18 27	LGEYGFQNAILVR APQVSTPTLVEAAR
1387	0.505263	0.66484	0.993239	2.33948	D	IPI00753038.1	MGI:98266; Sord.	Q64442	Isoform Short of Sorbitol dehydrogenase (Fragment)	38224.7	6.56	554	19	46	0.63	18 18 25 25 35 45 54 70 107	AMGAAQVVVTDLSASR YNLTPTIFFCATPPDDGNLCR AVEAFETAK LENYPIPELGPNDVLLK HLKPGDR VAIEPGVPR HNADFCYK TLNVKPLVTHR GENLSLVVHGPGDIR
1318	0.616739	0.677817	0.860335	2.00306	D	IPI00459487.3	MGI:1306824; Suclg2	Q9Z2I8-1	Isoform 1 of Succinyl-CoA ligase [GDP-forming] beta-chain, mitochondrial precursor	46810.7	6.58	340	17	48	0.42	13 13 14 16 29 30 37 56	EAQVYEAFK MAENLGFLGSLK EQIDIFEGIK GVFNSGLK LYHLFLK SENEPIENEAAR AQILAGGR INFDDNAEFR
1891	0.358409	0.571946	1.04327	2.37375	D	IPI00170307.1	MGI:2180167; Apoa1bp	Q8K4Z3	ApoA-I binding protein	30952.8	7.59	120	12	53	0.493	24	YHYLGGR
813	0.575347	0.805725	0.926397	2.1016	D	IPI00312058.4	MGI:88271; Cat	P24270	Catalase	59596.6	7.72	426	21	44	0.416	13 19 28 28 29 29 30 31 33 40	VFEHIGKR DAILFPSFIHSQK LAQEDPDYGLR GAGAFGYFEVTHDITR FNSANEDNVTQVR LGPNYLQIPVNCPYR NFTDVHPDYGAR NLPVGEAGR VANYQR LFAYPDTHR
2023	0.626538	0.730495	0.768756	1.7411	D	IPI00109109.1	MGI:98352; Sod2	P09671	Superoxide dismutase [Mn], mitochondrial precursor	24587.5	8.8	212	7	58	0.27	26 24 31 25 65	DFGSFEK NVRPDYLK GELLEAIKR GDVTTQVALQPALK HHAAYVNNLNATEEK
912	0.503648	0.646272	0.921531	2.07178	D	IPI00753095.1	MGI:95753; Glud1		PREDICTED: similar to Glutamate dehydrogenase 1, mitochondrial precursor (GDH) isoform 2	54184.5	7.66	153	22	43	0.445	10 30	NLNHVSYGR YNLGLDLR
1208	0.390199	0.581898	0.911213	2.03593	D	IPI00138084.2	MGI:87930; Adk	P55264-2	Isoform Short of Adenosine kinase	38427.5	5.7	340	17	48	0.4	24 10 36 36 21 72 10	HLDLER YAAENNR TVIFTQGR ELFDELVK ELFDELVKK AGHYAASVIIR SLVANLAAANCYK
942	0.344925	0.491188	1.02496	2.2748	D	IPI00114209.1	MGI:95753; Glud1	P26443	Glutamate dehydrogenase 1, mitochondrial [Precursor	52567.5	6.47	451	21	44	0.403	15 49 12 67 55 47 62	AQHSQHR YNLGLDLR MVEGFFDR NLNHVSYGR LQHGSILGFPK HGGTIPVVPTAEFQDR IIAEGANGPTTPEADKIFLER
1376	0.514534	0.584287	0.954838	2.08468	D	IPI00121517.1	MGI:107372; Pter	Q60866	Phosphotriesterase-related protein	39193.1	6.18	342	16	20	0.43	17 62 31 40 51 16 17	NPYSHR NPGAPFQIIR GGGALVENTTTGLSR VHFLVDEGYEDR VQTVLGLVEPSQLGR RVHFLVDEGYEDR YGGHGYSHILTNIVPK
928	0.30897	0.517418	1.12736	2.4136	D	IPI00113073.3	MGI:1919785; Aldh1b1		Bone marrow macrophage cDNA, RIKEN full-length enriched library, clone:I830028J03 product:aldehyde dehydrogenase 1 family, member B1, full insert sequence	57516.5	6.59	568	24	41	0.435	47 35 38 26 31 66 35 39 13 35 11 23	ILGYIR LLCGGER LADLVER IEEVIQR KIEEVIQR YGLAAAVFTR TFVEESIYR EEIFGPVQPLFK VAFTGSTEVGHLIQK TIPMDGEHFCFTR IAKEEIFGPVQPLFK VGNPFELDTQQGPQVDKEQFER
1009	0.685355	0.687645	0.864744	1.83884	D	IPI00130535.1	MGI:105386; Dbt	P53395	Lipoamide acyltransferase component of branched-chain alpha-keto acid dehydrogenase complex, mitochondrial precursor	53126.9	8.88	139	11	54	0.201	20 32 37	SEITPPPPQPK LREELKPVALAR LSDIGEGIR
1591	0.443138	0.605549	1.10519	2.32615	D	IPI00128556.1	MGI:1914625; Qprt	Q91X91	Nicotinate-nucleotide pyrophosphorylase	31510.2	6.24	253	12	53	0.472	18 19 22 33 39 45	CSGIASAAATAVEVAR KTTPGFR VEVECSSLEEAFR LFAEGDTPVPHAR GPAHHLLLGER YGLQVGGAACHR
1516	0.690602	0.729376	0.834745	1.75284	D	IPI00125515.3	MGI:1860093; Stard10	Q9JMD3	PCTP-like protein(StAR-related lipid transfer protein 10)	32930.5	6.67	83	5	6	0.254	43 14	ESVQVPDDQDFR AVSIQTGYLIQSTGPK
989	0.640312	0.814657	0.987445	2.07311	D	IPI00757512.1	MGI:95791; Got1		PREDICTED: similar to Aspartate aminotransferase, cytoplasmic	43842.2	6.67	172	8	42	0.205	18 17 52 25 18	DAWAIR IGADFLGR NFGLYNER HIYLLPSGR ITWSNPPAQGAR
974	0.79786	0.821629	0.852914	1.78963	D	IPI00134809.1	MGI:1926170; Dlst	Q9D2G2	Dihydrolipoyllysine-residue succinyltransferase component of 2- oxoglutarate dehydrogenase complex, mitochondrial precursor	48963.5	9.11	134	10	55	0.275	15 29 13 25	GLVVPVIR VEGGTPLFTLR NVETMNYADIER NDVITVQTPAFAESVTEGDVR
611	0.158284	0.522696	1.14303	2.39678	D	IPI00131695.3	MGI:87991; Alb1	P07724	Serum albumin precursor	68647.7	5.75	821	32	33	0.539	14 24 33 34 40 41 46 50 55 57 67 73	HPDYSVSLLLR CCTLPEDQR SLHTLFGDK RHPDYSVSLLLR LCAIPNLR ALVSSVR YNDLGEQHFK LPCVEDYLSAILNR DVFLGTFLYEYSR AADKDTCFSTEGPNLVTR APQVSTPTLVEAAR LGEYGFQNAILVR
1939	0.565901	0.693717	0.922696	1.93161	D	IPI00126120.1	MGI:1341859; Gstz1	Q9WVL0	Maleylacetoacetate isomerase	24259.8	7.68	141	10	40	0.583	10 29 10 16	LLPQDPQKR RQPDTPAELR GIDYEIVPINLIK ELLALEVFQVSHPR
1829	0.539369	0.970266	1.03169	2.1461	D	IPI00221890.5	MGI:88270; Car3	P16015	Carbonic anhydrase 3	29216.6	6.97	205	11	35	0.548	39 40 47	YAAELHLVHWNPK GGPLSGPYR VVFDDTYDR
1508	0.554728	0.719426	0.942278	1.95765	D	IPI00400301.2	MGI:104841; Cpox;	P36552	Coproporphyrinogen III oxidase, mitochondrial precursor	49682.8	8.81	713	29	36	0.553	28 28 31 33 36 37 41 43 46 50 54 66	KHCDDSYTPR NPYAPTMHFNYR ALAQVDGVADFTVDR KEGGGGITCVLQDGR DKLWQQLR HCDDSYTPR EGGGGITCVLQDGR FGLFTPGSR YVEFNLLYDR GIGGIFFDDLDSPSKEEAFR WCDDYFFIVHR EAEILEVLR
377	0.559071	0.733765	1.02163	2.11184	D	IPI00120123.1	MGI:1921379; Dmgdh	Q9DBT9	Dimethylglycine dehydrogenase, mitochondrial precursor	97194	7.69	167	16	14	0.226	12 62 18	DLEGSYYLR SFNISDIPVTAIR NYPATIIQEPLVLTEPAR
2029	0.62199	0.724438	1.26594	2.60849	D	IPI00121788.1	MGI:99523; Prdx1	P35700	Peroxiredoxin-1	22162.3	8.26	560	15	2	0.633	51 35 45 45 51 27 29 67 38	SVDEIIR ADEGISFR GLFIIDDK IGYPAPNFK TIAQDYGVLK ATAVMPDGQFK LVQAFQFTDK QITINDLPVGR GLFIIDDKGILR
2193	0.421194	0.733772	1.01195	2.07158	D	IPI00114162.2	MGI:101790; Fabp5	Q05816	Fatty acid-binding protein, epidermal	14996.3	6.18	325	14	51	0.739	71 73 39 20 14 26	ELGVGLALR FDETTADGR LMESHGFEEYMK MIVECVMNNATCTR MIVECVMNNATCTR TTVFSCNLGEKFDETTADGR
856	0.761718	0.802291	0.942802	1.90955	D	IPI00115569.1	MGI:107450; Dld	O08749	Dihydrolipoyl dehydrogenase, mitochondrial precursor	54178.1	7.97	156	15	50	0.324	14 60	FPFAANSR VCHAHPTLSEAFR
292	0.677768	0.789623	0.921831	1.86323	D	IPI00129430.1	MGI:1918764; Sfpq	Q8VIJ6	Splicing factor, proline- and glutamine-rich	75394.3	9.45	133	20	45	0.273	18 19	FATHAAALSVR FGQGGAGPVGGQGPR
614	0.785018	0.807869	0.866898	1.73485	D	IPI00230351.1	MGI:1914195; Sdha	Q8K2B3	Succinate dehydrogenase [ubiquinone] flavoprotein subunit, mitochondrial precursor	72539.2	7.06	222	20	45	0.342	12 16 17 23 27	TLNEADCATVPPAIR NTVIATGGYGR TGHSLLHTLYGR GVIALCIEDGSIHR LGANSLLDLVVFGR
1449	0.416568	0.499926	1.09474	2.19022	D	IPI00127206.5	MGI:87995; Aldob	Q91Y97	Fructose-bisphosphate aldolase B	39351.1	8.53	703	20	45	0.427	53 70 47 51 27 16 82 49 11 65 13 28 95	LSFSYGR DSQGNLFR ELSEIAQR FPALTPEQK VENTEENRR LDQGGAPLAGTNK ETTIQGLDGLSER GILAADESVGTMGNR GILAADESVGTMGNR YTPEQVAMATVTALHR YTPEQVAMATVTALHR KYTPEQVAMATVTALHR IADQCPSSLAIQENANALAR
2021	0.672957	0.782523	0.936815	1.86903	D	IPI00121788.1	MGI:99523; Prdx1	P35700	Peroxiredoxin-1	22162.3	8.26	480	16	49	0.643	46 43 50 34 50 20 47 51	SVDEIIR ADEGISFR GLFIIDDK IGYPAPNFK TIAQDYGVLK ATAVMPDGQFK LVQAFQFTDK QITINDLPVGR
2025	0.558886	0.691935	1.09558	2.17936	D	IPI00753095.1	MGI:95753; Glud1		PREDICTED: similar to Glutamate dehydrogenase 1, mitochondrial precursor (GDH) isoform 2	54184.5	7.66	172	13	52	0.219	17 20 27 43	MVEGFFDR YNLGLDLR HGGTIPVVPTAEFQDR NLNHVSYGR
911	0.716981	0.852677	1.00034	1.97711	D	IPI00113073.3	MGI:1919785; Aldh1b1		Bone marrow macrophage cDNA, RIKEN full-length enriched library, clone:I830028J03 product:aldehyde dehydrogenase 1 family, member B1, full insert sequence	57516.5	6.59	172	9	56	0.156	12 10 20 27 11 53	ILGYIR LADLVER ELGEDGLR YGLAAAVFTR TFVEESIYR VAEQTPLSALYLASLIK
875	0.647374	0.690169	0.917425	1.77897	D	IPI00130102.3	MGI:94885; Des	P31001	Desmin	53334	5.21	243	24	41	0.496	11 13 26	TSGGAGGLGSLR FLEQQNAALAAEVNR VHEEEIR
810	0.532006	0.648187	0.975241	1.89043	D	IPI00312058.4	MGI:88271; Cat	P24270	Catalase	59596.6	7.72	718	30	15	0.58	23 24 35 37 39 43 44 49 49 52 62	VANYQR LCENIAGHLK VFEHIGKR DAILFPSFIHSQK LGPNYLQIPVNCPYR NLPVGEAGR LFAYPDTHR LAQEDPDYGLR FNSANEDNVTQVR GAGAFGYFEVTHDITR NFTDVHPDYGAR
886	0.594035	0.882055	0.947546	1.82793	D	IPI00322209.4	MGI:96705; Krt2-8	P11679	Keratin, type II cytoskeletal 8	54400.4	5.7	209	18	47	0.403	18 15 19 47	AQYEDIANR LAELEAALQR ASLEAAIADAEQR LEGLTDEINFLR
2016	0.678024	0.754328	0.866776	1.66405	D	IPI00648105.1	MGI:99523; Prdx1		19 kDa protein	18914.7	6.82	271	12	53	0.588	39 26 14 44 45	ADEGISFR TIAQDYGVLK ATAVMPDGQFK LVQAFQFTDK QITINDLPVGR
1944	0.587229	0.67683	0.743869	1.42578	D	IPI00648589.1	MGI:1915562; Gstm7		PREDICTED: glutathione S-transferase, mu 7 isoform 5	25086.4	6	178	12	16	0.5	11 27 17	RPWFAGDK ITQSNAILR LFLEYTDSSYEEKR
1005	0.71552	0.89856	0.901594	1.72763	D	IPI00468481.2	MGI:107801; Atp5b	P56480	ATP synthase beta chain, mitochondrial precursor	56265.5	5.19	866	26	39	0.463	14 18 18 21 32 46 50 51 55 63 71 74 75 77 93	VALVYGQMNEPPGAR VVDLLAPYAK TIAMDGTEGLVR VLDSGAPIKIPVGPETLGR IPSAVGYQPTLATDMGTMQER IMNVIGEPIDER IGLFGGAGVGK IMDPNIVGNEHYDVAR TIAMDGTEGLVR AIAELGIYPAVDPLDSTSR IPVGPETLGR FTQAGSEVSALLGR VALVYGQMNEPPGAR LVLEVAQHLGESTVR AHGGYSVFAGVGER
2026	0.677567	0.814177	1.27986	2.43085	D	IPI00121788.1	MGI:99523; Prdx1	P35700	Peroxiredoxin-1	22162.3	8.26	474	14	51	0.628	39 48 20 53 60 16 27 50 32	SVDEIIR ADEGISFR GLFIIDDK IGYPAPNFK TIAQDYGVLK ATAVMPDGQFK LVQAFQFTDK QITINDLPVGR GLFIIDDKGILR
334	0.88881	0.892437	0.95172	1.80293	D	IPI00136213.4	MGI:2183102; Sardh	Q99LB7	Sarcosine dehydrogenase, mitochondrial precursor	102031	6.28	223	17	32	0.188	22 23 25 52	DHDASVYLR NYSVVFPHDEPLAGR TIAYGYIR HGLVNAGYR
319	0.490176	0.613343	1.16761	2.17821	D	IPI00622780.1	MGI:87879; Aco1	P28271	Cytoplasmic aconitase	99039.9	6.97	610	33	32	0.365	21 22 24 26 29 32 32 33 35 43 46 49	FVEFFGPGVAQLSIADR YLQAVGMFR GFQVAPDR GTFANIR NQDLEFER VLLEAAVR AVLAESYER LPFSIR EFNSYGSR IDFEKEPLGVNAQGR YTINIPEDLKPR NIEVPFKPAR
1041	0.775315	0.785078	0.963328	1.79456	D	IPI00128518.1	MGI:88017; Mat1a	Q91X83	S-adenosylmethionine synthetase isoform type-1	43481	5.51	427	18	1	0.553	16 19 24 26 28 43 47 100	HIGYDDSAK SGVLPWLRPDSK ICDQISDAVLDAHLK NFDLRPGVIVR TQVTVQYMQDNGAVIPVR YLDEDTVYHLQPSGR TACYGHFGR FVIGGPQGDAGVTGR
567	0.693899	0.728926	0.978457	1.80477	D	IPI00480560.1	MGI:105384; Hspa8.		71 KD protein, heat shock protein 2	70926.3	5.43	168	11	54	0.173	21 27 29 45	DAGTIAGLNVLR VEIIANDQGNR TTPSYVAFTDTER STAGDTHLGGEDFDNR
1679	0.694491	0.750872	1.04736	1.92883	D	IPI00607901.2	MGI:106092; Etfa		CRL-1722 L5178Y-R cDNA, RIKEN full-length enriched library, clone:I730090I17 product:electron transferring flavoprotein, alpha polypeptide, full insert sequence	35015.6	8.77	344	14	51	0.526	13 27 33 37 39 82	SDRPELTGAK LNVAPVSDIIEIK TIYAGNALCTVK VLVAQHDAYK SPDTFVR LLYDLADQLHAAVGASR
1445	0.38443	0.462013	1.05591	1.92866	D	IPI00127206.5	MGI:87995; Aldob	Q91Y97	Fructose-bisphosphate aldolase B	39351.1	8.53	319	11	54	0.292	53 46 49 55 28 35	LSFSYGR DSQGNLFR ELSEIAQR FPALTPEQK ETTIQGLDGLSER IADQCPSSLAIQENANALAR
1956	0.387935	0.810571	0.911164	1.6587	D	IPI00121209.1	MGI:88049; Apoa1	Q00623	Apolipoprotein A-I precursor	30568.7	5.64	562	17	48	0.485	47 30 14 29 54 17 28 10 69 77 30	THVDSLR LQELQGR EDVELYR ARPALEDLR LSPVAEEFR DFANVYVDAVK VQPYLDEFQK TQLAPHSEQMR SNPTLNEYHTR VAPLGAELQESAR VKDFANVYVDAVK
1507	0.692514	0.763195	0.776763	1.41302	D	IPI00116603.1	MGI:97448; Otc	P11725	Ornithine carbamoyltransferase, mitochondrial precursor	39739.6	8.81	86	7	58	0.172	35 23	SLVFPEAENR KPEEVDDEVFYSPR
924	0.502534	0.576705	1.09709	1.99399	D	IPI00114209.1	MGI:95753; Glud1	P26443	Glutamate dehydrogenase 1, metachondron precursor	52567.5	6.47	162	15	50	0.333	15 38 28	YNLGLDLR NLNHVSYGR LQHGSILGFPK
1783	0.640705	0.692317	0.876816	1.59355	D	IPI00124223.1	MGI:1096367; Psme1	P97371	Proteasome activator complex subunit 1	28655	5.73	389	16	28	0.522	23 27 29 35 37 40 60	IVVLLQR LEGFHTQISK APLDIPVPDPVKEK VFELMTNLHTK TENLLGSYFPK QPHVGDYR QLVHELDEAEYQEIR
938	0.355657	0.542191	1.08977	1.97561	D	IPI00114209.1	MGI:95753; Glud1	P26443	Glutamate dehydrogenase 1, mitochondrial precursor	52567.5	6.47	292	28	37	0.45	30 16 29 14 17	YNLGLDLR MVEGFFDR NLNHVSYGR LQHGSILGFPK HGGTIPVVPTAEFQDR
1582	0.652092	0.67924	0.878637	1.59052	D	IPI00309768.6	MGI:1860611; Pdlim1	O70400	PDZ and LIM domain protein 1	35620.9	6.37	161	16	49	0.497	38 16	DFEQPLAISR VTPPEGYDVVTVFR
997	0.556859	0.805075	1.07621	1.94599	D	IPI00127691.1	MGI:95852; Gss	P51855	Glutathione synthetase	52213.9	5.56	460	22	43	0.441	11 14 19 22 23 31 34 43 44 51	GRFEDVSER QIEINTISASFGGLASR EGIAQTVFLGLNR AVENELLDR HVGHLLR IEPEPFR LFDIYK VGLLEALLPGQPEAVAR NIFDQR ALAEGVLLR
2020	0.724055	0.790928	0.999831	1.78926	D	IPI00420718.4	MGI:101939; Hmgcs2	P54869	Hydroxymethylglutaryl-CoA synthase, mitochondrial precursor	56786.5	8.65	297	17	48	0.224	23 17 43 32 49 41 13	CYAAYR EQFYHK YTVGLGQTR LSIQCYLR APLVLEQGLR TKLPWDAVGR MSPEEFTEIMNQR
880	0.414452	0.474575	1.2595	2.23877	D	IPI00331497.8	MGI:894310; Sept8	Q8CHH9-2	Isoform 2 of Septin-8	49811.2	5.75	127	12	52	0.274	13 14 20	HYELYR LRPQTYDLQESNVHLK SLFDYHDTR
2286	0.598025	0.948132	1.10361	1.96053	D	IPI00230034.4	MGI:1298381; Ddt	O35215	D-dopachrome decarboxylase	12937.8	6.15	334	10	14	0.897	40 42 46 63 66	IPAGLENR LCAATATILDKPEDR FFPLEAWQIGK STEPCAHLLVSSIGVVGTAEQNR FLTEELSLDQDR
895	0.395938	0.5278	1.13991	2.0205	D	IPI00330804.3	MGI:96250; Hsp90aa1	P07901	Heat shock protein HSP 90-alpha	84603.7	5.97	98	14	53	0.183	46	GVVDSEDLPLNISR
802	0.475789	0.630107	1.04414	1.84834	D	IPI00312058.4	MGI:88271; Cat	P24270	Catalase	59596.6	7.72	461	23	42	0.481	11 14 36 32 56 50 36 35 27	VANYQR NLPVGEAGR LFAYPDTHR LAQEDPDYGLR NFTDVHPDYGAR FNSANEDNVTQVR DAILFPSFIHSQK GAGAFGYFEVTHDITR LGPNYLQIPVNCPYR
472	0.62285	0.77455	0.93789	1.65163	D	IPI00653921.2	MGI:97887; Rdx		In vitro fertilized eggs cDNA, RIKEN full-length enriched library, clone:7420453D08 product:radixin, full insert sequence	68500.3	5.91	191	23	42	0.333	24 10	APDFVFYAPR EIHKPGYLANDR
1276	0.505547	0.643901	1.05972	1.86134	D	IPI00136655.1	MGI:1349389; Gcat	O88986	2-amino-3-ketobutyrate coenzyme A ligase, mitochondrial precursor	44901.9	6.92	124	11	18	0.385	39 28	IAHFHQR ALGGASGGYTTGPEPLVSLLR
503	0.483354	0.940915	0.948687	1.66302	D	IPI00139788.2	MGI:98821; Trf	Q921I1	Serotransferrin precursor	76673.7	6.94	444	30	35	0.413	10 13 18 21 23 25 36 52	ASDTSITWNNLK LLEACTFHKH DQYELLCLDNTR CAPNNKEEYNGYTGAFR HTTIFEVLPEK DSAFGLLR VAQEHFGK LYLGHNYVTAIR
1688	0.27307	0.460744	1.11295	1.90544	D	IPI00408961.3	MGI:1349444; Haao	Q78JT3	3-hydroxyanthranilate 3,4-dioxygenase	32783.6	6.09	540	22	43	0.741	19 21 29 37 39 47 48 62 64	AWLDGHSR WFHCK RLESELDGLR VPHSPQR VLEQGQHR AQGSVALSVTQDPAR FANTMGLVIER QGEIFLLPAR ELPFPLNTR
913	0.680484	0.76437	0.922848	1.56731	D	IPI00130280.1	MGI:88115; Atp5a1	Q03265	ATP synthase alpha chain, mitochondrial precursor	59715.6	9.22	659	22	43	0.376	14 33 35 36 45 50 58 67 79 85	VGSAAQTR LELAQYR ILGADTSVDLEETGR ELIIGDR VLSIGDGIAR APGIIPR AVDSLVPIGR HALIIYDDLSK TGAIVDVPVGEELLGR EAYPGDVFYLHSR
592	0.221456	0.536523	1.31264	2.22136	D	IPI00131695.3	MGI:87991; Alb1	P07724	Serum albumin precursor	68647.7	5.75	781	24	41	0.512	45 38 35 46 36 43 34 58 63 74 11 11 100	ALVSSVR LCAIPNLR CCTLPEDQR YNDLGEQHFK HPDYSVSLLLR APQVSTPTLVEAAR RHPDYSVSLLLR LGEYGFQNAILVR DVFLGTFLYEYSR LPCVEDYLSAILNR RPCFSALTVDETYVPK ENPTTFMGHYLHEVAR AADKDTCFSTEGPNLVTR
971	0.691375	0.715129	0.952468	1.61068	D	IPI00111218.1	MGI:99600; Aldh2	P47738	Aldehyde dehydrogenase, mitochondrial [Precursor]	56501.8	7.53	553	16	64	0.408	54 26 31 20 10 20 29 26 46 53 92 44	VVGNPFDSR YGLAAAVFTK LLCGGGAAADR AAFQLGSPWR LGPALATGNVVVMK EEIFGPVMQILK GYFIQPTVFGDVK TEQGPQVDETQFK TIPIDGDFFSYTR ELGEYGLQAYTEVK TFVQENVYDEFVER VAEQTPLTALYVANLIK
1488	0.765007	0.856756	1.01716	1.70058	D	IPI00109482.2	MGI:1916469; Ddah1	Q9CWS0	NG,NG-dimethylarginine dimethylaminohydrolase 1	31229.9	5.64	185	7	15	0.175	34 53 26	APPESLCR SQGEEVDFAR DENATLDGGDVLFTGR
427	0.611683	0.809614	1.02522	1.69132	D	IPI00116074.1	MGI:87880; Aco2	Q99KI0	Aconitate hydratase, mitochondrial precursor	85410	8.08	265	24	41	0.332	15 18 18 20 32	NINIVR EHAALEPR NAVTQEFGPVPDTAR DGYAQILR FKLEAPDADELPR
1833	0.686302	0.732815	0.941535	1.55274	D	IPI00121440.3	MGI:106098; Etfb	Q9DCW4	Electron transfer flavoprotein beta-subunit	27474.9	8.29	245	10	26	0.413	20 57 30 46 34	EIDGGLETLR LKLPAVVTADLR VSVISVEEPPQR EIIAVSCGPSQCQETIR GIHVEIPGAQAESLGPLQVAR
1482	0.713825	0.815057	0.959627	1.57028	D	IPI00466128.2	MGI:1929955; Akr1a4	Q9JII6	Alcohol dehydrogenase	36432.9	6.87	441	18	47	0.457	17 24 25 28 30 36 41 44 49	HHPEDVEPALRK WQVQR NADGTVR GLEVTAYSPLGSSDR DAGHPLYPFNDPY ALGLSNFNSR SPAQILLR HALSAGYR HHPEDVEPALR
1982	0.546879	0.700599	1.18056	1.90813	D	IPI00555023.1	MGI:95865; Gstp1	P19157	Glutathione S-transferase P 1	23463.1	8.13	252	9	56	0.44	17 53 13 91 25	SLGLYGK PPYTIVYFPVR EAAQMDMVNDGVEDLR FEDGDLTLYQSNAILR ALPGHLKPFETLLSQNQGGK
1214	0.60335	0.634248	1.13465	1.78754	D	IPI00135231.2	MGI:96413; Idh1.	O88844	0 day neonate lung cDNA, RIKEN full-length enriched library, clone:E030024J03 product:isocitrate dehydrogenase 1 (NADP+), soluble, full insert sequence	47514.9	6.49	200	16	60	0.434	34 41 17	NILGGTVFR HAYGDQYR TVEAEAAHGTVTR
2219	0.390798	0.901479	0.917015	1.43878	D	IPI00127560.1	MGI:98865; Ttr	P07309	Transthyretin precursor	15766	5.77	272	10	55	0.931	39 43 45 53	TSEGSWEPFASGK TAESGELHGLTTDEK TLGISPFHEFADVVFTAN DSGHR FVEGVYR
597	0.32116	0.713702	1.27136	1.98067	D	IPI00131695.3	MGI:87991; Alb1	P07724	Serum albumin precursor	68647.7	5.75	930	34	31	0.589	37 36 20 14 38 37 70 56 81 27 64 26 25 16 95	ALVSSVR LCAIPNLR SLHTLFGDK LVQEVTDFAK CCTLPEDQR YNDLGEQHFK APQVSTPTLVEAAR RHPDYSVSLLLR LGEYGFQNAILVR DVFLGTFLYEYSR LPCVEDYLSAILNR LSQTFPNADFAEITK RPCFSALTVDETYVPK ENPTTFMGHYLHEVAR AADKDTCFSTEGPNLVTR
1287	0.633449	0.73668	0.967891	1.49313	D	IPI00469307.2	MGI:96829; Lrpap1	P55302	Alpha-2-macroglobulin receptor-associated protein precursor	42189.2	7.35	263	16	49	0.336	16 16 36 16 36 14 20	LHLSPVR RLHLSPVR LIHNLNVILAR HVESIGDPEHISR IQEYNVLLDTLSR VSHQGYGSTTEFEEPR KVSHQGYGSTTEFEEPR
508	0.435625	0.956534	1.00163	1.50187	D	IPI00139788.2	MGI:98821; Trf	Q921I1	Serotransferrin precursor	76673.7	6.94	810	36	29	0.43	14 18 22 26 29 29 31 32 40 47 50 86 94	VAQEHFGK DLLFRDDTK DFASCHLAQAPNHVVVSR DSAFGLLR LLEACTFHKH ADRDQYELLCLDNTR YLGAEYMQSVGNMR TVLPPDGPR DQYELLCLDNTR WCALSHLER NLKQEDFELLCPDGTR LYLGHNYVTAIR KPVDQYEDCYLAR
429	0.63473	0.870277	1.04431	1.54893	D	IPI00116074.1	MGI:87880; Aco2	Q99KI0	Aconitate hydratase, mitochondrial precursor	85410	8.08	430	20	45	0.253	22 42 35 15 20 53 14 79 20 28	NINIVR EHAALEPR DGYAQILR LNRPLTLSEK SQFTITPGSEQIR FKLEAPDADELPR VAMSHFEPSEYIR NAVTQEFGPVPDTAR SDFDPGQDTYQHPPK IVYGHLDDPANQEIER
428	0.593796	0.820476	1.10934	1.63722	D	IPI00116074.1	MGI:87880; Aco2	Q99KI0	Aconitate hydratase, mitochondrial precursor	85410	8.08	233	19	34	0.233	10 14 15 30 49	VAMSHFEPSEYIR DGYAQILR SQFTITPGSEQIR NAVTQEFGPVPDTAR FKLEAPDADELPR
586	0.313881	0.623782	1.33956	1.95745	D	IPI00131695.3	MGI:87991; Alb1	P07724	Serum albumin precursor	68647.7	5.75	1090	30	35	0.449	15 30 30 31 32 42 43 49 51 55 67 78 96 100 128	ENPTTFMGHYLHEVAR CCTLPEDQR HPDYSVSLLLR ECCHGDLLECADDRAEL AK RPCFSALTVDETYVPK RHPDYSVSLLLR ALVSSVR LCAIPNLR QEPERNECFLQHK YNDLGEQHFK DVFLGTFLYEYSR LGEYGFQNAILVR LPCVEDYLSAILNR APQVSTPTLVEAAR AADKDTCFSTEGPNLVT R
431	0.683476	0.865532	1.15725	1.69024	D	IPI00462934.2	MGI:1915077; Aldh6a1		NOD-derived CD11c +ve dendritic cells cDNA, RIKEN full-length enriched library, clone:F630044D15 product:aldehyde dehydrogenase family 6, subfamily A1, full insert sequence	76761.7	6.9	233	21	44	0.348	10 11 12 18 32	HSVGVVIGR DAFADAVQR VGGGIDVPVPR VQISPDSGGLPER AINQQTGAFVEISR
983	0.645606	0.71199	1.07357	1.56691	D	IPI00111218.1	MGI:99600; Aldh2	P47738	Aldehyde dehydrogenase, mitochondrial [Precursor]	56501.8	7.53	573	19	46	0.439	34 57 74 66 107 111	TIEEVVGR VVGNPFDSR GYFIQPTVFGDVK TEQGPQVDETQFK TIPIDGDFFSYTR TFVQENVYDEFVER
296	0.778204	0.796817	1.24391	1.80864	D	IPI00755611.1	MGI:1918764	O54725	PREDICTED: similar to NonO/p54nrb homolog	80160.2	9.64	127	20	45	0.297	25	FAQHGTFEYEYSQR
249	0.616846	0.896791	1.21056	1.73988	D	IPI00129430.1	MGI:1918764; Sfpq	Q8VIJ6	Splicing factor, proline- and glutamine-rich	75394.3	9.45	180	18	47	0.26	11 24 26 34	GMGPGTPAGYGR LFVGNLPADITEDEFKR FATHAAALSVR FGQGGAGPVGGQGPR
1953	0.578278	0.940535	0.94581	1.35666	D	IPI00121209.1	MGI:88049; Apoa1	Q00623	Apolipoprotein A-I precursor	30568.7	5.64	393	17	48	0.481	26 26 41 32 16 63 40	THVDSLR ARPALEDLR LSPVAEEFR WKEDVELYR VQPYLDEFQK SNPTLNEYHTR VAPLGAELQESAR
1046	0.574895	0.662572	0.998806	1.3874	D	IPI00122312.2	MGI:95526; Fgg	Q8VCM7	Fibrinogen gamma chain precursor	50317.3	5.38	196	17	48	0.417	13 14 15 36	YLQEIYNSNNQK IIPFNR ESGLYFIRPLK TLEDILFR
464	0.567985	0.799217	1.10467	1.53039	D	IPI00139788.2	MGI:98821; Trf	Q921I1	Serotransferrin precursor	76673.7	6.94	589	36	29	0.481	11 15 16 17 21 23 26 34 40 41 41	HTTIFEVLPEK EEYNGYTGAFR VAQEHFGK DQYELLCLDNTR DFASCHLAQAPNHVVVSR DSAFGLLR WCALSHLER IPSHAVVAR KPVDQYEDCYLAR LYLGHNYVTAIR QEDFELLCPDGTR
401	0.695529	0.947924	1.01312	1.3949	D	IPI00139788.2	MGI:98821; Trf	Q921I1	Serotransferrin precursor	76673.7	6.94	722	31	34	0.4	20 23 24 32 35 35 37 38 42 45 46 51 66	VAQEHFGK DFASCHLAQAPNHVVVSR SCHTGLGR QEDFELLCPDGTR HTTIFEVLPEK SKDFQLFSSPLGK EEYNGYTGAFR DSAFGLLR LLEACTFHKH NLKQEDFELLCPDGTR KPVDQYEDCYLAR IPSHAVVAR LYLGHNYVTAIR
1112	0.804644	0.809736	1.24727	1.67816	D	IPI00405699.2	MGI:2443883; Aldh4a1	Q8CHT0	Delta-1-pyrroline-5-carboxylate dehydrogenase, mitochondrial precursor	61771.6	8.58	146	17	38	0.367	23 19	ASGTNDKPGGPHYILR TVIQAEIDAAAELIDFFR
585	0.405622	0.658928	1.31416	1.73746	D	IPI00131695.3	MGI:87991; Alb1	P07724	Serum albumin precursor	68647.7	5.75	163	9	5	0.234	16 20 25	LGEYGFQNAILVR LPCVEDYLSAILNR APQVSTPTLVEAAR
250	0.557956	0.994882	1.19764	1.55213	D	IPI00122862.3	MGI:1342005; Mthfd1	Q922D8	C-1-TETRAHYDROFOLATE SYNTHASE, CYTOPLASMIC	101061	6.71	192	23	42	0.272	36	GVPTGFVLPIR
1203	0.716062	0.891285	1.15859	1.45228	D	IPI00230440.5	MGI:87968; Ahcy	P50247	Adenosylhomocysteinase	47526.2	6.08	96	13	7	0.26	9 7 12	YWLKNGR YPQLLSGIR SKFDNLYGCR
1931	0.372131	0.705341	1.44509	1.71389	D	IPI00230212.4	MGI:95860; Gstm1	P10649	Glutathione S-transferase Mu 1	25822	8.13	644	24	41	0.682	18 27 28 31 32 34 35 37 42 53 56 58	YTMGDAPDFDR YIATPIFSK PMILGYWNVR KHHLDGETEEER LYSEFLGK MLLEYTDSSYDEKR RPWFAGDK GLTHPIR YTMGDAPDFDR ITQSNAILR CLDAFPNLR ADIVENQVMDTR
578	0.645083	1.18325	1.23285	1.45603	D	IPI00113163.1	MGI:87951; Afp	P02772	Alpha-fetoprotein precursor	67293.3	5.65	643	29	36	0.473	28 41 43 47 43 40 57 88 20 16 18	AVFMNR HQCLLAR FIYEVSR LCITSFLR NFAQFSSEEK LQNLFLIGYTR THPNLPVSVILR YGLSGCCSQSGVER EGSMLNEHVCSVIR EGSMLNEHVCSVIR KAPQLTSAELIDLTGK
2244	0.611126	0.899645	1.36704	1.58872	D	IPI00230034.4	MGI:1298381; Ddt	O35215	D-dopachrome decarboxylase	12937.8	6.15	220	10	4	0.897	26 44 51	IPAGLENR STEPCAHLLVSSIGVVGTAEQNR FLTEELSLDQDR
253	0.618772	1.02532	1.22248	1.41459	D	IPI00122862.3	MGI:1342005; Mthfd1	Q922D8	C-1-TETRAHYDROFOLATE SYNTHASE, CYTOPLASMIC	101061	6.71	180	25	40	0.264	19 23	GVPTGFVLPIR LIGNLAR
471	0.428893	0.751075	1.4062	1.55583	D	IPI00139788.2	MGI:98821; Trf	Q921I1	Serotransferrin precursor	76673.7	6.94	324	29	36	0.402	19 11 15 10 46	DSAFGLLR IPSHAVVAR WCALSHLER LYLGHNYVTAIR KPVDQYEDCYLAR
545	0.803634	0.85599	0.854608	1.61304	D	IPI00112555.3	MGI:2449057; Gars	Q9CZD3	Glycyl-tRNA synthetase	81825.7	6.24	222	26	39	0.346	10 10 23	NGECFR TPHTATLR AEVSELPNVVR
2220	0.692612	1.01209	0.953959	1.60915	D	IPI00108189.3	MGI:1321133; Hint1	P70349	Histidine triad nucleotide-binding protein 1	13637.1	6.39	118	4	53	0.52	33 28 16 15	IIFEDDR AQVAQPGGDTIFGK CLAFHDISPQAPTHFLVIPK MVVNEGADGGQSVYHIHLHVLGGR
705	0.745731	0.809297	0.782918	1.74425	D	IPI00116279.3	MGI:107185; Cct5	P80316	T-complex protein 1 subunit epsilon	59585.9	5.72	160	14	51	0.311	29 35 18 12	AVTIFIR IADGYEQAAR SLHDALCVIR LGFAGVVQEISFGTTK
1163	0.785598	0.946061	0.822845	2.40817	D	IPI00129928.2	MGI:95530; Fh1	P97807-1	Isoform Mitochondrial of Fumarate hydratase, mitochondrial precursor	54336.1	9.12	116	8	57	0.156	42 25 25	FLGSGPR YYGAQTVR IYELAAGGTAVGTGLNTR
849	0.477882	0.476379	0.798694	3.65815	D	IPI00133522.1	MGI:97464; P4hb	P09103	Protein disulfide-isomerase precursor	57107.8	4.79	879	27	38	0.495	14 23 26 27 30 38 42 47 55 59 85 89 123	KFDEGR ITEFCHR TVIDYNGER LKAEGSEIR KEECPAVR THILLFLPK FFPASADR LGETYKDHENIIIAK YQLDKDGVVLFK VLVGANFEEVAFDEK HNQLPLVIEFTEQTAPK ILFIFIDSDHTDNQR VDATEESDLAQQYGVR
1228	0.981205	0.61798	0.742492	3.3375	D	IPI00134746.5	MGI:88090; Ass1	P16460	Argininosuccinate synthase	46555	8.36	169	15	50	0.32	10 26 26 15	IDIVENR GQVYILGR MPEFYNR RQVEIAQR
2107	1.32856	1.31124	1.02298	0.552911	D	IPI00230204.6	MGI:95791; Got1	P05201	Aspartate aminotransferase, cytoplasmic	46071.4	6.75	182	11	28	0.228	18 22 23 23 36	DAWAIR ITWSNPPAQGAR IGADFLGR HIYLLPSGR NFGLYNER
1156	0.566391	0.538787	0.873221	2.24601	D	IPI00307837.4	MGI:1096881; Eef1a1	P10126	Elongation factor 1-alpha 1	50281.2	9.15	192	9	56	0.157	25 34 41 54	QTVAVGVIK LPLQDVYK IGGIGTVPVGR YYVTIIDAPGHR
1374	0.667366	0.662834	0.997285	1.91036	D	IPI00331251.1	MGI:87868; Acads		Acyl-Coenzyme A dehydrogenase, short chain	44861.1	8.68	228	15	40	0.456	11 11 25 15 27 32	LQNIQFK LVIAGHLLR EHLFPTAQVK ENLLGEPGMGFK ASSTANLIFEDCR ITEIYEGTSEIQR
1067	0.196272	0.176186	0.283565	3.45347	D	IPI00459280.2	MGI:1916555; Dcps	Q9DAR7	Scavenger mRNA-decapping enzyme DcpS	106645	5.4	85	4	61	0.124	39 34	DLTPEHLPLLR LQFSNDIYSTYNLFPPR
2232	0.67718	1.1658	1.3726	1.34213	D	IPI00554958.1	MGI:106196; Stfa3	P35175	Stefin 3	10999.5	5.89	324	12	53	0.753	25 22 48 21 57 22 40	VFNGPTGK FEAVEYK VRPQLEAK ATPEIQMIANK TQVVAGENIFIK MDVGHGCFIHIK DNYELHGYQTDK
1109	0.788621	0.908423	0.885868	1.60416	D	IPI00653598.2	MGI:107876; Uqcrc1		ubiquinol-cytochrome c reductase core protein 1	33972.8	5.31	305	20	45	0.498	12 14 16 22 26 29 35 38	RIPLAEWESR EVESIGAHLNAYSTR IQEVDAQMLR TDLTDYLNR YFYDQCPAVAGYGPIEQLPDYNR VYEEDAVPGLTPCR SLLTYGR IQEVDAQMLR
1052	0.826853	0.860586	0.806801	1.70078	D	IPI00756027.1	MGI:95393; Eno1	Q5XJG8;Q5XKE1	alpha-enolace	47095.2	6.37	233	16	49	0.424	19 27 34 35 28	EIFDSR YNQILR IGAEVYHNLK YITPDQLADLYK AAVPSGASTGIYEALELR
567	0.693899	0.728926	0.978457	1.80477		IPI00480560.1	MGI:105384; Hspa8.		71 KD protein, heat shock protein 2	70926.3	5.43	168	11	54	0.173	21 27 29 45	DAGTIAGLNVLR VEIIANDQGNR TTPSYVAFTDTER STAGDTHLGGEDFDNR
562	0.719097	0.679409	0.936957	1.87661		IPI00480560.1	MGI:105384; Hspa8.		71 KDA PROTEIN.(Hsp70.)	70926.3	5.43	329	27	38	0.48	16 18 21 26 30 42	VEIIANDQGNR RFDDAVVQSDMK DAGTIAGLNVLR TVTNAVVTVPAYFNDSQR FEELNADLFR STAGDTHLGGEDFDNR

## Sheet: 1.5-fold for 14.5 to 11.5
Master No.	E11.5	E14.5	E15.5	3dpp	IPI	MGI	SP	Protein name	MW	PI	Protein Score	Matched Peptides	Unmatched Peptide	Coverage (%)	Best Ion Score	Peptides Sequence Identified by MSMS
1338	1.30374	0.755458	0.787054	1.7811	IPI00123750.1	MGI:96011; Hao1	Q9WU19	Hydroxyacid oxidase 1	40975.4	7.6	74	9	66	0.273	10 18	FKLPPQLR AIFVTVDTPYLGNR
1072	0.626981	0.364493	0.394706	2.93305	IPI00420718.4	MGI:101939; Hmgcs2	P54869	Hydroxymethylglutaryl-CoA synthase, mitochondrial precursor	56786.5	8.65	120	14	51	0.26	11 46	YTVGLGQTR APLVLEQGLR
1228	0.981205	0.61798	0.742492	3.3375	IPI00134746.5	MGI:88090; Ass1	P16460	Argininosuccinate synthase	46555	8.36	169	15	50	0.32	10 26 26 15	IDIVENR GQVYILGR MPEFYNR RQVEIAQR
1895	0.875366	0.561367	0.920185	1.42793	IPI00117146.1	MGI:97788; Psph	Q99LS3	Phosphoserine phosphatase	25079.8	5.81	276	11	12	0.467	23 62 60 50	LALIQPSR NVQVFLISGGFR LNIPTTNVFANR LLAEHPPHLTPGIR
780	0.930749	0.60225	1.15223	1.33185	IPI00230108.6	MGI:95834; Pdia3	P27773	CRL-1722 L5178Y-R cDNA, RIKEN full-length enriched library, clone:I730028I05 product:glucose regulated protein, full insert sequence	56642.7	5.88	656	27	38	0.457	24 37 38 39 40 51 51 51 53 68	EYDDNGEGITIFRPLHLANK YGVSGYPTLK LNFAVASR SEPIPESNEGPVK ELNDFISYLQR DGEEAGAYDGPR GFPTIYFSPANK FISDKDASVVGFFR DASVVGFFR FAHTNIESLVK
1247	1.14883	0.750323	0.890916	1.77646	IPI00130950.1	MGI:1339972; Bhmt	O35490	Betaine--homocysteine S-methyltransferase 1	44991.9	8.01	136	8	57	0.27	14 45 29	EGLEAAR EAYNLGVR AIAEELAPER
1135	0.84189	0.554539	1.22225	3.30726	IPI00129225.1	MGI:1097705; Kng1	O08677	Isoform LMW of Kininogen-1 precursor	47867.6	5.74	131	7	25	0.185	19 22 37	ENEFFIVTQTCK TDGSPTFYSFK YVIEFIAR
1286	0.121933	0.183763	0.657842	3.21877	IPI00653931.1	MGI:95482; Fah	Q3TY87	Fumarylacetoacetate (FAA) hydrolase	46146	6.7	91	12	53	0.401	19	FGEPIPISK
287	0.538671	0.816907	0.820138	2.0559	IPI00466069.2	MGI:95288; Eef2;	P58252	Elongation factor 2	95121.8	6.42	147	17	48	0.211	10 15 15 23	AYLPVNESFGFTADLR GGGQIIPTAR EDLYLKPIQR FYAFGR
938	0.355657	0.542191	1.08977	1.97561	IPI00114209.1	MGI:95753; Glud1	P26443	Glutamate dehydrogenase 1, mitochondrial precursor	52567.5	6.47	292	28	37	0.45	30 16 29 14 17	YNLGLDLR MVEGFFDR NLNHVSYGR LQHGSILGFPK HGGTIPVVPTAEFQDR
2286	0.598025	0.948132	1.10361	1.96053	IPI00230034.4	MGI:1298381; Ddt	O35215	D-dopachrome decarboxylase	12937.8	6.15	334	10	14	0.897	40 42 46 63 66	IPAGLENR LCAATATILDKPEDR FFPLEAWQIGK STEPCAHLLVSSIGVVGTAEQNR FLTEELSLDQDR
1891	0.358409	0.571946	1.04327	2.37375	IPI00170307.1	MGI:2180167; Apoa1bp	Q8K4Z3	ApoA-I binding protein	30952.8	7.59	120	12	53	0.493	24	YHYLGGR
1905	0.630933	1.02041	1.32182	0.703351	IPI00126208.1	MGI:96021; Hbb-b1		11 days embryo whole body cDNA, RIKEN full-length enriched library, clone:2700082N11 product:hemoglobin, beta adult major chain, full insert sequence	15738.2	7.14	370	12	53	0.748	33 33 40 43 45 70	LLVVYPWTQR VITAFNDGLNHLDSLK LHVDPENFR DFTPAAQAAFQK VNADEVGGEALGR VVAGVAAALAHK
585	0.405622	0.658928	1.31416	1.73746	IPI00131695.3	MGI:87991; Alb1	P07724	Serum albumin precursor	68647.7	5.75	163	9	5	0.234	16 20 25	LGEYGFQNAILVR LPCVEDYLSAILNR APQVSTPTLVEAAR
1953	0.578278	0.940535	0.94581	1.35666	IPI00121209.1	MGI:88049; Apoa1	Q00623	Apolipoprotein A-I precursor	30568.7	5.64	393	17	48	0.481	26 26 41 32 16 63 40	THVDSLR ARPALEDLR LSPVAEEFR WKEDVELYR VQPYLDEFQK SNPTLNEYHTR VAPLGAELQESAR
2041	0.855717	1.40223	1.29958	0.507831	IPI00117910.2	MGI:109486; Prdx2	Q61171	Peroxiredoxin-2	21634	5.2	381	8	57	0.396	40 37 47 34 64 79 18	SVDEALR GLFIIDAK NDEGIAYR SLSQNYGVLK QITVNDLPVGR SAPDFTATAVVDGAFK EGGLGPLNIPLLADVTK
253	0.618772	1.02532	1.22248	1.41459	IPI00122862.3	MGI:1342005; Mthfd1	Q922D8	C-1-TETRAHYDROFOLATE SYNTHASE, CYTOPLASMIC	101061	6.71	180	25	40	0.264	19 23	GVPTGFVLPIR LIGNLAR
928	0.30897	0.517418	1.12736	2.4136	IPI00113073.3	MGI:1919785; Aldh1b1		Bone marrow macrophage cDNA, RIKEN full-length enriched library, clone:I830028J03 product:aldehyde dehydrogenase 1 family, member B1, full insert sequence	57516.5	6.59	568	24	41	0.435	47 35 38 26 31 66 35 39 13 35 11 23	ILGYIR LLCGGER LADLVER IEEVIQR KIEEVIQR YGLAAAVFTR TFVEESIYR EEIFGPVQPLFK VAFTGSTEVGHLIQK TIPMDGEHFCFTR IAKEEIFGPVQPLFK VGNPFELDTQQGPQVDKEQFER
496	0.692725	1.16118	0.870568	1.5885	IPI00319992.1	MGI:95835; Hspa5	P20029	78 kDa glucose-regulated protein precursor	72377.5	5.07	226	27	38	0.452	20	IINEPTAAAIAYGLDKR
1688	0.27307	0.460744	1.11295	1.90544	IPI00408961.3	MGI:1349444; Haao	Q78JT3	3-hydroxyanthranilate 3,4-dioxygenase	32783.6	6.09	540	22	43	0.741	19 21 29 37 39 47 48 62 64	AWLDGHSR WFHCK RLESELDGLR VPHSPQR VLEQGQHR AQGSVALSVTQDPAR FANTMGLVIER QGEIFLLPAR ELPFPLNTR
1584	0.289002	0.49503	0.888616	2.2547	IPI00133456.1	MGI:108024; Rgn	Q64374	Regucalcin	33385.5	5.15	301	12	53	0.324	66 10 49 63 18 44	DGLNAEGLLR WDTVSNQVQR VAVDAPVSSVALR HQGSLYSLFPDHSVK YFAGTMAEETAPAVLER YFAGTMAEETAPAVLER
2232	0.67718	1.1658	1.3726	1.34213	IPI00554958.1	MGI:106196; Stfa3	P35175	Stefin 3	10999.5	5.89	324	12	53	0.753	25 22 48 21 57 22 40	VFNGPTGK FEAVEYK VRPQLEAK ATPEIQMIANK TQVVAGENIFIK MDVGHGCFIHIK DNYELHGYQTDK
2193	0.421194	0.733772	1.01195	2.07158	IPI00114162.2	MGI:101790; Fabp5	Q05816	Fatty acid-binding protein, epidermal	14996.3	6.18	325	14	51	0.739	71 73 39 20 14 26	ELGVGLALR FDETTADGR LMESHGFEEYMK MIVECVMNNATCTR MIVECVMNNATCTR TTVFSCNLGEKFDETTADGR
471	0.428893	0.751075	1.4062	1.55583	IPI00139788.2	MGI:98821; Trf	Q921I1	Serotransferrin precursor	76673.7	6.94	324	29	36	0.402	19 11 15 10 46	DSAFGLLR IPSHAVVAR WCALSHLER LYLGHNYVTAIR KPVDQYEDCYLAR
474	0.421713	0.738622	1.60621	1.52372	IPI00356462.1	MGI:1918195; Mmrn1		PREDICTED: multimerin 1	135894	7.73	92	19	46	0.122	18 14	KGGILSNER TVRELSMACR
826	0.145487	0.254921	0.760497	3.25841	IPI00129011.1	MGI:1339962; Ftcd	Q91XD4	Formimidoyltransferase-cyclodeaminase	58901.5	5.79	301	22	37	0.447	11 15 18 23 32 40	QTLPAIR TVYTFVGQPECVVEGALHAAR AISQTPGCVLLDVDAGPSTNR ACALQEGLR LFVLEEEHR TQAALVLGSLEAR
250	0.557956	0.994882	1.19764	1.55213	IPI00122862.3	MGI:1342005; Mthfd1	Q922D8	C-1-TETRAHYDROFOLATE SYNTHASE, CYTOPLASMIC	101061	6.71	192	23	42	0.272	36	GVPTGFVLPIR
1829	0.539369	0.970266	1.03169	2.1461	IPI00221890.5	MGI:88270; Car3	P16015	Carbonic anhydrase 3	29216.6	6.97	205	11	35	0.548	39 40 47	YAAELHLVHWNPK GGPLSGPYR VVFDDTYDR
1787	0.785596	1.43355	0.850126	0.610496	IPI00622968.1	MGI:105381; Rpsa.		33 kDa protein	32817.5	4.86	392	11	54	0.42	19 19 24 25 67 71 88	LLVVTDPR SDGIYIINLK ADHQPLTEASYVNLPTIALCNTDSPLR YVDIAIPCNNK FAAATGATPIAGR FTPGTFTNQIQAAFR AIVAIENPADVSVISSR
578	0.645083	1.18325	1.23285	1.45603	IPI00113163.1	MGI:87951; Afp	P02772	Alpha-fetoprotein precursor	67293.3	5.65	643	29	36	0.473	28 41 43 47 43 40 57 88 20 16 18	AVFMNR HQCLLAR FIYEVSR LCITSFLR NFAQFSSEEK LQNLFLIGYTR THPNLPVSVILR YGLSGCCSQSGVER EGSMLNEHVCSVIR EGSMLNEHVCSVIR KAPQLTSAELIDLTGK
1931	0.372131	0.705341	1.44509	1.71389	IPI00230212.4	MGI:95860; Gstm1	P10649	Glutathione S-transferase Mu 1	25822	8.13	644	24	41	0.682	18 27 28 31 32 34 35 37 42 53 56 58	YTMGDAPDFDR YIATPIFSK PMILGYWNVR KHHLDGETEEER LYSEFLGK MLLEYTDSSYDEKR RPWFAGDK GLTHPIR YTMGDAPDFDR ITQSNAILR CLDAFPNLR ADIVENQVMDTR
288	0.605049	1.16694	1.05537	1.46374	IPI00466069.2	MGI:95288; Eef2;	P58252	Elongation factor 2	95121.8	6.42	120	17	48	0.191	10 17 20	GGGQIIPTAR AYLPVNESFGFTADLR FYAFGR
503	0.483354	0.940915	0.948687	1.66302	IPI00139788.2	MGI:98821; Trf	Q921I1	Serotransferrin precursor	76673.7	6.94	444	30	35	0.413	10 13 18 21 23 25 36 52	ASDTSITWNNLK LLEACTFHKH DQYELLCLDNTR CAPNNKEEYNGYTGAFR HTTIFEVLPEK DSAFGLLR VAQEHFGK LYLGHNYVTAIR
596	0.711396	1.38924	1.36512	1.53032	IPI00113163.1	MGI:87951; Afp	P02772	Alpha-fetoprotein precoursor	67293.3	5.65	349	33	32	0.557	10 30 22 20 23 25	HQCLLAR FIYEVSR NFAQFSSEEK LQNLFLIGYTR THPNLPVSVILR AQDQEVCFTEEGPK
586	0.313881	0.623782	1.33956	1.95745	IPI00131695.3	MGI:87991; Alb1	P07724	Serum albumin precursor	68647.7	5.75	1090	30	35	0.449	15 30 30 31 32 42 43 49 51 55 67 78 96 100 128	ENPTTFMGHYLHEVAR CCTLPEDQR HPDYSVSLLLR ECCHGDLLECADDRAEL AK RPCFSALTVDETYVPK RHPDYSVSLLLR ALVSSVR LCAIPNLR QEPERNECFLQHK YNDLGEQHFK DVFLGTFLYEYSR LGEYGFQNAILVR LPCVEDYLSAILNR APQVSTPTLVEAAR AADKDTCFSTEGPNLVT R
1808	0.606851	1.2374	1.25316	0.43189	IPI00121534.8	MGI:88269; Car2	P00920	Carbonic anhydrase 2	25046.1	7.02	289	10	55	0.375	55 28 37 30 21 24 38	GGPLSDSYR IGPASQGLQK DFPIANGDR VLEALHSIK HNGPENWHK YAAELHLVHWNTK EPITVSSEQMSHFR
493	0.451041	0.934048	0.905853	1.59083	IPI00139788.2	MGI:98821; Trf	Q921I1	Serotransferrin precursor	76673.7	6.94	406	31	16	0.442	11 17 22 22 30 40	LLEACTFHKH SKDFQLFSSPLGK DSAFGLLR LYLGHNYVTAIR KPVDQYEDCYLAR NLKQEDFELLCPDGTR
1956	0.387935	0.810571	0.911164	1.6587	IPI00121209.1	MGI:88049; Apoa1	Q00623	Apolipoprotein A-I precursor	30568.7	5.64	562	17	48	0.485	47 30 14 29 54 17 28 10 69 77 30	THVDSLR LQELQGR EDVELYR ARPALEDLR LSPVAEEFR DFANVYVDAVK VQPYLDEFQK TQLAPHSEQMR SNPTLNEYHTR VAPLGAELQESAR VKDFANVYVDAVK
1463	0.22778	0.476744	0.584998	3.32504	IPI00117914.2	MGI:88070; Arg1	Q61176	Adult male liver tumor cDNA, RIKEN full-length enriched library, clone:C730019N20 product:arginase 1, liver, full insert sequence	36251.9	6.33	99	7	2	0.301	34 16	DIVYIGLR EGLYITEEIYK
1426	0.639998	1.345	1.19135	0.549771	IPI00111958.1	MGI:98916; Urod	P70697	Uroporphyrinogen decarboxylase	40571.9	6.21	451	17	48	0.444	21 29 42 44 47 24 46 48 34	NDTFLR YLPEFR FALPYIR GPSFPEPLR AAQDFFSTCR GPSFPEPLREER LVQQMLDDFGPQR SPEACCELTLQPLR AVTLQGNLDPCALYASEEEIGR
508	0.435625	0.956534	1.00163	1.50187	IPI00139788.2	MGI:98821; Trf	Q921I1	Serotransferrin precursor	76673.7	6.94	810	36	29	0.43	14 18 22 26 29 29 31 32 40 47 50 86 94	VAQEHFGK DLLFRDDTK DFASCHLAQAPNHVVVSR DSAFGLLR LLEACTFHKH ADRDQYELLCLDNTR YLGAEYMQSVGNMR TVLPPDGPR DQYELLCLDNTR WCALSHLER NLKQEDFELLCPDGTR LYLGHNYVTAIR KPVDQYEDCYLAR
1914	0.648971	1.4331	1.20728	1.01203	IPI00230212.4	MGI:95860; Gstm1	P10649	Glutathione S-transferase Mu 1	25822	8.13	713	27	38	0.673	18 19 28 31 33 36 41 51 53 61 61 62 71	YTMGDAPDFDR PMILGYWNVR RPWFAGDK GLTHPIR MLLEYTDSSYDEKR LYSEFLGK YIATPIFSK ADIVENQVMDTR YTMGDAPDFDR CLDAFPNLR MLLEYTDSSYDEKR ITQSNAILR KHHLDGETEEER
597	0.32116	0.713702	1.27136	1.98067	IPI00131695.3	MGI:87991; Alb1	P07724	Serum albumin precursor	68647.7	5.75	930	34	31	0.589	37 36 20 14 38 37 70 56 81 27 64 26 25 16 95	ALVSSVR LCAIPNLR SLHTLFGDK LVQEVTDFAK CCTLPEDQR YNDLGEQHFK APQVSTPTLVEAAR RHPDYSVSLLLR LGEYGFQNAILVR DVFLGTFLYEYSR LPCVEDYLSAILNR LSQTFPNADFAEITK RPCFSALTVDETYVPK ENPTTFMGHYLHEVAR AADKDTCFSTEGPNLVTR
1807	0.472631	1.05164	1.10251	0.614625	IPI00121534.8	MGI:88269; Car2	P00920	Carbonic anhydrase 2	25046.1	7.02	72	6	59	0.286	31 12	GGPLSDSYR IGPASQGLQK
2289	0.448273	1.03316	1.55129	1.41019	IPI00126208.1	MGI:96021; Hbb-b1		11 days embryo whole body cDNA, RIKEN full-length enriched library, clone:2700082N11 product:hemoglobin, beta adult major chain, full insert sequence	15738.2	7.14	426	11	54	0.728	83 48 38 70 89	VVAGVAAALAHK LHVDPENFR LLVVYPWTQR VNADEVGGEALGR VITAFNDGLNHLDSLK
2219	0.390798	0.901479	0.917015	1.43878	IPI00127560.1	MGI:98865; Ttr	P07309	Transthyretin precursor	15766	5.77	272	10	55	0.931	39 43 45 53	TSEGSWEPFASGK TAESGELHGLTTDEK TLGISPFHEFADVVFTAN DSGHR FVEGVYR
592	0.221456	0.536523	1.31264	2.22136	IPI00131695.3	MGI:87991; Alb1	P07724	Serum albumin precursor	68647.7	5.75	781	24	41	0.512	45 38 35 46 36 43 34 58 63 74 11 11 100	ALVSSVR LCAIPNLR CCTLPEDQR YNDLGEQHFK HPDYSVSLLLR APQVSTPTLVEAAR RHPDYSVSLLLR LGEYGFQNAILVR DVFLGTFLYEYSR LPCVEDYLSAILNR RPCFSALTVDETYVPK ENPTTFMGHYLHEVAR AADKDTCFSTEGPNLVTR
283	0.533317	1.3075	0.891015	1.33235	IPI00466069.2	MGI:95288; Eef2;	P58252	Elongation factor 2	95121.8	6.42	354	26	39	0.246	50 15 18 29 23 28 17 26 21	FYAFGR FSVSPVVR SDPVVSYR GGGQIIPTAR GEGQLSAAER VNFTVDQIR VFDAIMNFR EDLYLKPIQR KEDLYLKPIQR
2298	0.655674	1.63297	1.2877	0.350787	IPI00623776.3			PREDICTED: similar to germinal histone H4 gene	11229.3	11.36	192	7	21	0.399	53 47 38	VFLENVIR ISGLIYEETR DNIQGITKPAIR
477	0.281384	0.7109	1.64338	1.41581	IPI00139788.2	MGI:98821; Trf	Q921I1	Serotransferrin precursor	76673.7	6.94	723	30	35	0.409	16 19 23 31 31 34 39 44 55 60 63 79	EEYNGYTGAFR HTTIFEVLPEK DFASCHLAQAPNHVVVSR DSAFGLLR TVLPPDGPR QEDFELLCPDGTR WCALSHLER DQYELLCLDNTR NLKQEDFELLCPDGTR LYLGHNYVTAIR ADRDQYELLCLDNTR KPVDQYEDCYLAR
576	0.435532	1.10436	1.87237	0.859145	IPI00113163.1	MGI:87951; Afp	P02772	Alpha-fetoprotein precursor	67293.3	5.65	384	29	36	0.648	10 13 16 18 19 23 28	AQDQEVCFTEEGPK HQCLLAR FIYEVSR TAPASVPPFQFPEPAESC K THPNLPVSVILR NFAQFSSEEK LCITSFLR
1810	0.506965	1.32011	1.33439	0.481382	IPI00121534.8	MGI:88269; Car2	P00920	Carbonic anhydrase 2	25046.1	7.02	144	6	26	0.286	44 36 33	GGPLSDSYR IGPASQGLQK DFPIANGDR
1921	0.53525	1.40847	1.3999	0.766662	IPI00110658.1	MGI:96015; Hba-a;	Q9CY10	13 days embryo liver cDNA, RIKEN full-length enriched library, clone:2510040B16 product:hemoglobin, beta adult major chain, full insert sequence	15192.8	8.96	113	6	54	0.62	39 23	IGGHGAEYGAEALER TYFPHFDVSHGSAQVK
1805	0.567212	1.50581	1.60382	0.546636	IPI00129096.1	MGI:2144151; Pnpo	Q91XF0	Pyridoxine-5'-phosphate oxidase	30094.9	8.46	389	14	51	0.402	43 22 55 64 62 30 26 13	DGKPSAR QSSVIPDR SSQIGAVVSR FFTNYESR EAENYFHSRPK QSSVIPDREYLR EAFEETHLTSLDPMK EAFEETHLTSLDPMK
617	0.173037	0.504783	0.9983	2.37034	IPI00131695.3	MGI:87991; Alb1	P07724	Serum albumin precursor	68647.7	5.75	137	15	50	0.299	18 27	LGEYGFQNAILVR APQVSTPTLVEAAR
602	0.604907	1.85529	1.21515	0.918499	IPI00113163.1	MGI:87951; Afp		Alpha-fetoprotein precursor	67293.3	5.65	519	28	37	0.46	34 39 33 44 31 37 65 38 12	AVFMNR HQCLLAR FIYEVSR LCITSFLR NFAQFSSEEK LQNLFLIGYTR THPNLPVSVILR YGLSGCCSQSGVER EGSMLNEHVCSVIR
301	0.525149	1.71504	1.00003	1.05415	IPI00466069.2	MGI:95288; Eef2;	P58252	Elongation factor 2	95121.8	6.42	130	20	45	0.197	29 22	FYAFGR GGGQIIPTAR
611	0.158284	0.522696	1.14303	2.39678	IPI00131695.3	MGI:87991; Alb1	P07724	Serum albumin precursor	68647.7	5.75	821	32	33	0.539	14 24 33 34 40 41 46 50 55 57 67 73	HPDYSVSLLLR CCTLPEDQR SLHTLFGDK RHPDYSVSLLLR LCAIPNLR ALVSSVR YNDLGEQHFK LPCVEDYLSAILNR DVFLGTFLYEYSR AADKDTCFSTEGPNLVTR APQVSTPTLVEAAR LGEYGFQNAILVR
577	0.51195	1.69109	1.87494	0.655595	IPI00113163.1	MGI:87951; Afp	P02772	Alpha-fetoprotein precursor	67293.3	5.65	769	24	41	0.403	49 45 52 21 55 70 80 33 66 65 54	HQCLLAR FIYEVSR LCITSFLR RLCITSFLR NFAQFSSEEK LQNLFLIGYTR THPNLPVSVILR ADNKEECFQTK YGLSGCCSQSGVER AQDQEVCFTEEGPK KAPQLTSAELIDLTGK
571	0.49368	1.90217	1.27462	0.406019	IPI00113163.1	MGI:87951; Afp	P02772	Alpha-fetoprotein precoursor	67293.3	5.65	349	34	31	0.663	17 12 28 14	FIYEVSR LCITSFLR NFAQFSSEEK LQNLFLIGYTR
2309	0.481943	1.87867	1.65147	0.342448	IPI00407339.6	MGI:3590517; 4930558J22Rik,MGI:2448419; Hist1h4a,MGI:2448420; Hist1h4b,MGI:2448421; Hist1h4c,MGI:2448423; Hist1h4d,MGI:2448425; Hist1h4f,MGI:2448427; Hist1h4h,MGI:2448432; Hist1h4i;,MGI:2448436; Hist1h4j;,MGI:2448439; Hist1h4k,MGI:2448441; Hist1h4m,MGI:2140113; Hist2h4,MGI:2448443; Hist4h4	P62806	Histone H4	11229.3	11.36	173	8	57	0.539	40 28 45	VFLENVIR ISGLIYEETR DNIQGITKPAIR
83	0.407229	1.64025	1.89329	0.763947	IPI00110658.1	MGI:96015; Hba-a1;	Q9CY10	13 days embryo liver cDNA, RIKEN full-length enriched library, clone:2510040B16 product:hemoglobin, beta adult major chain, full insert sequence	15192.8	8.96	237	8	40	0.711	15 18 105 32	MFASFPTTK LRVDPVNFK IGGHGAEYGAEALER TYFPHFDVSHGSAQVK
619	0.0734857	0.42651	1.03724	2.96271	IPI00131695.3	MGI:87991; Alb1	P07724	Serum albumin precursor	68647.7	5.75	96	9	32	0.183	18 22	APQVSTPTLVEAAR LGEYGFQNAILVR
550	0.803375	1.78434	1.28981	0.967942	IPI00132762.1	MGI:1915265; Trap1	Q9CQN1	Heat shock protein 75 kDa, mitochondrial precursor	80158.5	6.25	237	21	12	0.331	12 14 17 22 26 26	YIAQAYDKPR ELLQESALIR YESSALPAGQLTSLPDYASR DISEFQHEEFYR AQLLQPTLEINPR GVVDSEDIPLNLSR
559	0.580071	2.5258	0.517294	0.569338	IPI00132762.1	MGI:1915265; Trap1	Q9CQN1	Heat shock protein 75 kDa, mitochondrial precursor	80158.5	6.25	556	27	38	0.329	27 10 18 37 21 59 28 48 48 48 28	DVLQQR KLCQLR FFIDQSK TDAPLNIR ELLQESALIR YIAQAYDKPR NIYYLCAPNR AQLLQPTLEINPR GVVDSEDIPLNLSR DISEFQHEEFYR YESSALPAGQLTSLPDYASR

## Sheet: 1.5-fold for 15.5 to 14.5
Master No.	E11.5	E14.5	E15.5	3dpp	IPI	MGI	SP	Protein name	MW	PI	Protein Score	Matched Peptides	Unmatched Peptide	Coverage (%)	Best Ion Score	Peptides Sequence Identified by MSMS
983	0.645606	0.71199	1.07357	1.56691	IPI00111218.1	MGI:99600; Aldh2	P47738	Aldehyde dehydrogenase, mitochondrial [Precursor]	56501.8	7.53	573	19	46	0.439	34 57 74 66 107 111	TIEEVVGR VVGNPFDSR GYFIQPTVFGDVK TEQGPQVDETQFK TIPIDGDFFSYTR TFVQENVYDEFVER
106	0.246153	0.233255	0.366818	4.37967	IPI00111908.8	MGI:891996; Cps1	Q8C196	Carbamoyl-phosphate synthase	164514	6.48	293	16	11	0.126	23 24 43 38 54	SLFHYR EIEYEVVR VPAIYGVDTR FVHDNYVIR GQNQPVLNITNR
104	0.52088	0.381912	0.724075	3.59072	IPI00111908.8	MGI:891996; Cps1	Q8C196	Carbamoyl-phosphate synthase [ammonia], mitochondrial precursor	164514	6.48	171	21	11	0.15	19 9 11 31 35	SLFHYR FLEEATR EIEYEVVR FVHDNYVIR GNDVLVIECNLR
105	0.361698	0.298265	0.588701	3.81578	IPI00111908.8	MGI:891996; Cps1	Q8C196	Carbamoyl-phosphate synthase [ammonia], mitochondrial precursor	164514	6.48	281	19	18	0.135	18 10 39 16 41 13 11 20	SLFHYR FLEEATR EIEYEVVR VPAIYGVDTR FVHDNYVIR AADTIGYPVMIR GQNQPVLNITNR GNDVLVIECNLR
108	0.117594	0.110462	0.271951	4.42443	IPI00111908.8	MGI:891996; Cps1	Q8C196	Carbamoyl-phosphate synthase	164514	6.48	221	21	13	0.18	10 10 26 19	EIEYEVVR VPAIYGVDTR FVHDNYVIR GQNQPVLNITNR
1452	1.31429	1.45549	0.942283	0.486743	IPI00111958.1	MGI:98916; Urod	P70697	Uroporphyrinogen decarboxylase	40571.9	6.21	106	9	56	0.275	20 10 13	YLPEFR GPSFPEPLR AAQDFFSTCR
928	0.30897	0.517418	1.12736	2.4136	IPI00113073.3	MGI:1919785; Aldh1b1		Bone marrow macrophage cDNA, RIKEN full-length enriched library, clone:I830028J03 product:aldehyde dehydrogenase 1 family, member B1, full insert sequence	57516.5	6.59	568	24	41	0.435	47 35 38 26 31 66 35 39 13 35 11 23	ILGYIR LLCGGER LADLVER IEEVIQR KIEEVIQR YGLAAAVFTR TFVEESIYR EEIFGPVQPLFK VAFTGSTEVGHLIQK TIPMDGEHFCFTR IAKEEIFGPVQPLFK VGNPFELDTQQGPQVDKEQFER
602	0.604907	1.85529	1.21515	0.918499	IPI00113163.1	MGI:87951; Afp		Alpha-fetoprotein precursor	67293.3	5.65	519	28	37	0.46	34 39 33 44 31 37 65 38 12	AVFMNR HQCLLAR FIYEVSR LCITSFLR NFAQFSSEEK LQNLFLIGYTR THPNLPVSVILR YGLSGCCSQSGVER EGSMLNEHVCSVIR
571	0.49368	1.90217	1.27462	0.406019	IPI00113163.1	MGI:87951; Afp	P02772	Alpha-fetoprotein precoursor	67293.3	5.65	349	34	31	0.663	17 12 28 14	FIYEVSR LCITSFLR NFAQFSSEEK LQNLFLIGYTR
576	0.435532	1.10436	1.87237	0.859145	IPI00113163.1	MGI:87951; Afp	P02772	Alpha-fetoprotein precursor	67293.3	5.65	384	29	36	0.648	10 13 16 18 19 23 28	AQDQEVCFTEEGPK HQCLLAR FIYEVSR TAPASVPPFQFPEPAESC K THPNLPVSVILR NFAQFSSEEK LCITSFLR
924	0.502534	0.576705	1.09709	1.99399	IPI00114209.1	MGI:95753; Glud1	P26443	Glutamate dehydrogenase 1, metachondron precursor	52567.5	6.47	162	15	50	0.333	15 38 28	YNLGLDLR NLNHVSYGR LQHGSILGFPK
938	0.355657	0.542191	1.08977	1.97561	IPI00114209.1	MGI:95753; Glud1	P26443	Glutamate dehydrogenase 1, mitochondrial precursor	52567.5	6.47	292	28	37	0.45	30 16 29 14 17	YNLGLDLR MVEGFFDR NLNHVSYGR LQHGSILGFPK HGGTIPVVPTAEFQDR
942	0.344925	0.491188	1.02496	2.2748	IPI00114209.1	MGI:95753; Glud1	P26443	Glutamate dehydrogenase 1, mitochondrial [Precursor	52567.5	6.47	451	21	44	0.403	15 49 12 67 55 47 62	AQHSQHR YNLGLDLR MVEGFFDR NLNHVSYGR LQHGSILGFPK HGGTIPVVPTAEFQDR IIAEGANGPTTPEADKIFLER
154	0.326282	0.418091	0.778438	2.63805	IPI00114710.2	MGI:97520; Pcx	Q05920	Activated spleen cDNA, RIKEN full-length enriched library, clone:F830201B12 product:pyruvate carboxylase, full insert sequence	129778	6.25	484	31	11	0.272	10 12 18 19 20 21 21 24 31 32 36 58	IEGRPGASLPPLNLK VVEIAPATHLDPQLR IAPYVAHNFNK EGPEGFAR GTPLDTEVPLER SFQPDTGR VVHSYEELEENYTR ADEAYLIGR HYFIEVNSR ADFAQACQDAGVR FIGPSPEVVR AEAEAQAEELSFPR
152	0.286742	0.240232	0.578291	3.33215	IPI00114710.2	MGI:97520; Pcx	Q05920	Activated spleen cDNA, RIKEN full-length enriched library, clone:F830201B12 product:pyruvate carboxylase, full insert sequence	129778	6.25	187	19	12	0.181	11 19 22 28	EGPEGFAR FIGPSPEVVR GTPLDTEVPLER AEAEAQAEELSFPR
1181	0.445708	0.52989	0.81266	2.91631	IPI00114818.1	MGI:1915065; Sec14l2	Q99J08	SEC14-like protein 2	46270.6	6.69	110	10	11	0.263	13 17 10	FDNTYSFIHAK QQYEHTVQVSR LFPVAYNLIKPFLSEDTR
1895	0.875366	0.561367	0.920185	1.42793	IPI00117146.1	MGI:97788; Psph	Q99LS3	Phosphoserine phosphatase	25079.8	5.81	276	11	12	0.467	23 62 60 50	LALIQPSR NVQVFLISGGFR LNIPTTNVFANR LLAEHPPHLTPGIR
788	0.472517	0.48337	0.769729	2.43266	IPI00117214.2	MGI:1919729; Hsdl2	Q2TPA8	Mammary gland RCB-0527 Jyg-MC(B) cDNA, RIKEN full-length enriched library, clone:G930024N11 product:hypothetical protein, full insert sequence===Hydroxysteroid dehydrogenase-like 2 protein.	55651.7	6.31	181	16	55	0.382	40 26 17	VGHGEPSDR DSLSDEVVR LAGCTVFITGASR
1401	0.71707	0.675022	1.19856	2.1191	IPI00117312.1	MGI:95792; Got2	P05202	Aspartate aminotransferase, mitochondrial precursor	47381.2	9.13	396	20	45	0.526	26 35 19 43 81 54	VGASFLQR DAGMQLQGYR DAGMQLQGYR IAATILTSPDLR FVTVQTISGTGALR DDNGKPYVLPSVR
1278	0.554879	0.459689	0.849792	2.41017	IPI00117914.2	MGI:88070; Arg1	Q61176	Adult male liver tumor cDNA, RIKEN full-length enriched library, clone:C730019N20 product:arginase 1, liver, full insert sequence	36251.9	6.33	134	9	19	0.361	41 18 13 15	DIVYIGLR LKETEYDVR DVDPGEHYIIK TGLLSGLDIMEVNPTLGK
1422	0.321839	0.280983	0.553322	2.74638	IPI00117914.2	MGI:88070; Arg1	Q61176	Adult male liver tumor cDNA, RIKEN full-length enriched library, clone:C730019N20 product:arginase 1, liver, full insert sequence	36251.9	6.33	146	9	56	0.325	50 29 22	DIVYIGLR LKETEYDVR STVNTAVALTLACFGTQR
1649	0.421493	0.43968	1.12621	3.0457	IPI00121105.2	MGI:96009; Hadhsc	Q61425	Short chain 3-hydroxyacyl-CoA dehydrogenase, mitochondrial precursor	34441.9	8.76	171	9	49	0.21	15 37 38 24 10	NELFQR DTPGFIVNR LKNELFQR LLVPYLIEAVR FAGLHFFNPVPMMK
1376	0.514534	0.584287	0.954838	2.08468	IPI00121517.1	MGI:107372; Pter	Q60866	Phosphotriesterase-related protein	39193.1	6.18	342	16	20	0.43	17 62 31 40 51 16 17	NPYSHR NPGAPFQIIR GGGALVENTTTGLSR VHFLVDEGYEDR VQTVLGLVEPSQLGR RVHFLVDEGYEDR YGGHGYSHILTNIVPK
2026	0.677567	0.814177	1.27986	2.43085	IPI00121788.1	MGI:99523; Prdx1	P35700	Peroxiredoxin-1	22162.3	8.26	474	14	51	0.628	39 48 20 53 60 16 27 50 32	SVDEIIR ADEGISFR GLFIIDDK IGYPAPNFK TIAQDYGVLK ATAVMPDGQFK LVQAFQFTDK QITINDLPVGR GLFIIDDKGILR
2029	0.62199	0.724438	1.26594	2.60849	IPI00121788.1	MGI:99523; Prdx1	P35700	Peroxiredoxin-1	22162.3	8.26	560	15	2	0.633	51 35 45 45 51 27 29 67 38	SVDEIIR ADEGISFR GLFIIDDK IGYPAPNFK TIAQDYGVLK ATAVMPDGQFK LVQAFQFTDK QITINDLPVGR GLFIIDDKGILR
1046	0.574895	0.662572	0.998806	1.3874	IPI00122312.2	MGI:95526; Fgg	Q8VCM7	Fibrinogen gamma chain precursor	50317.3	5.38	196	17	48	0.417	13 14 15 36	YLQEIYNSNNQK IIPFNR ESGLYFIRPLK TLEDILFR
1857	0.771027	0.667798	1.01009	2.49456	IPI00125035.1	MGI:87979; Ak3l1	Q9WUR9	Adenylate kinase isoenzyme 4, mitochondrial	25046.1	7.02	101	5	60	0.26	65 13	GLLVPDHVITR GVLHQFSGTETNR
2289	0.448273	1.03316	1.55129	1.41019	IPI00126208.1	MGI:96021; Hbb-b1		11 days embryo whole body cDNA, RIKEN full-length enriched library, clone:2700082N11 product:hemoglobin, beta adult major chain, full insert sequence	15738.2	7.14	426	11	54	0.728	83 48 38 70 89	VVAGVAAALAHK LHVDPENFR LLVVYPWTQR VNADEVGGEALGR VITAFNDGLNHLDSLK
1449	0.416568	0.499926	1.09474	2.19022	IPI00127206.5	MGI:87995; Aldob	Q91Y97	Fructose-bisphosphate aldolase B	39351.1	8.53	703	20	45	0.427	53 70 47 51 27 16 82 49 11 65 13 28 95	LSFSYGR DSQGNLFR ELSEIAQR FPALTPEQK VENTEENRR LDQGGAPLAGTNK ETTIQGLDGLSER GILAADESVGTMGNR GILAADESVGTMGNR YTPEQVAMATVTALHR YTPEQVAMATVTALHR KYTPEQVAMATVTALHR IADQCPSSLAIQENANALAR
1445	0.38443	0.462013	1.05591	1.92866	IPI00127206.5	MGI:87995; Aldob	Q91Y97	Fructose-bisphosphate aldolase B	39351.1	8.53	319	11	54	0.292	53 46 49 55 28 35	LSFSYGR DSQGNLFR ELSEIAQR FPALTPEQK ETTIQGLDGLSER IADQCPSSLAIQENANALAR
1446	0.306333	0.38025	0.922729	3.97765	IPI00127206.5	MGI:87995; Aldob	Q91Y97	Fructose-bisphosphate aldolase B	39351.1	8.53	349	17	18	0.361	31 37 38 42 47 52	ETTIQGLDGLSER FPALTPEQK ELSEIAQR LSFSYGR IADQCPSSLAIQENANALAR DSQGNLFR
1520	1.33157	1.54957	0.846875	0.355577	IPI00127415.1	MGI:106184; Npm1	Q61937	Nucleophosmin	32539.8	4.62	256	13	52	0.432	28 30 26 61 27	FINYVK GPSSVEDIK ADKDYHFK VDNDENEHQLSLR MSVQPTVSLGGFEITPPVVLR
1527	1.33608	1.53984	0.887561	0.358863	IPI00127415.1	MGI:106184; Npm1	Q61937	Nucleophosmin	32539.8	4.62	382	11	54	0.38	24 38 44 65 44 73 14 34	VTLATLK FINYVK DLKPSTPR GPSSVEDIK ADKDYHFK VDNDENEHQLSLR MSVQPTVSLGGFEITPPVVLR MSVQPTVSLGGFEITPPVVLR
1073	0.260187	0.269019	0.444028	3.05404	IPI00128518.1	MGI:88017; Mat1a	Q91X83	S-adenosylmethionine synthetase isoform type-1	43481	5.51	127	7	58	0.22	19 31 44	NFDLRPGVIVR FVIGGPQGDAGVTGR YLDEDTVYHLQPSGR
1591	0.443138	0.605549	1.10519	2.32615	IPI00128556.1	MGI:1914625; Qprt	Q91X91	Nicotinate-nucleotide pyrophosphorylase	31510.2	6.24	253	12	53	0.472	18 19 22 33 39 45	CSGIASAAATAVEVAR KTTPGFR VEVECSSLEEAFR LFAEGDTPVPHAR GPAHHLLLGER YGLQVGGAACHR
1390	0.602181	0.507613	0.874402	2.09981	IPI00128904.1	MGI:1345635; Pcbp1	P60335	Poly(rC)-binding protein 1	37473.9	6.66	358	15	50	0.469	19 34 53 50 39 37 12 37	QGANINEIR IANPVEGSSGR INISEGNCPER IITLTGPTNAIFK LVVPATQCGSLIGK AITIAGVPQSVTECVK QICLVMLETLSQSPQGR ESTGAQVQVAGDMLPNSTER
826	0.145487	0.254921	0.760497	3.25841	IPI00129011.1	MGI:1339962; Ftcd	Q91XD4	Formimidoyltransferase-cyclodeaminase	58901.5	5.79	301	22	37	0.447	11 15 18 23 32 40	QTLPAIR TVYTFVGQPECVVEGALHAAR AISQTPGCVLLDVDAGPSTNR ACALQEGLR LFVLEEEHR TQAALVLGSLEAR
1135	0.84189	0.554539	1.22225	3.30726	IPI00129225.1	MGI:1097705; Kng1	O08677	Isoform LMW of Kininogen-1 precursor	47867.6	5.74	131	7	25	0.185	19 22 37	ENEFFIVTQTCK TDGSPTFYSFK YVIEFIAR
597	0.32116	0.713702	1.27136	1.98067	IPI00131695.3	MGI:87991; Alb1	P07724	Serum albumin precursor	68647.7	5.75	930	34	31	0.589	37 36 20 14 38 37 70 56 81 27 64 26 25 16 95	ALVSSVR LCAIPNLR SLHTLFGDK LVQEVTDFAK CCTLPEDQR YNDLGEQHFK APQVSTPTLVEAAR RHPDYSVSLLLR LGEYGFQNAILVR DVFLGTFLYEYSR LPCVEDYLSAILNR LSQTFPNADFAEITK RPCFSALTVDETYVPK ENPTTFMGHYLHEVAR AADKDTCFSTEGPNLVTR
617	0.173037	0.504783	0.9983	2.37034	IPI00131695.3	MGI:87991; Alb1	P07724	Serum albumin precursor	68647.7	5.75	137	15	50	0.299	18 27	LGEYGFQNAILVR APQVSTPTLVEAAR
585	0.405622	0.658928	1.31416	1.73746	IPI00131695.3	MGI:87991; Alb1	P07724	Serum albumin precursor	68647.7	5.75	163	9	5	0.234	16 20 25	LGEYGFQNAILVR LPCVEDYLSAILNR APQVSTPTLVEAAR
586	0.313881	0.623782	1.33956	1.95745	IPI00131695.3	MGI:87991; Alb1	P07724	Serum albumin precursor	68647.7	5.75	1090	30	35	0.449	15 30 30 31 32 42 43 49 51 55 67 78 96 100 128	ENPTTFMGHYLHEVAR CCTLPEDQR HPDYSVSLLLR ECCHGDLLECADDRAEL AK RPCFSALTVDETYVPK RHPDYSVSLLLR ALVSSVR LCAIPNLR QEPERNECFLQHK YNDLGEQHFK DVFLGTFLYEYSR LGEYGFQNAILVR LPCVEDYLSAILNR APQVSTPTLVEAAR AADKDTCFSTEGPNLVT R
611	0.158284	0.522696	1.14303	2.39678	IPI00131695.3	MGI:87991; Alb1	P07724	Serum albumin precursor	68647.7	5.75	821	32	33	0.539	14 24 33 34 40 41 46 50 55 57 67 73	HPDYSVSLLLR CCTLPEDQR SLHTLFGDK RHPDYSVSLLLR LCAIPNLR ALVSSVR YNDLGEQHFK LPCVEDYLSAILNR DVFLGTFLYEYSR AADKDTCFSTEGPNLVTR APQVSTPTLVEAAR LGEYGFQNAILVR
619	0.0734857	0.42651	1.03724	2.96271	IPI00131695.3	MGI:87991; Alb1	P07724	Serum albumin precursor	68647.7	5.75	96	9	32	0.183	18 22	APQVSTPTLVEAAR LGEYGFQNAILVR
592	0.221456	0.536523	1.31264	2.22136	IPI00131695.3	MGI:87991; Alb1	P07724	Serum albumin precursor	68647.7	5.75	781	24	41	0.512	45 38 35 46 36 43 34 58 63 74 11 11 100	ALVSSVR LCAIPNLR CCTLPEDQR YNDLGEQHFK HPDYSVSLLLR APQVSTPTLVEAAR RHPDYSVSLLLR LGEYGFQNAILVR DVFLGTFLYEYSR LPCVEDYLSAILNR RPCFSALTVDETYVPK ENPTTFMGHYLHEVAR AADKDTCFSTEGPNLVTR
1577	0.461824	0.557261	0.874867	2.34877	IPI00133456.1	MGI:108024; Rgn	Q64374	Regucalcin	33385.5	5.15	280	15	50	0.428	27 30 30 41 56	WDTVSNQVQR VAVDAPVSSVALR YFAGTMAEETAPAVLER DGLNAEGLLR HQGSLYSLFPDHSVK
1584	0.289002	0.49503	0.888616	2.2547	IPI00133456.1	MGI:108024; Rgn	Q64374	Regucalcin	33385.5	5.15	301	12	53	0.324	66 10 49 63 18 44	DGLNAEGLLR WDTVSNQVQR VAVDAPVSSVALR HQGSLYSLFPDHSVK YFAGTMAEETAPAVLER YFAGTMAEETAPAVLER
849	0.477882	0.476379	0.798694	3.65815	IPI00133522.1	MGI:97464; P4hb	P09103	Protein disulfide-isomerase precursor	57107.8	4.79	879	27	38	0.495	14 23 26 27 30 38 42 47 55 59 85 89 123	KFDEGR ITEFCHR TVIDYNGER LKAEGSEIR KEECPAVR THILLFLPK FFPASADR LGETYKDHENIIIAK YQLDKDGVVLFK VLVGANFEEVAFDEK HNQLPLVIEFTEQTAPK ILFIFIDSDHTDNQR VDATEESDLAQQYGVR
1223	0.644152	0.626734	1.03793	1.82209	IPI00135231.2	MGI:96413; Idh1.	O88844	0 day neonate lung cDNA, RIKEN full-length enriched library, clone:E030024J03 product:isocitrate dehydrogenase 1 (NADP+), soluble, full insert sequence	47514.9	6.49	191	13	11	0.303	15 11 32 44 16	GLPNVQR ICYEHR NILGGTVFR HAYGDQYR TVEAEAAHGTVTR
1214	0.60335	0.634248	1.13465	1.78754	IPI00135231.2	MGI:96413; Idh1.	O88844	0 day neonate lung cDNA, RIKEN full-length enriched library, clone:E030024J03 product:isocitrate dehydrogenase 1 (NADP+), soluble, full insert sequence	47514.9	6.49	200	16	60	0.434	34 41 17	NILGGTVFR HAYGDQYR TVEAEAAHGTVTR
1276	0.505547	0.643901	1.05972	1.86134	IPI00136655.1	MGI:1349389; Gcat	O88986	2-amino-3-ketobutyrate coenzyme A ligase, mitochondrial precursor	44901.9	6.92	124	11	18	0.385	39 28	IAHFHQR ALGGASGGYTTGPEPLVSLLR
1208	0.390199	0.581898	0.911213	2.03593	IPI00138084.2	MGI:87930; Adk	P55264-2	Isoform Short of Adenosine kinase	38427.5	5.7	340	17	48	0.4	24 10 36 36 21 72 10	HLDLER YAAENNR TVIFTQGR ELFDELVK ELFDELVKK AGHYAASVIIR SLVANLAAANCYK
471	0.428893	0.751075	1.4062	1.55583	IPI00139788.2	MGI:98821; Trf	Q921I1	Serotransferrin precursor	76673.7	6.94	324	29	36	0.402	19 11 15 10 46	DSAFGLLR IPSHAVVAR WCALSHLER LYLGHNYVTAIR KPVDQYEDCYLAR
477	0.281384	0.7109	1.64338	1.41581	IPI00139788.2	MGI:98821; Trf	Q921I1	Serotransferrin precursor	76673.7	6.94	723	30	35	0.409	16 19 23 31 31 34 39 44 55 60 63 79	EEYNGYTGAFR HTTIFEVLPEK DFASCHLAQAPNHVVVSR DSAFGLLR TVLPPDGPR QEDFELLCPDGTR WCALSHLER DQYELLCLDNTR NLKQEDFELLCPDGTR LYLGHNYVTAIR ADRDQYELLCLDNTR KPVDQYEDCYLAR
1891	0.358409	0.571946	1.04327	2.37375	IPI00170307.1	MGI:2180167; Apoa1bp	Q8K4Z3	ApoA-I binding protein	30952.8	7.59	120	12	53	0.493	24	YHYLGGR
1832	0.396607	0.441396	0.804717	2.27427	IPI00221890.5	MGI:88270; Car3	P16015	Carbonic anhydrase 3	29216.6	6.97	327	11	54	0.471	51 36 60 36 27 25 16	GGPLSGPYR YNTFGEALK VVFDDTYDR GDNQSPIELHTK YAAELHLVHWNPK EKGEFQILLDALDK EAPFTHFDPSCLFPACR
1714	1.02513	1.00375	0.653214	0.49957	IPI00226872.1	MGI:106504; Efhd2	Q8C845	16 days embryo head cDNA, RIKEN full-length enriched library, clone:C130064C02 product:SWIPROSIN 1, full insert sequence	26783.6	5.07	180	12	23	0.383	20 17 26 11	EFLLIFR VFNPYTEFK FEEEIKAEQEER AAAGELQEDSGLHVLAR
2244	0.611126	0.899645	1.36704	1.58872	IPI00230034.4	MGI:1298381; Ddt	O35215	D-dopachrome decarboxylase	12937.8	6.15	220	10	4	0.897	26 44 51	IPAGLENR STEPCAHLLVSSIGVVGTAEQNR FLTEELSLDQDR
782	0.783972	0.602248	0.995609	1.41741	IPI00230108.6	MGI:95834; Pdia3	P27773	CRL-1722 L5178Y-R cDNA, RIKEN full-length enriched library, clone:I730028I05 product:glucose regulated protein, full insert sequence	56642.7	5.88	854	25	40	0.493	58 44 15 84 77 68 81 70 29 71 62	LNFAVASR DASVVGFFR FVMQEEFSR DGEEAGAYDGPR FAHTNIESLVK ELNDFISYLQR FISDKDASVVGFFR ALEQFLQEYFDGNLKR EYDDNGEGITIFRPLHLANK TFSHELSDFGLESTTGEVPVVAIR KTFSHELSDFGLESTTGEVPVVAIR
780	0.930749	0.60225	1.15223	1.33185	IPI00230108.6	MGI:95834; Pdia3	P27773	CRL-1722 L5178Y-R cDNA, RIKEN full-length enriched library, clone:I730028I05 product:glucose regulated protein, full insert sequence	56642.7	5.88	656	27	38	0.457	24 37 38 39 40 51 51 51 53 68	EYDDNGEGITIFRPLHLANK YGVSGYPTLK LNFAVASR SEPIPESNEGPVK ELNDFISYLQR DGEEAGAYDGPR GFPTIYFSPANK FISDKDASVVGFFR DASVVGFFR FAHTNIESLVK
2119	0.328955	0.454036	0.774696	2.15618	IPI00230113.4	MGI:1926952; Cyb5	P56395	Cytochrome b5	15100.5	4.96	198	6	4	0.526	12 25 32 50 16	STWVILHHK YYTLEEIQK TYIIGELHPDDR FLEEHPGGEEVLR EQAGGDATENFEDVGHSTDAR
1931	0.372131	0.705341	1.44509	1.71389	IPI00230212.4	MGI:95860; Gstm1	P10649	Glutathione S-transferase Mu 1	25822	8.13	644	24	41	0.682	18 27 28 31 32 34 35 37 42 53 56 58	YTMGDAPDFDR YIATPIFSK PMILGYWNVR KHHLDGETEEER LYSEFLGK MLLEYTDSSYDEKR RPWFAGDK GLTHPIR YTMGDAPDFDR ITQSNAILR CLDAFPNLR ADIVENQVMDTR
2090	1.30261	0.900415	0.336732	0.694203	IPI00265768.1	MGI:2448399; Hist1h2bk	Q8CGP1	HISTONE PROTEIN HIST1H2BK.	13911.6	10.31	192	5	12	0.357	16 31 33 45	IASEASR EIQTAVR LAHYNKR AMGIMNSFVNDIFER
2170	0.439023	0.620097	0.403323	0.265647	IPI00265768.1	MGI:2448399; Hist1h2bk	Q8CGP1	Histone H2B type 1-K	13911.6	10.31	220	5	6	0.357	18 59 31 33	IASEASR EIQTAVR LAHYNKR AMGIMNSFVNDIFER
1156	0.566391	0.538787	0.873221	2.24601	IPI00307837.4	MGI:1096881; Eef1a1	P10126	Elongation factor 1-alpha 1	50281.2	9.15	192	9	56	0.157	25 34 41 54	QTVAVGVIK LPLQDVYK IGGIGTVPVGR YYVTIIDAPGHR
810	0.532006	0.648187	0.975241	1.89043	IPI00312058.4	MGI:88271; Cat	P24270	Catalase	59596.6	7.72	718	30	15	0.58	23 24 35 37 39 43 44 49 49 52 62	VANYQR LCENIAGHLK VFEHIGKR DAILFPSFIHSQK LGPNYLQIPVNCPYR NLPVGEAGR LFAYPDTHR LAQEDPDYGLR FNSANEDNVTQVR GAGAFGYFEVTHDITR NFTDVHPDYGAR
802	0.475789	0.630107	1.04414	1.84834	IPI00312058.4	MGI:88271; Cat	P24270	Catalase	59596.6	7.72	461	23	42	0.481	11 14 36 32 56 50 36 35 27	VANYQR NLPVGEAGR LFAYPDTHR LAQEDPDYGLR NFTDVHPDYGAR FNSANEDNVTQVR DAILFPSFIHSQK GAGAFGYFEVTHDITR LGPNYLQIPVNCPYR
832	0.328855	0.464479	0.837023	2.26388	IPI00323600.3	MGI:1345961; Coro1a	O89053	Coronin-1A	50825.9	6.05	137	15	50	0.317	18 24	HVFGQPAK ADQCYEDVR
891	0.474418	0.525228	0.801582	2.07521	IPI00323816.4	MGI:104859; Selenbp2	Q63836	Selenium-binding protein 2	52757.4	5.87	326	16	7	0.429	34 56 24 35 15 47	QFYPDLIR IYVVDVGSEPR LTGQIFLGGSIVR EEIVYLPCIYR GSFVLLDGETFEVK DGFNPAHVEAGLYGSR
892	0.323062	0.417444	1.01156	3.02301	IPI00323816.4	MGI:104859; Selenbp2	Q63836	Selenium-binding protein 2	52757.4	5.87	396	15	14	0.391	41 56 62 32 33 49 16 14	QFYPDLIR SPQYSQVIHR IYVVDVGSEPR EPLGPALAHELR QYDISNPQKPR LTGQIFLGGSIVR HEIIQTLQMTDGLIPLEIR FLHDPSATQGFVGCALSSNIQR
895	0.395938	0.5278	1.13991	2.0205	IPI00330804.3	MGI:96250; Hsp90aa1	P07901	Heat shock protein HSP 90-alpha	84603.7	5.97	98	14	53	0.183	46	GVVDSEDLPLNISR
1453	0.21423	0.315519	0.785499	3.8936	IPI00331127.1	MGI:1915621; 0610038K03Rik		RIKEN cDNA 0610038K03	32027.6	6.54	553	19	46	0.566	14 14 19 23 39 40 52 60 61 81	SFLESLK GGELDISLRPDGR RGGELDISLRPDGR AFQCSR AAIGDTLVQDIR KLQPTDSFTQSSR LQPTDSFTQSSR TLEEDAHQQIAR GNPAAVCLLER GEPGGQTAPYDFYSR
1949	0.466532	0.421554	1.03197	5.61056	IPI00331241.7	MGI:95856; Gsta3	P30115	Glutathione S-transferase Yc	25213.2	8.78	286	10	8	0.286	14 18 26 32 36 70	IKEQTR YFPAFEK YNLYGK KPFDDAK FLQPGSQR SHGQDYLVGNR
1374	0.667366	0.662834	0.997285	1.91036	IPI00331251.1	MGI:87868; Acads		Acyl-Coenzyme A dehydrogenase, short chain	44861.1	8.68	228	15	40	0.456	11 11 25 15 27 32	LQNIQFK LVIAGHLLR EHLFPTAQVK ENLLGEPGMGFK ASSTANLIFEDCR ITEIYEGTSEIQR
880	0.414452	0.474575	1.2595	2.23877	IPI00331497.8	MGI:894310; Sept8	Q8CHH9-2	Isoform 2 of Septin-8	49811.2	5.75	127	12	52	0.274	13 14 20	HYELYR LRPQTYDLQESNVHLK SLFDYHDTR
834	0.494762	0.723554	1.5417	1.05166	IPI00331707.1	MGI:107592; Hmgcs1	Q8JZK9	Hydroxymethylglutaryl-CoA synthase, cytoplasmic	57532.5	5.65	325	20	45	0.331	11 11 14 26 32 51 51	ASSELFNQK NSIYSGLEAFGDVK LEDTYFDRDVEK MFLNDFLNDQNR LSIQCYLSALDR YTIGLGQAR HSLSYDCIGR
474	0.421713	0.738622	1.60621	1.52372	IPI00356462.1	MGI:1918195; Mmrn1		PREDICTED: multimerin 1	135894	7.73	92	19	46	0.122	18 14	KGGILSNER TVRELSMACR
1112	0.804644	0.809736	1.24727	1.67816	IPI00405699.2	MGI:2443883; Aldh4a1	Q8CHT0	Delta-1-pyrroline-5-carboxylate dehydrogenase, mitochondrial precursor	61771.6	8.58	146	17	38	0.367	23 19	ASGTNDKPGGPHYILR TVIQAEIDAAAELIDFFR
734	0.677472	0.537255	0.863022	1.61769	IPI00405699.2	MGI:2443883; Aldh4a1	Q8CHT0	Delta-1-pyrroline-5-carboxylate dehydrogenase, mitochondrial precursor	61771.6	8.58	260	18	47	0.343	19 19 21 25 29 49	AIVQEATR FAVELEGEQPISVPPSTNHTVYR NFHFVHSSADVDSVVSGTLR WLEHAR STGSVVGQQPFGGAR ASGTNDKPGGPHYILR
2091	1.01685	0.873374	1.43334	0.569824	IPI00407543.2	MGI:101757; Cfl1	P18760	12 DAYS EMBRYO EMBRYONIC BODY BETWEEN DIAPHRAGM REGION AND NECK CDNA, RIKEN FULL-LENGTH ENRICHED LIBRARY, CLONE:9430060J01 PRODUCT:COFILIN 1, NON-MUSCLE HOMOLOG. Actin-binding, cofilin/tropomyosin type	24779.7	8.63	156	8	57	0.192	17 25 12 41 43	VFNDMK MLPDKDCR MLPDKDCR AVLFCLSEDKK YALYDATYETK
1688	0.27307	0.460744	1.11295	1.90544	IPI00408961.3	MGI:1349444; Haao	Q78JT3	3-hydroxyanthranilate 3,4-dioxygenase	32783.6	6.09	540	22	43	0.741	19 21 29 37 39 47 48 62 64	AWLDGHSR WFHCK RLESELDGLR VPHSPQR VLEQGQHR AQGSVALSVTQDPAR FANTMGLVIER QGEIFLLPAR ELPFPLNTR
1826	1.55321	1.12392	0.731508	0.661664	IPI00420261.4	MGI:96113; Hmgb1	P63158	High mobility group protein B1	24747.1	5.62	105	8	44	0.35	18 27	IKGEHPGLSIGDVAK KHPDASVNFSEFSK
1086	0.177506	0.144004	0.278285	3.55229	IPI00420718.4	MGI:101939; Hmgcs2	P54869	Hydroxymethylglutaryl-CoA synthase, mitochondrial precursor	56786.5	8.65	510	24	41	0.425	11 13 15 28 42 45 50 75 78	MSPEEFTEIMNQR MSPEEFTEIMNQR VNFSPPGDTSNLFPGTWYLER CYAAYR LSIQCYLR TKLPWDAVGR YTVGLGQTR IGAFSYGSGLAASFFSFR APLVLEQGLR
1044	0.185762	0.143909	0.286018	3.49149	IPI00420718.4	MGI:101939; Hmgcs2	P54869	Hydroxymethylglutaryl-CoA synthase, mitochondrial precursor	56786.5	8.65	551	29	36	0.38	17 17 23 28 38 40 42 42 64 76	MSPEEFTEIMNQR VNFSPPGDTSNLFPGTWYLER IGAFSYGSGLAASFFSFR CYAAYR MSPEEFTEIMNQR TKLPWDAVGR LPWDAVGR LSIQCYLR YTVGLGQTR APLVLEQGLR
1872	0.453882	0.477068	0.829043	2.85271	IPI00454049.4	MGI:2136460; Echs1	Q8BH95	Enoyl-CoA hydratase, mitochondrial precursor	31454.2	8.76	468	19	37	0.287	21 23 25 29 41 54 59 61 73	MSPEEFTEIMNQR IGAFSYGSGLAASFFSFR MSPEEFTEIMNQR CYAAYR LSIQCYLR TKLPWDAVGR YTVGLGQTR LPWDAVGR APLVLEQGLR
1067	0.196272	0.176186	0.283565	3.45347	IPI00459280.2	MGI:1916555; Dcps	Q9DAR7	Scavenger mRNA-decapping enzyme DcpS	106645	5.4	85	4	61	0.124	39 34	DLTPEHLPLLR LQFSNDIYSTYNLFPPR
1710	1.13983	1.26001	0.817769	0.598993	IPI00461415.1	MGI:106095; Naca		PREDICTED: similar to nascent polypeptide-associated complex alpha polypeptide	24582.3	4.66	107	7	28	0.299	22 27 10	SPASDTYIVFGEAK NILFVITKPDVYK IEDLSQQAQLAAAEK
301	0.525149	1.71504	1.00003	1.05415	IPI00466069.2	MGI:95288; Eef2;	P58252	Elongation factor 2	95121.8	6.42	130	20	45	0.197	29 22	FYAFGR GGGQIIPTAR
283	0.533317	1.3075	0.891015	1.33235	IPI00466069.2	MGI:95288; Eef2;	P58252	Elongation factor 2	95121.8	6.42	354	26	39	0.246	50 15 18 29 23 28 17 26 21	FYAFGR FSVSPVVR SDPVVSYR GGGQIIPTAR GEGQLSAAER VNFTVDQIR VFDAIMNFR EDLYLKPIQR KEDLYLKPIQR
727	0.114817	0.141076	0.384025	3.68561	IPI00469317.3	MGI:102809; Sars	P26638	Seryl-tRNA synthetase, cytoplasmic	61128.3	7.13	161	16	49	0.362	21 14 13 10	VLDLDLFR YAGLSTCFR VDKGGDPALIR FKDPGLVDQLVK
1558	0.477381	0.429403	0.819236	2.04812	IPI00471137.2	MGI:1351661; Akr1c12		aldo-keto reductase family 1, member C12	37040	6.21	170	13	52	0.418	28 20 28 10	SIGVSNFNHR DIVLVAYGALGTQR SLEAACLALDVGYR LNDGHLIPALGFGTYKPK
1982	0.546879	0.700599	1.18056	1.90813	IPI00555023.1	MGI:95865; Gstp1	P19157	Glutathione S-transferase P 1	23463.1	8.13	252	9	56	0.44	17 53 13 91 25	SLGLYGK PPYTIVYFPVR EAAQMDMVNDGVEDLR FEDGDLTLYQSNAILR ALPGHLKPFETLLSQNQGGK
319	0.490176	0.613343	1.16761	2.17821	IPI00622780.1	MGI:87879; Aco1	P28271	Cytoplasmic aconitase	99039.9	6.97	610	33	32	0.365	21 22 24 26 29 32 32 33 35 43 46 49	FVEFFGPGVAQLSIADR YLQAVGMFR GFQVAPDR GTFANIR NQDLEFER VLLEAAVR AVLAESYER LPFSIR EFNSYGSR IDFEKEPLGVNAQGR YTINIPEDLKPR NIEVPFKPAR
1715	0.473129	0.504586	0.796727	2.56345	IPI00622847.1	MGI:104819; Hnrpa2b1	O88569	Heterogeneous nuclear ribonucleoprotein A2/B1/B0	37379.7	8.97	151	8	10	0.272	48 60	GGNFGFGDSR GGGGNFGPGPGSNFR
1787	0.785596	1.43355	0.850126	0.610496	IPI00622968.1	MGI:105381; Rpsa.		33 kDa protein	32817.5	4.86	392	11	54	0.42	19 19 24 25 67 71 88	LLVVTDPR SDGIYIINLK ADHQPLTEASYVNLPTIALCNTDSPLR YVDIAIPCNNK FAAATGATPIAGR FTPGTFTNQIQAAFR AIVAIENPADVSVISSR
1227	0.432455	0.516419	0.907439	2.73178	IPI00626790.1	MGI:95739; Glul		Adult female vagina cDNA, RIKEN full-length enriched library, clone:9930020C03 product:glutamate-ammonia ligase (glutamine synthase), full insert sequence	42092.3	6.64	240	13	52	0.295	16 20 21 25 29 41	KGYFEDR HQYHIR KPAETNLR GYFEDR LTGFHETSNINDFSAGVANR DIVEAHYR
1286	0.121933	0.183763	0.657842	3.21877	IPI00653931.1	MGI:95482; Fah	Q3TY87	Fumarylacetoacetate (FAA) hydrolase	46146	6.7	91	12	53	0.401	19	FGEPIPISK
525	0.250004	0.29588	0.459782	3.30969	IPI00665585.1	MGI:891996; Cps1		PREDICTED: similar to Carbamoyl-phosphate synthase	164524	6.48	166	17	20	0.165	39 33 32 14	EIEYEVVR VPAIYGVDTR GQNQPVLNITNR GTTITSVLPKPALVASR
107	0.324041	0.326698	0.520402	3.92794	IPI00665585.1	MGI:891996; Cps1		PREDICTED: similar to Carbamoyl-phosphate synthase	164524	6.48	371	25	4	0.2	12 32 36 44 47 47 56	GTTITSVLPKPALVASR ATGYPLAFIAAK EIEYEVVR AADTIGYPVMIR VVAVDCGIK VPAIYGVDTR GQNQPVLNITNR
822	0.188651	0.21881	0.609706	3.02	IPI00665585.1	MGI:891996; Cps1		PREDICTED: similar to Carbamoyl-phosphate synthase	164524	6.48	247	19	33	0.155	11 17 20 42 44 46	TAHIVLEDGTK TSVNVVR AFAMTNQILVER GQNQPVLNITNR VPAIYGVDTR EIEYEVVR
2335	0.0613059	0.0619276	0.254633	3.36589	IPI00752345.1			PREDICTED: similar to 3-hydroxy-3-methylglutaryl-Coenzyme A synthase 2	36267.1	9.2	140	11	54		48 16	APLVLEQGLR CYAAYR
2025	0.558886	0.691935	1.09558	2.17936	IPI00753095.1	MGI:95753; Glud1		PREDICTED: similar to Glutamate dehydrogenase 1, mitochondrial precursor (GDH) isoform 2	54184.5	7.66	172	13	52	0.219	17 20 27 43	MVEGFFDR YNLGLDLR HGGTIPVVPTAEFQDR NLNHVSYGR
296	0.778204	0.796817	1.24391	1.80864	IPI00755611.1	MGI:1918764	O54725	PREDICTED: similar to NonO/p54nrb homolog	80160.2	9.64	127	20	45	0.297	25	FAQHGTFEYEYSQR

## Sheet: Sheet7
Master No.	E11.5	E14.5	145/115	E15.5	155/145	3dpp	3/155	IPI	MGI	SP	Protein name	MW	PI	Protein Score	Matched Peptides	Unmatched Peptide	Coverage (%)	Best Ion Score	Peptides Sequence Identified by MSMS
1338	1.30374	0.755458	0.579453	0.787054	1.04182	1.7811	3.07376	IPI00123750.1	MGI:96011; Hao1	Q9WU19	Hydroxyacid oxidase 1	40975.4	7.6	74	9	66	0.273	10 18	FKLPPQLR AIFVTVDTPYLGNR
1072	0.626981	0.364493	0.581346	0.394706	1.08289	2.93305	5.04527	IPI00420718.4	MGI:101939; Hmgcs2	P54869	Hydroxymethylglutaryl-CoA synthase, mitochondrial precursor	56786.5	8.65	120	14	51	0.26	11 46	YTVGLGQTR APLVLEQGLR
1228	0.981205	0.61798	0.629818	0.742492	1.20148	3.3375	5.29915	IPI00134746.5	MGI:88090; Ass1	P16460	Argininosuccinate synthase	46555	8.36	169	15	50	0.32	10 26 26 15	IDIVENR GQVYILGR MPEFYNR RQVEIAQR
1895	0.875366	0.561367	0.641294	0.920185	1.63919	1.42793	2.22665	IPI00117146.1	MGI:97788; Psph	Q99LS3	Phosphoserine phosphatase	25079.8	5.81	276	11	12	0.467	23 62 60 50	LALIQPSR NVQVFLISGGFR LNIPTTNVFANR LLAEHPPHLTPGIR
780	0.930749	0.60225	0.64706	1.15223	1.9132	1.33185	2.05831	IPI00230108.6	MGI:95834; Pdia3	P27773	CRL-1722 L5178Y-R cDNA, RIKEN full-length enriched library, clone:I730028I05 product:glucose regulated protein, full insert sequence	56642.7	5.88	656	27	38	0.457	24 37 38 39 40 51 51 51 53 68	EYDDNGEGITIFRPLHLANK YGVSGYPTLK LNFAVASR SEPIPESNEGPVK ELNDFISYLQR DGEEAGAYDGPR GFPTIYFSPANK FISDKDASVVGFFR DASVVGFFR FAHTNIESLVK
1247	1.14883	0.750323	0.653118	0.890916	1.18738	1.77646	2.71997	IPI00130950.1	MGI:1339972; Bhmt	O35490	Betaine--homocysteine S-methyltransferase 1	44991.9	8.01	136	8	57	0.27	14 45 29	EGLEAAR EAYNLGVR AIAEELAPER
1135	0.84189	0.554539	0.658684	1.22225	2.20409	3.30726	5.02101	IPI00129225.1	MGI:1097705; Kng1	O08677	Isoform LMW of Kininogen-1 precursor	47867.6	5.74	131	7	25	0.185	19 22 37	ENEFFIVTQTCK TDGSPTFYSFK YVIEFIAR
1145	1.47258	0.988369	0.67118	0.894276	0.9048	0.489135	0.728769	IPI00230113.4	MGI:1926952; Cyb5	P56395	Cytochrome b5	15100.5	4.96	212	6	18	0.858	14 25 55 70	EQAGGDATENFEDVGHS TDAR YYTLEEIQK TYIIGELHPDDR FLEEHPGGEEVLR
1139	1.27603	0.857241	0.671802	1.17337	1.36877	2.27835	3.3914	IPI00111218.1	MGI:99600; Aldh2	P47738	Aldehyde dehydrogenase, mitochondrial [Precursor]	56501.8	7.53	103	13	52	0.249	21 18	TIPIDGDFFSYTR TFVQENVYDEFVER
1167	1.07654	0.73579	0.683476	0.747337	1.01569	1.5199	2.22378	IPI00111218.1	MGI:99600; Aldh2	P47738	Aldehyde dehydrogenase, mitochondrial [Precursor]	56501.8	7.53	194	10	23	0.191	22 47 18 46 17	LADLIER TIEEVVGR TEQGPQVDETQFK TIPIDGDFFSYTR VAEQTPLTALYVANLIK
758	1.08152	0.745712	0.689502	1.00231	1.3441	1.90055	2.75641	IPI00405699.2	MGI:2443883; Aldh4a1	Q8CHT0	Delta-1-pyrroline-5-carboxylate dehydrogenase, mitochondrial precursor	61771.6	8.58	114	14	51	0.263	27 15	STGSVVGQQPFGGAR ASGTNDKPGGPHYILR
2090	1.30261	0.900415	0.691237	0.336732	0.373974	0.694203	1.00429	IPI00265768.1	MGI:2448399; Hist1h2bk	Q8CGP1	HISTONE PROTEIN HIST1H2BK.	13911.6	10.31	192	5	12	0.357	16 31 33 45	IASEASR EIQTAVR LAHYNKR AMGIMNSFVNDIFER
1658	1.5795	1.11312	0.704734	1.31362	1.18012	0.530832	0.753238	IPI00133549.2	MGI:97473; Pah	P16331	Phenylalanine-4-hydroxylase	53126.9	8.88	123	13	58	0.265	10 28	TFAATIPRPFSVR DFLGGLAFR
1686	1.54076	1.08983	0.707334	1.09669	1.0063	0.558646	0.789791	IPI00111218.1	MGI:99600; Aldh2	P47738	Aldehyde dehydrogenase, mitochondrial [Precursor]	56501.8	7.53	562	17	48	0.42	42 41 59 28 47 42 58 39 81 15	LADLIER TIEEVVGR VVGNPFDSR EEIFGPVMQILK GYFIQPTVFGDVK TEQGPQVDETQFK TIPIDGDFFSYTR ELGEYGLQAYTEVK TFVQENVYDEFVER VAEQTPLTALYVANLIK
1657	1.58467	1.12202	0.708042	1.18982	1.06043	0.506579	0.715463	IPI00130535.1	MGI:105386; Dbt	P53395	Lipoamide acyltransferase component of branched-chain alpha-keto acid dehydrogenase complex, mitochondrial precursor	53126.9	8.88	244	18	51	0.446	11 21 25 29 38	DRTEPVTGFQK ILKEDILSFLEK TFPTPIAKPPVFTGK SEITPPPPQPK LSDIGEGIR
1424	1.46818	1.05298	0.717198	0.862051	0.81868	0.632106	0.881355	IPI00408957.2	MGI:1915205; Sugt1	Q9CX34	Suppressor of G2 allele of SKP1 homolog	38004	9.32	212	12	53	0.373	23 57 26 42	LLHPIIPEQSTFK SLELNPNNCTALLR LFQQIYSDGSDEVKR ALEQNPDDAQYYCQR
1600	0.64064	0.460347	0.718573	0.566583	1.23077	1.30356	1.8141	IPI00319994.5	MGI:96759; Ldha	P06151	L-lactate dehydrogenase A chain	36344.2	7.77	303	15	50	0.302	53 25 49 51 42	LNLVQR YLMGER LVIITAGAR VTLTPEEEAR VIGSGCNLDSAR
1826	1.55321	1.12392	0.723613	0.731508	0.650852	0.661664	0.914389	IPI00420261.4	MGI:96113; Hmgb1	P63158	High mobility group protein B1	24747.1	5.62	105	8	44	0.35	18 27	IKGEHPGLSIGDVAK KHPDASVNFSEFSK
104	0.52088	0.381912	0.733207	0.724075	1.89592	3.59072	4.89728	IPI00111908.8	MGI:891996; Cps1	Q8C196	Carbamoyl-phosphate synthase [ammonia], mitochondrial precursor	164514	6.48	171	21	11	0.15	19 9 11 31 35	SLFHYR FLEEATR EIEYEVVR FVHDNYVIR GNDVLVIECNLR
1838	1.10313	0.817068	0.740678	0.774679	0.948121	0.546676	0.738075	IPI00666471.2	MGI:103267;Eif4ebp1	Q60876	PREDICTED: similar to eukaryotic translation initiation factor 4E	24966.5	5.99	85	6	59	0.258	34 14	HPLQNR IVIGYQSHADTATK
1605	0.603298	0.453229	0.751253	0.62904	1.38791	1.28059	1.7046	IPI00356462.1	MGI:1918195; Mmrn1		PREDICTED: multimerin 1	135894	7.73	86	18	47	0.167	22 10	KGGILSNER TVRELSMACR
782	0.783972	0.602248	0.768201	0.995609	1.65315	1.41741	1.8451	IPI00230108.6	MGI:95834; Pdia3	P27773	CRL-1722 L5178Y-R cDNA, RIKEN full-length enriched library, clone:I730028I05 product:glucose regulated protein, full insert sequence	56642.7	5.88	854	25	40	0.493	58 44 15 84 77 68 81 70 29 71 62	LNFAVASR DASVVGFFR FVMQEEFSR DGEEAGAYDGPR FAHTNIESLVK ELNDFISYLQR FISDKDASVVGFFR ALEQFLQEYFDGNLKR EYDDNGEGITIFRPLHLANK TFSHELSDFGLESTTGEVPVVAIR KTFSHELSDFGLESTTGEVPVVAIR
2064	1.1542	0.88895	0.770185	0.798547	0.898304	0.455585	0.591527	IPI00110990.1	MGI:1919599; Dusp3	Q9D7X3	Dual specificity protein phosphatase 3	20459.2	6.07	174	10	55	0.557	51 14 20 21	ATDFIDQALAHK LGITHVLNAAEGR ANDTQEFNLSAYFER VYVGNASVAQDITQLQK
1356	1.15115	0.889034	0.772303	0.711287	0.800068	1.50493	1.94862	IPI00123750.1	MGI:96011; Hao1	Q9WU19	Hydroxyacid oxidase 1	40975.4	7.6	168	12	27	0.295	13 14 18 23 28	HGVDGILVSNHGAR SGANDQETLADNIQAFSR FKLPPQLR AIFVTVDTPYLGNR SVYDYYR
1044	0.185762	0.143909	0.774695	0.286018	1.98749	3.49149	4.50693	IPI00420718.4	MGI:101939; Hmgcs2	P54869	Hydroxymethylglutaryl-CoA synthase, mitochondrial precursor	56786.5	8.65	551	29	36	0.38	17 17 23 28 38 40 42 42 64 76	MSPEEFTEIMNQR VNFSPPGDTSNLFPGTWYLER IGAFSYGSGLAASFFSFR CYAAYR MSPEEFTEIMNQR TKLPWDAVGR LPWDAVGR LSIQCYLR YTVGLGQTR APLVLEQGLR
1416	1.33439	1.03798	0.777869	0.842098	0.811285	0.45122	0.580071	IPI00330804.3	MGI:96250; Hsp90aa1	P07901	Heat shock protein HSP 90-alpha	84603.7	5.97	101	13	52	0.172	48	GVVDSEDLPLNISR
1437	0.899646	0.701934	0.780234	1.03844	1.4794	1.57745	2.02177	IPI00114017.1	MGI:88031; Anxa7	Q07076	Annexin A7	49907.3	5.91	340	26	39	0.443	19 11 25 23 19 39 36 10	TNQEIR LYQAGEGR SDTSGHFER CYQLEFGR VLIEILCTR EFSGYVESGLK GFGTDEQAIVDVVSNR LGTDESCFNMILATR
821	1.16598	0.910878	0.781213	0.823029	0.903555	0.409611	0.524328	IPI00108220.3	MGI:1920582; 1700041C02Rik		Adult male testis cDNA, RIKEN full-length enriched library, clone:1700111D19 product:weakly similar to HYPOTHETICAL 44.2 kDa PROTEIN (Fragment)	79871.1	6.83	64	7	58	0.249	31	EIQSLPR
1592	0.744014	0.582104	0.782383	0.661472	1.13635	1.43333	1.83201	IPI00319994.5	MGI:96759; Ldha	P06151	L-lactate dehydrogenase A chain	36344.2	7.77	392	23	42	0.438	40 19 33 44 29 27 48 25	LNLVQR YLMGER LVIITAGAR FIIPNIVK VTLTPEEEAR VIGSGCNLDSAR SLNPELGTDADKEQWK DQLIVNLLKEEQAPQNK
1899	1.14256	0.896169	0.784349	0.715303	0.798178	0.494557	0.630532	IPI00337955.1	MGI:1913670; Polr2e	Q80UW8	DNA-directed RNA polymerase II 23 kDa polypeptide	24554.7	5.69	197	15	50	0.529	22 32 10 22	YITYR ESQLPR IQAGDPVAR AQFGDKPSEGRPR
1329	0.989039	0.783288	0.791969	0.681035	0.869457	1.88377	2.37859	IPI00230204.6	MGI:95791; Got1	P05201	Aspartate aminotransferase, cytoplasmic	46071.4	6.75	239	16	49	0.333	11 16 17 27 40	VNLGVGAYR DAWAIR LTADFRDDPDPR HIYLLPSGR NFGLYNER
734	0.677472	0.537255	0.793029	0.863022	1.60635	1.61769	2.03989	IPI00405699.2	MGI:2443883; Aldh4a1	Q8CHT0	Delta-1-pyrroline-5-carboxylate dehydrogenase, mitochondrial precursor	61771.6	8.58	260	18	47	0.343	19 19 21 25 29 49	AIVQEATR FAVELEGEQPISVPPSTNHTVYR NFHFVHSSADVDSVVSGTLR WLEHAR STGSVVGQQPFGGAR ASGTNDKPGGPHYILR
1741	1.21295	0.964395	0.795081	0.966143	1.00181	0.371552	0.467313	IPI00308498.1	MGI:107739; Casp3	P70677	Caspase-3 precursor	31454.4	6.45	175	15	50	0.375	18 21 28 12	LTSFFR KLTSFFR LFIIQACR SGTDVDAANLR
994	1.0631	0.850647	0.800158	0.858431	1.00915	1.73917	2.17353	IPI00133549.2	MGI:97473; Pah	P16331	Phenylalanine-4-hydroxylase	53126.9	8.88	103	12	18	0.25	20	DFLGGLAFR
1637	1.31172	1.05149	0.801613	0.852217	0.810483	0.536203	0.668905	IPI00136912.1	MGI:102690; Srm	Q64674	Spermidine synthase	52818.5	5.81	239	9	3	0.338	48 31 42 21 23 12	YQDILVFR YYNSDMHR AAFVLPEFTR VLIIGGGDGGVLR KVLIIGGGDGGVLR LTLHVGDGFEFMK
2211	0.584895	0.472045	0.807058	0.542335	1.14891	0.287592	0.356346	IPI00127560.1	MGI:98865; Ttr	P07309	Transthyretin precursor	15766	5.77	77	6	13	0.435	23	FVEGVYR
1086	0.177506	0.144004	0.811263	0.278285	1.93248	3.55229	4.37872	IPI00420718.4	MGI:101939; Hmgcs2	P54869	Hydroxymethylglutaryl-CoA synthase, mitochondrial precursor	56786.5	8.65	510	24	41	0.425	11 13 15 28 42 45 50 75 78	MSPEEFTEIMNQR MSPEEFTEIMNQR VNFSPPGDTSNLFPGTWYLER CYAAYR LSIQCYLR TKLPWDAVGR YTVGLGQTR IGAFSYGSGLAASFFSFR APLVLEQGLR
1593	0.689921	0.560005	0.811694	0.573862	1.02474	1.19829	1.47628	IPI00130530.1	MGI:1923488; Grhpr	Q91Z53	Glyoxylate reductase/hydroxypyruvate reductase	35306.5	7.57	255	16	21	0.433	11 18 22 33 34 35	RLKPFGVQR RLPEAIEEVK VFVTGPLPAEGR LKPFGVQR NTAIFINISR LLDAAGANLR
105	0.361698	0.298265	0.824626	0.588701	1.97375	3.81578	4.62729	IPI00111908.8	MGI:891996; Cps1	Q8C196	Carbamoyl-phosphate synthase [ammonia], mitochondrial precursor	164514	6.48	281	19	18	0.135	18 10 39 16 41 13 11 20	SLFHYR FLEEATR EIEYEVVR VPAIYGVDTR FVHDNYVIR AADTIGYPVMIR GQNQPVLNITNR GNDVLVIECNLR
1278	0.554879	0.459689	0.828448	0.849792	1.84862	2.41017	2.90926	IPI00117914.2	MGI:88070; Arg1	Q61176	Adult male liver tumor cDNA, RIKEN full-length enriched library, clone:C730019N20 product:arginase 1, liver, full insert sequence	36251.9	6.33	134	9	19	0.361	41 18 13 15	DIVYIGLR LKETEYDVR DVDPGEHYIIK TGLLSGLDIMEVNPTLGK
1581	1.5497	1.28415	0.828648	0.914692	0.712291	0.350571	0.423064	IPI00127415.1	MGI:106184; Npm1	Q61937	Nucleophosmin	32539.8	4.62	239	12	24	0.435	21 24 29 80	DLKPSTPR GPSSVEDIK ADKDYHFK VDNDENEHQLSLR
1804	1.21852	1.01559	0.833462	0.880284	0.866769	0.565883	0.678954	IPI00111211.1	MGI:1914558; Mrpl46	Q9EQI8	39S ribosomal protein L46, mitochondrial precursor	32111.7	6.93	193	10	34	0.389	31 31 21 21 21 6	YLAQVR ALDEAQR NLVLLVR SLYSDHELR FLGNAPCGHYK LSGALCLQRPPLITK
152	0.286742	0.240232	0.837798	0.578291	2.40722	3.33215	3.97727	IPI00114710.2	MGI:97520; Pcx	Q05920	Activated spleen cDNA, RIKEN full-length enriched library, clone:F830201B12 product:pyruvate carboxylase, full insert sequence	129778	6.25	187	19	12	0.181	11 19 22 28	EGPEGFAR FIGPSPEVVR GTPLDTEVPLER AEAEAQAEELSFPR
1047	0.421614	0.354822	0.841579	0.494326	1.39317	2.54697	3.02642	IPI00128518.1	MGI:88017; Mat1a	Q91X83	S-adenosylmethionine synthetase isoform type-1	43481	5.51	170	9	56	0.28	17 85 27	NFDLRPGVIVR FVIGGPQGDAGVTGR YLDEDTVYHLQPSGR
1390	0.602181	0.507613	0.842957	0.874402	1.72258	2.09981	2.49101	IPI00128904.1	MGI:1345635; Pcbp1	P60335	Poly(rC)-binding protein 1	37473.9	6.66	358	15	50	0.469	19 34 53 50 39 37 12 37	QGANINEIR IANPVEGSSGR INISEGNCPER IITLTGPTNAIFK LVVPATQCGSLIGK AITIAGVPQSVTECVK QICLVMLETLSQSPQGR ESTGAQVQVAGDMLPNSTER
993	0.751183	0.638206	0.849601	0.679001	1.06392	1.85316	2.18122	IPI00676895.1	MGI:891996; Cps1		PREDICTED: carbamoyl-phosphate synthetase 1 isoform 2	35349.4	8.67	226	14	49	0.437	26 21 39 25 20	SLFHYR LRDADPILR FVHDNYVIR GNDVLVIECNLR FLGVAEQLHNEGFK
1824	1.22775	1.04751	0.853199	0.933078	0.890758	2.33055	2.73155	IPI00127415.1	MGI:106184; Npm1	Q61937	Nucleophosmin	32539.8	4.62	256	13	52	0.432	28 30 26 61 27	FINYVK GPSSVEDIK ADKDYHFK VDNDENEHQLSLR MSVQPTVSLGGFEITPPVVLR
704	0.648231	0.553951	0.854558	0.585976	1.05781	2.69869	3.158	IPI00459493.4	MGI:98535; Tcp1	P11983	T-complex protein 1 subunit alpha B	60410.7	5.82	150	10	4	0.227	47 17 28 16	EQLAIAEFAR FATEAAITILR AFHNEAQVNPER YINENLIINTDELGR
1182	0.664335	0.570501	0.858754	0.852207	1.49379	2.84268	3.31024	IPI00119886.1	MGI:1919030; Isyna1	Q9JHU9	Myo-inositol 1-phosphate synthase A1	60893.1	5.99	67	9	56	0.154	14 17	ADNLIPGTR HVFVGGDDFK YVPYVGDSKR
2091	1.01685	0.873374	0.858905	1.43334	1.64115	0.569824	0.66343	IPI00407543.2	MGI:101757; Cfl1	P18760	12 DAYS EMBRYO EMBRYONIC BODY BETWEEN DIAPHRAGM REGION AND NECK CDNA, RIKEN FULL-LENGTH ENRICHED LIBRARY, CLONE:9430060J01 PRODUCT:COFILIN 1, NON-MUSCLE HOMOLOG. Actin-binding, cofilin/tropomyosin type	24779.7	8.63	156	8	57	0.192	17 25 12 41 43	VFNDMK MLPDKDCR MLPDKDCR AVLFCLSEDKK YALYDATYETK
1520	1.54957	1.33157	0.859316	0.846875	0.635998	0.355577	0.41379	IPI00127415.1	MGI:106184; Npm1	Q61937	Nucleophosmin	32539.8	4.62	256	13	52	0.432	28 30 26 61 27	FINYVK GPSSVEDIK ADKDYHFK VDNDENEHQLSLR MSVQPTVSLGGFEITPPVVLR
1639	0.467148	0.401523	0.85952	0.492881	1.22753	2.52379	2.93628	IPI00319994.5	MGI:96759; Ldha	P06151	L-lactate dehydrogenase A chain	36344.2	7.77	393	20	45	0.423	53 12 22 14 41 17 36 33 10	LNLVQR YLMGER YSPHCK QQEGESR LVIITAGAR FIIPNIVK VTLTPEEEAR VIGSGCNLDSAR DLADELALVDVMEDK
2100	1.26301	1.09125	0.864001	1.12445	1.03043	0.349178	0.404141	IPI00551236.2	MGI:96739; Stmn1	P54227	Stathmin	17132.9	5.77	749	19	46	0.662	40 16 57 57 64 34 14 52 35 101 55	LEAAEER HVEEVRK SHEAEVLK KLEAAEER DKHVEEVR DLSLEEIQK EHEKEVLQK AIEENNNFSK ESVPDFPLSPPK ASGQAFELILSPR SKESVPDFPLSPPK
1857	0.771027	0.667798	0.866115	1.01009	1.51257	2.49456	2.88017	IPI00125035.1	MGI:87979; Ak3l1	Q9WUR9	Adenylate kinase isoenzyme 4, mitochondrial	25046.1	7.02	101	5	60	0.26	65 13	GLLVPDHVITR GVLHQFSGTETNR
1527	1.53984	1.33608	0.867673	0.887561	0.664303	0.358863	0.413592	IPI00127415.1	MGI:106184; Npm1	Q61937	Nucleophosmin	32539.8	4.62	382	11	54	0.38	24 38 44 65 44 73 14 34	VTLATLK FINYVK DLKPSTPR GPSSVEDIK ADKDYHFK VDNDENEHQLSLR MSVQPTVSLGGFEITPPVVLR MSVQPTVSLGGFEITPPVVLR
1230	0.587613	0.509932	0.867802	0.61768	1.2113	2.64983	3.0535	IPI00318614.8	MGI:96414; Idh2		2 days neonate thymus thymic cells cDNA, RIKEN full-length enriched library, clone:E430004F23 product:isocitrate dehydrogenase 2	50873.9	8.88	630	24	41	0.48	27 41 42 24 36 43 34 70 69 13 30 20	IWYEHR ATDFVVDR NILGGTVFR WPLYLSTK LDGNQDLIR YFDLGLPNR CATITPDEAR GKLDGNQDLIR TIEAEAAHGTVTR DLAGCIHGLSNVK LVPGWTKPITIGR IKVEKPVVEMDGDEMTR
1523	1.38821	1.20769	0.869961	0.9141	0.756901	0.407229	0.4681	IPI00127415.1	MGI:106184; Npm1	Q61937	Nucleophosmin	32539.8	4.62	260	10	55	0.38	36 41 35 84	DLKPSTPR GPSSVEDIK ADKDYHFK VDNDENEHQLSLR
1422	0.321839	0.280983	0.873056	0.553322	1.96923	2.74638	3.14571	IPI00117914.2	MGI:88070; Arg1	Q61176	Adult male liver tumor cDNA, RIKEN full-length enriched library, clone:C730019N20 product:arginase 1, liver, full insert sequence	36251.9	6.33	146	9	56	0.325	50 29 22	DIVYIGLR LKETEYDVR STVNTAVALTLACFGTQR
761	0.699859	0.615291	0.879165	0.902926	1.46748	2.09941	2.38796	IPI00126400.1	MGI:107933; Mns1		Meiosis-specific nuclear structural protein 1	60198.4	6.32	60	8	57	0.136	21 12	YIEEFQR IIEFANIQEQR
1553	0.525694	0.463236	0.881188	0.613935	1.32532	2.49134	2.82725	IPI00224181.6	MGI:101918; Akr1b7	P21300	Aldose reductase-related protein 1	35834.7	6.85	121	7	30	0.358	33 19 13	ALGISNFNHFQIER TEEDYPFHEEY REDLFIVSK
103	0.668625	0.595439	0.890542	0.630439	1.05878	2.76944	3.10983	IPI00665585.1	MGI:891996; Cps1		PREDICTED: similar to Carbamoyl-phosphate synthase	164524	6.48	208	20	45	0.179	15 27 38 65	GTTITSVLPKPALVASR VVAVDCGIK VPAIYGVDTR GQNQPVLNITNR
1524	1.40826	1.25426	0.890641	0.906644	0.722855	0.364369	0.409109	IPI00127415.1	MGI:106184; Npm1	Q61937	Nucleophosmin	32539.8	4.62	292	12	31	0.435	31 22 31 32 65 19	FINYVK DLKPSTPR GPSSVEDIK ADKDYHFK VDNDENEHQLSLR MSVQPTVSLGGFEITPPVVLR
2055	0.904582	0.809044	0.894385	1.06672	1.31849	3.22282	3.60339	IPI00114209.1	MGI:95753; Glud1	P26443	Glutamate dehydrogenase 1, mitochondrial [Precursor	61298.2	8.05	761	30	35	0.423	54 41 14 62 69 78 53 49 49 33 30 18 55	YNLGLDLR MVEGFFDR MVEGFFDR NLNHVSYGR DDGSWEVIEGYR DIVHSGLAYTMER HGGTIPVVPTAEFQDR TFVVQGFGNVGLHSMR IIKPCNHVLSLSFPIR DSNYHLLMSVQESLER GFIGPGIDVPAPDMSTGER KGFIGPGIDVPAPDMSTGER IIAEGANGPTTPEADKIFLER
1225	0.731293	0.655574	0.896459	0.721077	1.09992	1.55342	1.73284	IPI00274656.5	MGI:1920328; Pmpcb	Q9CXT8	Mitochondrial-processing peptidase beta subunit, mitochondrial precursor	54962.9	6.92	145	15	32	0.283	10 13 37	FTGSEIR IPIPELEAR SPAIAALGPIER
1067	0.196272	0.176186	0.897666	0.283565	1.60946	3.45347	3.84717	IPI00459280.2	MGI:1916555; Dcps	Q9DAR7	Scavenger mRNA-decapping enzyme DcpS	106645	5.4	85	4	61	0.124	39 34	DLTPEHLPLLR LQFSNDIYSTYNLFPPR
1558	0.477381	0.429403	0.899498	0.819236	1.90785	2.04812	2.27696	IPI00471137.2	MGI:1351661; Akr1c12		aldo-keto reductase family 1, member C12	37040	6.21	170	13	52	0.418	28 20 28 10	SIGVSNFNHR DIVLVAYGALGTQR SLEAACLALDVGYR LNDGHLIPALGFGTYKPK
1949	0.466532	0.421554	0.90359	1.03197	2.44803	5.61056	6.20919	IPI00331241.7	MGI:95856; Gsta3	P30115	Glutathione S-transferase Yc	25213.2	8.78	286	10	8	0.286	14 18 26 32 36 70	IKEQTR YFPAFEK YNLYGK KPFDDAK FLQPGSQR SHGQDYLVGNR
1353	1.03536	0.942032	0.90986	0.829676	0.880731	0.466819	0.513067	IPI00622968.1	MGI:105381; Rpsa.		33 kDa protein	32817.5	4.86	253	10	55	0.369	17 46 49 81	LLVVTDPR FAAATGATPIAGR FTPGTFTNQIQAAFR AIVAIENPADVSVISSR
786	0.782682	0.714431	0.912798	0.995791	1.39382	1.58909	1.7409	IPI00230108.6	MGI:95834; Pdia3	P27773	CRL-1722 L5178Y-R cDNA, RIKEN full-length enriched library, clone:I730028I05 product:glucose regulated protein, full insert sequence	56642.7	5.88	326	19	46	0.4	28 44 18 33 47 15 28	LNFAVASR DASVVGFFR FVMQEEFSR DGEEAGAYDGPR ELNDFISYLQR FISDKDASVVGFFR TFSHELSDFGLESTTGEVPVVAIR
404	1.48269	1.35674	0.91505	1.13464	0.836301	0.627739	0.686016	IPI00652998.1	MGI:98817; Hsp90b1		10 days embryo whole body cDNA, RIKEN full-length enriched library, clone:3425404P19 product:tumor rejection antigen gp96, full insert sequence	70870.9	5.26	147	11	54	0.198	22 34 21 12 18	YLNFVK GLFDEYGSK SILFVPTSAPR GVVDSDDLPLNVSR FQSSHHSTDITSLDQYVER
332	0.686965	0.633074	0.921553	0.847167	1.33818	2.50504	2.71828	IPI00136213.4	MGI:2183102; Sardh	Q99LB7	Sarcosine dehydrogenase, mitochondrial precursor	102031	6.28	308	21	44	0.232	10 10 13 19 23 27 27 38 38	ASCLPVYR FHHSLTDHTR SPFDPDNKR TIAYGYIR FYLLGVDAR SVPYQR GAQVIENCAVTGIR HGLVNAGYR NYSVVFPHDEPLAGR
722	0.666624	0.616635	0.925011	0.769089	1.24724	1.8735	2.02539	IPI00121514.3	MGI:109130; Stip1	Q60864	Stress-induced-phosphoprotein 1	62542.4	6.4	191	16	42	0.274	12 14 30 23	SLLSDPTYR EGLQNMEAR KAAALEFLNR YKDAIHFYNK
1150	0.793058	0.735336	0.927216	0.861238	1.17122	1.74294	1.87976	IPI00420718.4	MGI:101939; Hmgcs2	P54869	Hydroxymethylglutaryl-CoA synthase, mitochondrial precursor	56786.5	8.65	160	12	31	0.211	21 10 69	YTVGLGQTR LSIQCYLR APLVLEQGLR
1232	0.591258	0.550166	0.930501	0.745056	1.35424	2.33431	2.50866	IPI00119470.1	MGI:1919011; Amdhd1		Adult male liver cDNA, RIKEN full-length enriched library, clone:1300019J08 product:CDNA FLJ30055 FIS, CLONE ADRGL1000165, WEAKLY SIMILAR TO IMIDAZOLONEPROPIONASE (EC 3.5.2.7) homolog	46458.6	6.47	173	13	52	0.352	26 27 48	GVFDLDTTRR QFSGETFEER TAVEAADDIISHHLPR
1525	0.636703	0.593489	0.932128	0.723574	1.21919	2.76563	2.96701	IPI00605765.2			PREDICTED: similar to 60S acidic ribosomal protein P0	32744	5.91	108	9	56	0.247	28 23 16	FLEGVR LLPHIR IIQLLDDYPK
1722	0.544891	0.508624	0.933442	0.701099	1.37842	1.61631	1.73156	IPI00331127.1	MGI:1915621; 0610038K03Rik		RIKEN cDNA 0610038K03	32027.6	6.54	214	11	54	0.326	51 33 24 38	GNPAAVCLLER AAIGDTLVQDIR TLEEDAHQQIAR GEPGGQTAPYDFYSR
1054	0.208515	0.19498	0.935087	0.203665	1.04455	3.69854	3.95528	IPI00420718.4	MGI:101939; Hmgcs2	P54869	Hydroxymethylglutaryl-CoA synthase, mitochondrial precursor	56786.5	8.65	331	21	44	0.346	17 70 34 82	EQFYHK YTVGLGQTR LSIQCYLR APLVLEQGLR
108	0.117594	0.110462	0.939354	0.271951	2.46193	4.42443	4.71008	IPI00111908.8	MGI:891996; Cps1	Q8C196	Carbamoyl-phosphate synthase	164514	6.48	221	21	13	0.18	10 10 26 19	EIEYEVVR VPAIYGVDTR FVHDNYVIR GQNQPVLNITNR
1401	0.71707	0.675022	0.941361	1.19856	1.77558	2.1191	2.2511	IPI00117312.1	MGI:95792; Got2	P05202	Aspartate aminotransferase, mitochondrial precursor	47381.2	9.13	396	20	45	0.526	26 35 19 43 81 54	VGASFLQR DAGMQLQGYR DAGMQLQGYR IAATILTSPDLR FVTVQTISGTGALR DDNGKPYVLPSVR
1068	0.628798	0.592844	0.942821	0.63267	1.06718	2.41398	2.56038	IPI00128378.1	MGI:88285; Cbs		Cystathionine beta-synthase, isoform 1	61504.2	6.07	104	12	53	0.205	16 26 16	CVVILPDSVR SNDEDSFAFAR LKNEIPNSHILDQYR
1149	1.20534	1.13785	0.944009	1.05917	0.930853	0.478441	0.506818	IPI00129178.1	MGI:97394; Oat	P29758	Ornithine aminotransferase, mitochondrial precursor	48323.9	6.19	227	12	53	0.294	17 28 16 35 15 21 23 10	LFNYNK GLLNAIVIR LPSDVVTSVR LAPPLVIKEDEIR TEQGPPSSEYIFER YGAHNYHPLPVALER KTEQGPPSSEYIFER HQVLFIADEIQTGLAR
927	0.893613	0.843806	0.944263	0.85636	1.01488	1.93301	2.04711	IPI00170394.1	MGI:1924188; Rbm17	Q8JZX4	Splicing factor 45	45276	5.65	108	8	57	0.212	20 26 23	IFLEFER DFPYEEDSRPR CVIFEIPGAPDDEAVR
562	0.719097	0.679409	0.944809	0.936957	1.37908	1.87661	1.98624	IPI00480560.1	MGI:105384; Hspa8.		71 KDA PROTEIN.(Hsp70.)	70926.3	5.43	329	27	38	0.48	16 18 21 26 30 42	VEIIANDQGNR RFDDAVVQSDMK DAGTIAGLNVLR TVTNAVVTVPAYFNDSQR FEELNADLFR STAGDTHLGGEDFDNR
1303	0.728928	0.690465	0.947234	0.912057	1.32093	1.85811	1.96162	IPI00471246.2	MGI:1929242; Ivd	Q9JHI5	Isovaleryl-CoA dehydrogenase, mitochondrial precursor	46295.9	8.53	301	17	29	0.443	31 20 30 67 21 11	AFNADFR GITAFIVEK IGQFQLMQGK LYEIGAGTSEVR AQEIDQTNDFK GVYVLMSGLDLER
106	0.246153	0.233255	0.947603	0.366818	1.5726	4.37967	4.62184	IPI00111908.8	MGI:891996; Cps1	Q8C196	Carbamoyl-phosphate synthase	164514	6.48	293	16	11	0.126	23 24 43 38 54	SLFHYR EIEYEVVR VPAIYGVDTR FVHDNYVIR GQNQPVLNITNR
1156	0.566391	0.538787	0.951264	0.873221	1.62072	2.24601	2.36109	IPI00307837.4	MGI:1096881; Eef1a1	P10126	Elongation factor 1-alpha 1	50281.2	9.15	192	9	56	0.157	25 34 41 54	QTVAVGVIK LPLQDVYK IGGIGTVPVGR YYVTIIDAPGHR
1631	0.79685	0.759111	0.95264	0.802333	1.05694	1.56727	1.64519	IPI00110684.1	MGI:97831; Ppa1	Q9D819	Inorganic pyrophosphatase	32646.2	5.37	96	12	53	0.415	6 12	AAPFTLEYR YVANLFPYK
1580	1.60082	1.52641	0.953518	1.09874	0.719825	0.330436	0.346544	IPI00468717.6			PREDICTED: similar to Nucleophosmin (NPM) (Nucleolar phosphoprotein B23) (Numatrin) (Nucleolar protein NO38) isoform 1	25950.1	6.62	238	11	13	0.785	21 24 29 80	DLKPSTPR GPSSVEDIK ADKDYHFK VDNDENEHQLSLR
1439	0.725842	0.693822	0.955885	0.888653	1.28081	1.87914	1.96587	IPI00127206.5	MGI:87995; Aldob	Q91Y97	Fructose-bisphosphate aldolase B	39351.1	8.53	708	21	44	0.419	16 30 30 34 37 49 59 63 65 86 87	ATQEAFMKR YTPEQVAMATVTALHR KYTPEQVAMATVTALHR VENTEENRR LDQGGAPLAGTNK LSFSYGR ELSEIAQR DSQGNLFR FPALTPEQK IADQCPSSLAIQENANALAR ETTIQGLDGLSER
413	1.30958	1.25344	0.957129	1.01879	0.812793	0.614003	0.641505	IPI00129526.1	MGI:98817; Hsp90b1	P08113	Endoplasmin precursor	92418.2	4.74	802	41	24	0.364	13 19 19 21 23 25 28 35 43 46 50 54 57 73	KTFEINPR NKEIFLR FQSSHHSTDITSLDQYVER NLLHVTDTGVGMTR YLNFVK EEEAIQLDGLNASQIR TFEINPR LGVIEDHSNR FAFQAEVNR EAESSPFVER KEAESSPFVER GLFDEYGSK SILFVPTSAPR GVVDSDDLPLNVSR
1759	1.11544	1.07338	0.962292	0.998602	0.930333	0.4906	0.509824	IPI00133440.1	MGI:97572; Phb	P67778	Prohibitin(B-cell receptor-associated protein 32)	29801.9	5.57	183	8	57	0.301	22 38 31 29 18	AVIFDR FDAGELITQR DLQNVNITLR IYTSIGEDYDER KLEAAEDIAYQLSR
98	0.743169	0.715507	0.962778	1.06616	1.49008	2.87069	2.98167	IPI00111908.8	MGI:891996; Cps1	Q8C196	Carbamoyl-phosphate synthase [ammonia], mitochondrial precursor	164514	6.48	184	26	39	0.199	13 11 12 37	SLFHYR EIEYEVVR VPAIYGVDTR FVHDNYVIR
1441	1.23269	1.18967	0.965102	0.95245	0.800599	0.608218	0.630211	IPI00113870.1	MGI:97503; Pcna	P17918	Proliferating cell nuclear antigen	28766.3	4.66	156	6	6	0.253	10 37 39 13 16	MPSGEFAR YLNFFTK SEGFDTYR CAGNEDIITLR AEDNADTLALVFEAPNQEK
2076	1.45175	1.40663	0.968919	1.12738	0.80148	0.501193	0.51727	IPI00131186.2	MGI:1202875; Btf3	Q64152-2	Isoform 2 of Transcription factor BTF3	17688.2	6.85	192	9	54	0.5	37 78	LQAQVR VQASLAANTFTITGHAETK
1014	0.622645	0.605261	0.972081	0.898396	1.48431	1.36607	1.40531	IPI00608017.1	MGI:98299; Shmt1		serine hydroxymethyl transferase 1	52567.5	6.47	203	12	19	0.262	10 17 27 34 48	AGMIFYR YSEGYPGQR VGLELIASENFASR NLDYAR IYQLQVLANCR
1223	0.644152	0.626734	0.972959	1.03793	1.65609	1.82209	1.87273	IPI00135231.2	MGI:96413; Idh1.	O88844	0 day neonate lung cDNA, RIKEN full-length enriched library, clone:E030024J03 product:isocitrate dehydrogenase 1 (NADP+), soluble, full insert sequence	47514.9	6.49	191	13	11	0.303	15 11 32 44 16	GLPNVQR ICYEHR NILGGTVFR HAYGDQYR TVEAEAAHGTVTR
1136	1.28003	1.24565	0.973142	0.909652	0.73026	0.394603	0.405494	IPI00118676.3	MGI:95303; Eif4a1	P60843	Eukaryotic initiation factor 4A-I	46124.6	5.32	137	16	49	0.3	32	KEELTLEGIR
1574	0.620747	0.604667	0.974096	0.881409	1.45768	1.95392	2.00588	IPI00309768.6	MGI:1860611; Pdlim1	O70400	PDZ and LIM domain protein 1	35620.9	6.37	155	16	47	0.531	14 22	GDPNKPSGFR DFEQPLAISR
1432	0.609355	0.594287	0.975273	0.730622	1.22941	1.98168	2.03192	IPI00117914.2	MGI:88070; Arg1	Q61176	Adult male liver tumor cDNA, RIKEN full-length enriched library, clone:C730019N20 product:arginase 1, liver, full insert sequence	36251.9	6.33	65	7	31	0.242	25	DIVYIGLR
1714	1.02513	1.00375	0.979145	0.653214	0.650774	0.49957	0.510211	IPI00226872.1	MGI:106504; Efhd2	Q8C845	16 days embryo head cDNA, RIKEN full-length enriched library, clone:C130064C02 product:SWIPROSIN 1, full insert sequence	26783.6	5.07	180	12	23	0.383	20 17 26 11	EFLLIFR VFNPYTEFK FEEEIKAEQEER AAAGELQEDSGLHVLAR
2082	1.28482	1.25983	0.980547	1.01882	0.8087	0.345396	0.352248	IPI00467266.1	MGI:1346051; Dut	Q9CQ43	10 days embryo whole body cDNA, RIKEN full-length enriched library, clone:2610016A10 product:DUTPASE, full insert sequence	17373.7	5.74	400	10	4	0.673	48 30 39 47 67 54 17	IAQLICER LSEHATAPTR GNVGVVLFNFGK TDIQIAVPSGCYGR HFIDVGAGVIDEDYR ISYPDLEEVQTLDDTER AAGYDLFSAYDYTISPMEK
559	0.580071	0.569338	0.981498	0.517294	0.908587	2.5258	2.57341	IPI00132762.1	MGI:1915265; Trap1	Q9CQN1	Heat shock protein 75 kDa, mitochondrial precursor	80158.5	6.25	556	27	38	0.329	27 10 18 37 21 59 28 48 48 48 28	DVLQQR KLCQLR FFIDQSK TDAPLNIR ELLQESALIR YIAQAYDKPR NIYYLCAPNR AQLLQPTLEINPR GVVDSEDIPLNLSR DISEFQHEEFYR YESSALPAGQLTSLPDYASR
1171	0.73883	0.727405	0.984537	0.95691	1.31551	1.52477	1.54872	IPI00115871.3	MGI:1349396; Acot1	O55137	Acyl-coenzyme A thioesterase 1	46106.7	6.12	224	12	53	0.22	17 46 36 59	SFIPVER HFLAPGVR LAHAVHER GLAPEQPVTLR
1470	1.22984	1.21321	0.986474	0.875948	0.722012	0.56474	0.572483	IPI00759870.1	MGI:107795; Hnrpc	Q9Z204-4	Isoform 4 of Heterogeneous nuclear ribonucleoproteins C1/C2	32203.8	4.95	352	16	49	0.432	27 32 42 68 74	AVVPSKR DYYDR MYSYPAR VPPPPPIAR GFAFVQYVNER
2107	1.32856	1.31124	0.986967	1.02298	0.780161	0.552911	0.560212	IPI00230204.6	MGI:95791; Got1	P05201	Aspartate aminotransferase, cytoplasmic	46071.4	6.75	182	11	28	0.228	18 22 23 23 36	DAWAIR ITWSNPPAQGAR IGADFLGR HIYLLPSGR NFGLYNER
1011	1.18693	1.17258	0.987917	1.04117	0.88793	0.446892	0.452358	IPI00133916.2	MGI:1891925; Hnrph1	O35737	Heterogeneous nuclear ribonucleoprotein H1	49168.4	5.89	134	11	54	0.347	38 18 25	VHIEIGPDGR HTGPNSPDTANDGFVR ATENDIYNFFSPLNPVR
1374	0.667366	0.662834	0.993209	0.997285	1.50458	1.91036	1.92342	IPI00331251.1	MGI:87868; Acads		Acyl-Coenzyme A dehydrogenase, short chain	44861.1	8.68	228	15	40	0.456	11 11 25 15 27 32	LQNIQFK LVIAGHLLR EHLFPTAQVK ENLLGEPGMGFK ASSTANLIFEDCR ITEIYEGTSEIQR
1018	0.645302	0.64124	0.993706	0.920055	1.43481	1.52425	1.5339	IPI00608017.1	MGI:98299; Shmt1		serine hydroxymethyl transferase 1	52567.5	6.47	493	22	43	0.387	35 28 25 10 17 37 12 21 43 56 12 64	NLDYAR AGMIFYR VAHFIHR LGTPALTSR SALRPSGLR YSEGYPGQR GLLEEDFQK DATLWASHEK LIIAGTSCYSR IYQLQVLANCR VGLELIASENFASR IVTGGSDNHLILMDLR
849	0.477882	0.476379	0.996856	0.798694	1.67659	3.65815	3.66968	IPI00133522.1	MGI:97464; P4hb	P09103	Protein disulfide-isomerase precursor	57107.8	4.79	879	27	38	0.495	14 23 26 27 30 38 42 47 55 59 85 89 123	KFDEGR ITEFCHR TVIDYNGER LKAEGSEIR KEECPAVR THILLFLPK FFPASADR LGETYKDHENIIIAK YQLDKDGVVLFK VLVGANFEEVAFDEK HNQLPLVIEFTEQTAPK ILFIFIDSDHTDNQR VDATEESDLAQQYGVR
419	1.01079	1.00896	0.998191	0.748459	0.741811	0.414902	0.415654	IPI00319992.1	MGI:95835; Hspa5	P20029	78 kDa glucose-regulated protein precursor	38964.3	6.02	1100	26	40	0.476	15 33 35 39 49 52 56 71 75 84 94 101 107 108	AKFEELNMDLFR ITITNDQNR LTPEEIER VYEGERPLTK ALSSQHQAR VEIIANDQGNR SDIDEIVLVGGSTR KVTHAVVTVPAYFNDAQ R IEIESFFEGEDFSETLTR IINEPTAAAIAYGLDKR VTHAVVTVPAYFNDAQR ITPSYVAFTPEGER DNHLLGTFDLTGIPPAPR KSDIDEIVLVGGSTR
1570	1.29901	1.29899	0.999983	0.998092	0.768361	0.375172	0.375178	IPI00461415.1	MGI:106095; Naca		PREDICTED: similar to nascent polypeptide-associated complex alpha polypeptide	24582.3	4.66	153	7	58	0.286	53 68	NILFVITKPDVYK IEDLSQQAQLAAAEK
1361	1.07312	1.07511	1.00186	0.823638	0.766096	0.530662	0.529679	IPI00622968.1	MGI:105381; Rpsa.		33 kDa protein	32817.5	4.86	351	10	55	0.369	26 31 42 28 21 24 97 20	LLVVTDPR SDGIYIINLK FAAATGATPIAGR KSDGIYIINLK YVDIAIPCNNK FTPGTFTNQIQAAFR AIVAIENPADVSVISSR ADHQPLTEASYVNLPTIALCNTDSPLR
1009	0.685355	0.687645	1.00334	0.864744	1.25754	1.83884	1.83271	IPI00130535.1	MGI:105386; Dbt	P53395	Lipoamide acyltransferase component of branched-chain alpha-keto acid dehydrogenase complex, mitochondrial precursor	53126.9	8.88	139	11	54	0.201	20 32 37	SEITPPPPQPK LREELKPVALAR LSDIGEGIR
334	0.88881	0.892437	1.00408	0.95172	1.06643	1.80293	1.7956	IPI00136213.4	MGI:2183102; Sardh	Q99LB7	Sarcosine dehydrogenase, mitochondrial precursor	102031	6.28	223	17	32	0.188	22 23 25 52	DHDASVYLR NYSVVFPHDEPLAGR TIAYGYIR HGLVNAGYR
1112	0.804644	0.809736	1.00633	1.24727	1.54034	1.67816	1.6676	IPI00405699.2	MGI:2443883; Aldh4a1	Q8CHT0	Delta-1-pyrroline-5-carboxylate dehydrogenase, mitochondrial precursor	61771.6	8.58	146	17	38	0.367	23 19	ASGTNDKPGGPHYILR TVIQAEIDAAAELIDFFR
573	0.498765	0.502266	1.00702	0.551121	1.09727	2.67403	2.65539	IPI00111908.8	MGI:891996; Cps1	Q8C196	Carbamoyl-phosphate synthase [ammonia], mitochondrial precursor	164514	6.48	86	23	42	0.153	16 11	EIEYEVVR CLGLTEAQTR
107	0.324041	0.326698	1.0082	0.520402	1.59291	3.92794	3.89599	IPI00665585.1	MGI:891996; Cps1		PREDICTED: similar to Carbamoyl-phosphate synthase	164524	6.48	371	25	4	0.2	12 32 36 44 47 47 56	GTTITSVLPKPALVASR ATGYPLAFIAAK EIEYEVVR AADTIGYPVMIR VVAVDCGIK VPAIYGVDTR GQNQPVLNITNR
238	0.663129	0.6695	1.00961	0.745361	1.11331	3.72431	3.68887	IPI00111908.8	MGI:891996; Cps1	Q8C196	Carbamoyl-phosphate synthase [ammonia], mitochondrial precursor	164514	6.48	187	20	26	0.147	11 16 28 22 22	SLFHYR VPAIYGVDTR FVHDNYVIR GQNQPVLNITNR GNDVLVIECNLR
2335	0.0613059	0.0619276	1.01014	0.254633	4.11179	3.36589	3.3321	IPI00752345.1			PREDICTED: similar to 3-hydroxy-3-methylglutaryl-Coenzyme A synthase 2	36267.1	9.2	140	11	54		48 16	APLVLEQGLR CYAAYR
1041	0.775315	0.785078	1.01259	0.963328	1.22705	1.79456	1.77224	IPI00128518.1	MGI:88017; Mat1a	Q91X83	S-adenosylmethionine synthetase isoform type-1	43481	5.51	427	18	1	0.553	16 19 24 26 28 43 47 100	HIGYDDSAK SGVLPWLRPDSK ICDQISDAVLDAHLK NFDLRPGVIVR TQVTVQYMQDNGAVIPVR YLDEDTVYHLQPSGR TACYGHFGR FVIGGPQGDAGVTGR
788	0.472517	0.48337	1.02297	0.769729	1.59242	2.43266	2.37804	IPI00117214.2	MGI:1919729; Hsdl2	Q2TPA8	Mammary gland RCB-0527 Jyg-MC(B) cDNA, RIKEN full-length enriched library, clone:G930024N11 product:hypothetical protein, full insert sequence===Hydroxysteroid dehydrogenase-like 2 protein.	55651.7	6.31	181	16	55	0.382	40 26 17	VGHGEPSDR DSLSDEVVR LAGCTVFITGASR
296	0.778204	0.796817	1.02392	1.24391	1.5611	1.80864	1.76639	IPI00755611.1	MGI:1918764	O54725	PREDICTED: similar to NonO/p54nrb homolog	80160.2	9.64	127	20	45	0.297	25	FAQHGTFEYEYSQR
729	0.41903	0.429274	1.02445	0.590691	1.37602	2.57113	2.50977	IPI00555140.1	MGI:97564; Pgm1,MGI:97565; Pgm2	Q9D0F9	Phosphoglucomutase-1	61347.6	6.32	268	19	46	0.419	23 24 35 45	LIFADGSR NIFDFNALK TQAYPDQKPGTSGLR SGEHDFGAAFDGDGDR
1039	0.778572	0.798118	1.0251	0.684595	0.857762	1.49257	1.45602	IPI00122312.2	MGI:95526; Fgg	Q3UER8	Adult male liver tumor cDNA, RIKEN full-length enriched library, clone:C730002J02 product:fibrinogen, gamma polypeptide, full insert sequence	50317.3	5.38	261	13	52	0.323	19 23 25 30 39 41	DNCCILDER ESGLYFIRPLK VGPESDKYR TLEDILFR YEALLLTHETSIR IIPFNR
1499	1.14373	1.17259	1.02524	0.858448	0.732094	0.543486	0.530109	IPI00110850.1	MGI:87904; Actb	P60710	Actin, cytoplasmic 1	41709.7	5.29	352	13	11	0.437	25 59 83 59 28	IIAPPER GYSFTTTAER QEYDESGPSIVHR SYELPDGQVITIGNER VAPEEHPVLLTEAPLNPK
416	1.11613	1.14442	1.02534	0.912258	0.797137	0.56685	0.552838	IPI00319992.1	MGI:95835; Hspa5	P20029	78 kDa glucose-regulated protein precursor	72377.5	5.07	418	33	32	0.504	11 13 14 15 18 18 33	VYEGERPLTK LTPEEIER ITPSYVAFTPEGER NQLTSNPENTVFDAK IINEPTAAAIAYGLDKR SQIFSTASDNQPTVTIK TKPYIQVDIGGGQTK
614	0.785018	0.807869	1.02911	0.866898	1.07307	1.73485	1.68578	IPI00230351.1	MGI:1914195; Sdha	Q8K2B3	Succinate dehydrogenase [ubiquinone] flavoprotein subunit, mitochondrial precursor	72539.2	7.06	222	20	45	0.342	12 16 17 23 27	TLNEADCATVPPAIR NTVIATGGYGR TGHSLLHTLYGR GVIALCIEDGSIHR LGANSLLDLVVFGR
974	0.79786	0.821629	1.02979	0.852914	1.03808	1.78963	1.73786	IPI00134809.1	MGI:1926170; Dlst	Q9D2G2	Dihydrolipoyllysine-residue succinyltransferase component of 2- oxoglutarate dehydrogenase complex, mitochondrial precursor	48963.5	9.11	134	10	55	0.275	15 29 13 25	GLVVPVIR VEGGTPLFTLR NVETMNYADIER NDVITVQTPAFAESVTEGDVR
1459	0.350064	0.361875	1.03374	0.370558	1.024	2.89722	2.80266	IPI00228630.4	MGI:95492; Fbp1	Q9QXD6	Fructose-1,6-bisphosphatase 1	36757.7	6.18	389	17	37	0.475	13 18 20 26 28 30 32 36 37 47	YVGSMVADIHR DALQPGR FVMEQGR STDEPSEKDALQPGR KGNIYSLNEGYAK GNIYSLNEGYAK KFPPDGSAPYGAR DFDPAINEYLQR YVGSMVADIHR FPPDGSAPYGAR
1073	0.260187	0.269019	1.03395	0.444028	1.65054	3.05404	2.95378	IPI00128518.1	MGI:88017; Mat1a	Q91X83	S-adenosylmethionine synthetase isoform type-1	43481	5.51	127	7	58	0.22	19 31 44	NFDLRPGVIVR FVIGGPQGDAGVTGR YLDEDTVYHLQPSGR
971	0.691375	0.715129	1.03436	0.952468	1.33188	1.61068	1.55718	IPI00111218.1	MGI:99600; Aldh2	P47738	Aldehyde dehydrogenase, mitochondrial [Precursor]	56501.8	7.53	553	16	64	0.408	54 26 31 20 10 20 29 26 46 53 92 44	VVGNPFDSR YGLAAAVFTK LLCGGGAAADR AAFQLGSPWR LGPALATGNVVVMK EEIFGPVMQILK GYFIQPTVFGDVK TEQGPQVDETQFK TIPIDGDFFSYTR ELGEYGLQAYTEVK TFVQENVYDEFVER VAEQTPLTALYVANLIK
1052	0.826853	0.860586	1.0408	0.806801	0.937502	1.70078	1.63411	IPI00756027.1	MGI:95393; Eno1	Q5XJG8;Q5XKE1	alpha-enolace	47095.2	6.37	233	16	49	0.424	19 27 34 35 28	EIFDSR YNQILR IGAEVYHNLK YITPDQLADLYK AAVPSGASTGIYEALELR
1582	0.652092	0.67924	1.04163	0.878637	1.29356	1.59052	1.52695	IPI00309768.6	MGI:1860611; Pdlim1	O70400	PDZ and LIM domain protein 1	35620.9	6.37	161	16	49	0.497	38 16	DFEQPLAISR VTPPEGYDVVTVFR
1569	1.29337	1.3479	1.04216	1.10722	0.821442	0.533775	0.512183	IPI00121297.1	MGI:106095; Naca	Q60817	Nascent polypeptide-associated complex alpha subunit	23369.7	4.52	151	6	16	0.288	13 39 29 31	QVTGVTR SPASDTYIVFGEAK NILFVITKPDVYK IEDLSQQAQLAAAEK
1649	0.421493	0.43968	1.04315	1.12621	2.56144	3.0457	2.91971	IPI00121105.2	MGI:96009; Hadhsc	Q61425	Short chain 3-hydroxyacyl-CoA dehydrogenase, mitochondrial precursor	34441.9	8.76	171	9	49	0.21	15 37 38 24 10	NELFQR DTPGFIVNR LKNELFQR LLVPYLIEAVR FAGLHFFNPVPMMK
153	0.308162	0.322984	1.0481	0.402503	1.2462	3.84939	3.67274	IPI00114710.2	MGI:97520; Pcx	Q05920	Activated spleen cDNA, RIKEN full-length enriched library, clone:F830201B12 product:pyruvate carboxylase, full insert sequence	129778	6.25	565	34	25	0.338	10 11 14 15 16 26 28 31 31 32 41 47 50	IEGRPGASLPPLNLK ENGVDAVHPGYGFLSER SFQPDTGR VVEIAPATHLDPQLR GTPLDTEVPLER EGPEGFAR FIGPSPEVVR HYFIEVNSR VVHSYEELEENYTR ADFAQACQDAGVR IAEEFEVELER AEAEAQAEELSFPR ADEAYLIGR
1681	0.537535	0.564404	1.04999	0.777563	1.37767	2.45411	2.33728	IPI00607901.2	MGI:106092; Etfa		CRL-1722 L5178Y-R cDNA, RIKEN full-length enriched library, clone:I730090I17 product:electron transferring flavoprotein, alpha polypeptide, full insert sequence	35015.6	8.77	405	16	49	0.553	56 39 48 24 26 29 64 18	SPDTFVR VLVAQHDAYK TIYAGNALCTVK LNVAPVSDIIEIK APSSSSVGISEWLDQK GLLPEELTPLILETQK LLYDLADQLHAAVGASR AAVDAGFVPNDMQVGQTGK
567	0.693899	0.728926	1.05048	0.978457	1.34233	1.80477	1.71804	IPI00480560.1	MGI:105384; Hspa8.		71 KD protein, heat shock protein 2	70926.3	5.43	168	11	54	0.173	21 27 29 45	DAGTIAGLNVLR VEIIANDQGNR TTPSYVAFTDTER STAGDTHLGGEDFDNR
1872	0.453882	0.477068	1.05108	0.829043	1.73779	2.85271	2.71407	IPI00454049.4	MGI:2136460; Echs1	Q8BH95	Enoyl-CoA hydratase, mitochondrial precursor	31454.2	8.76	468	19	37	0.287	21 23 25 29 41 54 59 61 73	MSPEEFTEIMNQR IGAFSYGSGLAASFFSFR MSPEEFTEIMNQR CYAAYR LSIQCYLR TKLPWDAVGR YTVGLGQTR LPWDAVGR APLVLEQGLR
1214	0.60335	0.634248	1.05121	1.13465	1.78897	1.78754	1.70046	IPI00135231.2	MGI:96413; Idh1.	O88844	0 day neonate lung cDNA, RIKEN full-length enriched library, clone:E030024J03 product:isocitrate dehydrogenase 1 (NADP+), soluble, full insert sequence	47514.9	6.49	200	16	60	0.434	34 41 17	NILGGTVFR HAYGDQYR TVEAEAAHGTVTR
856	0.761718	0.802291	1.05326	0.942802	1.17514	1.90955	1.81298	IPI00115569.1	MGI:107450; Dld	O08749	Dihydrolipoyl dehydrogenase, mitochondrial precursor	54178.1	7.97	156	15	50	0.324	14 60	FPFAANSR VCHAHPTLSEAFR
936	0.714219	0.753978	1.05567	0.840139	1.11427	2.3045	2.18298	IPI00129755.2	MGI:891970; Serpina1b	P22599	Alpha-1-antitrypsin 1-2 precursor	45945.5	5.32	71	8		0.232	34	LVQIHIPR
1516	0.690602	0.729376	1.05615	0.834745	1.14446	1.75284	1.65966	IPI00125515.3	MGI:1860093; Stard10	Q9JMD3	PCTP-like protein(StAR-related lipid transfer protein 10)	32930.5	6.67	83	5	6	0.254	43 14	ESVQVPDDQDFR AVSIQTGYLIQSTGPK
418	0.81949	0.865885	1.05661	0.663981	0.766824	0.357182	0.338044	IPI00129526.1	MGI:98817; Hsp90b1	P08113	Endoplasmin precursor	92418.2	4.74	596	31	34	0.337	21 21 23 24 30 35 36 37 42 43 59	IYFMAGSSR FQSSHHSTDITSLDQYVER YLNFVK TFEINPR LGVIEDHSNR GVVDSDDLPLNVSR NLLHVTDTGVGMTR EAESSPFVER FAFQAEVNR GLFDEYGSK SILFVPTSAPR
1216	0.580918	0.614542	1.05788	0.710007	1.15534	1.92127	1.81615	IPI00230440.5	MGI:87968; Ahcy	P50247	Adenosylhomocysteinase	47526.2	6.08	236	25	40	0.536	17 12 12	VADIGLAAWGR YPVGVHFLPK SKFDNLYGCR
1010	1.13804	1.20656	1.06021	0.99905	0.828017	0.417	0.39332	IPI00133916.2	MGI:1891925; Hnrph1	O35737	Heterogeneous nuclear ribonucleoprotein H1	49168.4	5.89	389	16	49	0.43	22 24 46 56 70 73	YVELFLNSTAGASGGAYEHR EGRPSGEAFVELESEDEVK GLPWSCSADEVQR VHIEIGPDGR ATENDIYNFFSPLNPVR HTGPNSPDTANDGFVR
545	0.803634	0.85599	1.06515	0.854608	0.998386	1.61304	1.51438	IPI00112555.3	MGI:2449057; Gars	Q9CZD3	Glycyl-tRNA synthetase	81825.7	6.24	222	26	39	0.346	10 10 23	NGECFR TPHTATLR AEVSELPNVVR
875	0.647374	0.690169	1.06611	0.917425	1.32928	1.77897	1.66866	IPI00130102.3	MGI:94885; Des	P31001	Desmin	53334	5.21	243	24	41	0.496	11 13 26	TSGGAGGLGSLR FLEQQNAALAAEVNR VHEEEIR
1715	0.473129	0.504586	1.06649	0.796727	1.57897	2.56345	2.40364	IPI00622847.1	MGI:104819; Hnrpa2b1	O88569	Heterogeneous nuclear ribonucleoprotein A2/B1/B0	37379.7	8.97	151	8	10	0.272	48 60	GGNFGFGDSR GGGGNFGPGPGSNFR
1833	0.686302	0.732815	1.06777	0.941535	1.28482	1.55274	1.45418	IPI00121440.3	MGI:106098; Etfb	Q9DCW4	Electron transfer flavoprotein beta-subunit	27474.9	8.29	245	10	26	0.413	20 57 30 46 34	EIDGGLETLR LKLPAVVTADLR VSVISVEEPPQR EIIAVSCGPSQCQETIR GIHVEIPGAQAESLGPLQVAR
1783	0.640705	0.692317	1.08055	0.876816	1.2665	1.59355	1.47475	IPI00124223.1	MGI:1096367; Psme1	P97371	Proteasome activator complex subunit 1	28655	5.73	389	16	28	0.522	23 27 29 35 37 40 60	IVVLLQR LEGFHTQISK APLDIPVPDPVKEK VFELMTNLHTK TENLLGSYFPK QPHVGDYR QLVHELDEAEYQEIR
1679	0.694491	0.750872	1.08118	1.04736	1.39486	1.92883	1.784	IPI00607901.2	MGI:106092; Etfa		CRL-1722 L5178Y-R cDNA, RIKEN full-length enriched library, clone:I730090I17 product:electron transferring flavoprotein, alpha polypeptide, full insert sequence	35015.6	8.77	344	14	51	0.526	13 27 33 37 39 82	SDRPELTGAK LNVAPVSDIIEIK TIYAGNALCTVK VLVAQHDAYK SPDTFVR LLYDLADQLHAAVGASR
1301	1.18278	1.27968	1.08193	1.24208	0.970614	0.589862	0.545197	IPI00110851.1	MGI:87904; Actb	P63260	Actin, cytoplasmic 2	41765.8	5.31	209	12	53	0.339	19 30 19 32 41	IIAPPER AGFAGDDAPR GYSFTTTAER QEYDESGPSIVHR SYELPDGQVITIGNER
784	0.944651	1.02353	1.08351	0.804265	0.785772	2.24268	2.06984	IPI00111908.8	MGI:891996; Cps1	Q8C196	Carbamoyl-phosphate synthase [ammonia], mitochondrial precursor	164514	6.48	178	25	11	0.159	11 10 13 29 25	DADPILR SLFHYR LRDADPILR FVHDNYVIR GNDVLVIECNLR
705	0.745731	0.809297	1.08524	0.782918	0.967405	1.74425	1.60725	IPI00116279.3	MGI:107185; Cct5	P80316	T-complex protein 1 subunit epsilon	59585.9	5.72	160	14	51	0.311	29 35 18 12	AVTIFIR IADGYEQAAR SLHDALCVIR LGFAGVVQEISFGTTK
1802	1.1534	1.25579	1.08877	0.95609	0.761345	0.61509	0.564942	IPI00320208.2	MGI:1929520; Eef1b2	O70251	Elongation factor 1-beta	24547.2	4.53	169	8	57	0.397	22 30 36 15 16	LEECVR WYNHIK LVPVGYGIK SIQADGLVWGSSK TPAGLQVLNDYLADK
2020	0.724055	0.790928	1.09236	0.999831	1.26412	1.78926	1.63798	IPI00420718.4	MGI:101939; Hmgcs2	P54869	Hydroxymethylglutaryl-CoA synthase, mitochondrial precursor	56786.5	8.65	297	17	48	0.224	23 17 43 32 49 41 13	CYAAYR EQFYHK YTVGLGQTR LSIQCYLR APLVLEQGLR TKLPWDAVGR MSPEEFTEIMNQR
1925	1.16276	1.27083	1.09294	1.00137	0.787967	0.481931	0.440948	IPI00134621.2	MGI:1333112; Ran	P62827	GTP-binding nuclear protein Ran	24276.6	7.19	476	15	50	0.581	39 59 49 44 34 22 52 30 26	SIVFHR NVPNWHR HLTGEFEK NLQYYDISAK FNVWDTAGQEK VCENIPIVLCGNK SNYNFEKPFLWLAR YVATLGVEVHPLVFHTNR KYVATLGVEVHPLVFHTNR
935	0.604088	0.661886	1.09568	0.808042	1.22082	2.31968	2.11712	IPI00753095.1	MGI:95753; Glud1		PREDICTED: similar to Glutamate dehydrogenase 1, mitochondrial precursor (GDH) isoform 2	54184.5	7.66	212	16	49	0.312	13 17 18 22 30 31	AQHSQHR NLNHVSYGR MVEGFFDR LQHGSILGFPK HGGTIPVVPTAEFQDR YNLGLDLR
1318	0.616739	0.677817	1.09903	0.860335	1.26927	2.00306	1.82256	IPI00459487.3	MGI:1306824; Suclg2	Q9Z2I8-1	Isoform 1 of Succinyl-CoA ligase [GDP-forming] beta-chain, mitochondrial precursor	46810.7	6.58	340	17	48	0.42	13 13 14 16 29 30 37 56	EAQVYEAFK MAENLGFLGSLK EQIDIFEGIK GVFNSGLK LYHLFLK SENEPIENEAAR AQILAGGR INFDDNAEFR
523	0.600431	0.661057	1.10097	0.819642	1.2399	2.40457	2.18405	IPI00330523.1	MGI:97499; Pcca	Q91ZA3	Propionyl-CoA carboxylase alpha chain, mitochondrial precursor	79871.1	6.83	417	36	29	0.45	10 16 16 18 20 22 27	FQEHSR FIDNPR MEDALDNYVIR GVTHNIPLLR VVEEAPSIFLDPETR LSQYQEPIHLPGVR FSSQEAASSFGDDR
1507	0.692514	0.763195	1.10207	0.776763	1.01778	1.41302	1.28216	IPI00116603.1	MGI:97448; Otc	P11725	Ornithine carbamoyltransferase, mitochondrial precursor	39739.6	8.81	86	7	58	0.172	35 23	SLVFPEAENR KPEEVDDEVFYSPR
983	0.645606	0.71199	1.10282	1.07357	1.50784	1.56691	1.42082	IPI00111218.1	MGI:99600; Aldh2	P47738	Aldehyde dehydrogenase, mitochondrial [Precursor]	56501.8	7.53	573	19	46	0.439	34 57 74 66 107 111	TIEEVVGR VVGNPFDSR GYFIQPTVFGDVK TEQGPQVDETQFK TIPIDGDFFSYTR TFVQENVYDEFVER
1531	0.935651	1.0327	1.10372	0.747725	0.724052	0.407966	0.369628	IPI00314950.2	MGI:88066; Arbp	P14869	60S acidic ribosomal protein P0	34194.8	5.91	263	19	34	0.609	44 31 17 22	FLEGVR LLPHIR GNVGFVFTK TSFFQALGITTK
1710	1.13983	1.26001	1.10544	0.817769	0.649018	0.598993	0.541859	IPI00461415.1	MGI:106095; Naca		PREDICTED: similar to nascent polypeptide-associated complex alpha polypeptide	24582.3	4.66	107	7	28	0.299	22 27 10	SPASDTYIVFGEAK NILFVITKPDVYK IEDLSQQAQLAAAEK
904	1.07856	1.1933	1.10638	0.991005	0.830474	0.426237	0.385254	IPI00169463.1	MGI:1915472; Tubb2c	P68372	Tubulin beta-2C chain	49799	4.79	701	26	39	0.429	11 13 15 24 29 33 37 37 45 48 54 89 121	SGPFGQIFRPDNFVFGQSGAGNNWAK NMMAACDPR LHFFMPGFAPLTSR KLAVNMVPFPR YLTVAAVFR TAVCDIPPR LAVNMVPFPR LHFFMPGFAPLTSR ISEQFTAMFR AVLVDLEPGTMDSVR FPGQLNADLR LTTPTYGDLNHLVSATMSGVTTCLR GHYTEGAELVDSVLDVVR
891	0.474418	0.525228	1.1071	0.801582	1.52616	2.07521	1.87446	IPI00323816.4	MGI:104859; Selenbp2	Q63836	Selenium-binding protein 2	52757.4	5.87	326	16	7	0.429	34 56 24 35 15 47	QFYPDLIR IYVVDVGSEPR LTGQIFLGGSIVR EEIVYLPCIYR GSFVLLDGETFEVK DGFNPAHVEAGLYGSR
1452	1.31429	1.45549	1.10743	0.942283	0.647401	0.486743	0.439524	IPI00111958.1	MGI:98916; Urod	P70697	Uroporphyrinogen decarboxylase	40571.9	6.21	106	9	56	0.275	20 10 13	YLPEFR GPSFPEPLR AAQDFFSTCR
241	0.675308	0.750194	1.11089	0.612927	0.817025	3.21281	2.89211	IPI00752085.1	MGI:891996; Cps1		PREDICTED: similar to Carbamoyl-phosphate synthase	164514	6.48	155	25	40	0.201	9 16 14	EIEYEVVR FVHDNYVIR GNDVLVIECNLR
2016	0.678024	0.754328	1.11254	0.866776	1.14907	1.66405	1.49572	IPI00648105.1	MGI:99523; Prdx1		19 kDa protein	18914.7	6.82	271	12	53	0.588	39 26 14 44 45	ADEGISFR TIAQDYGVLK ATAVMPDGQFK LVQAFQFTDK QITINDLPVGR
1832	0.396607	0.441396	1.11293	0.804717	1.82312	2.27427	2.0435	IPI00221890.5	MGI:88270; Car3	P16015	Carbonic anhydrase 3	29216.6	6.97	327	11	54	0.471	51 36 60 36 27 25 16	GGPLSGPYR YNTFGEALK VVFDDTYDR GDNQSPIELHTK YAAELHLVHWNPK EKGEFQILLDALDK EAPFTHFDPSCLFPACR
378	0.50463	0.562986	1.11564	0.724801	1.28742	2.69638	2.41689	IPI00116074.1	MGI:87880; Aco2	Q99KI0	Aconitate hydratase, mitochondrial precursor	85410	8.08	228	24	41	0.324	13 43 22	DGYAQILR FKLEAPDADELPR NAVTQEFGPVPDTAR
1444	0.731359	0.816997	1.11709	0.883975	1.08198	2.31674	2.0739	IPI00172146.2	MGI:1919005; Dhdh	Q8K0E9	Adult male liver cDNA, RIKEN full-length enriched library, clone:1300018L09 product:similar to DIMERIC DIHYDRODIOL DEHYDROGENASE	36277.7	6.03	112	8	57	0.264	12 33 28	AIGVTFPQDKR AEFGFDLSHIPR EVLVQGTIGDLR
1488	0.765007	0.856756	1.11993	1.01716	1.18722	1.70058	1.51847	IPI00109482.2	MGI:1916469; Ddah1	Q9CWS0	NG,NG-dimethylarginine dimethylaminohydrolase 1	31229.9	5.64	185	7	15	0.175	34 53 26	APPESLCR SQGEEVDFAR DENATLDGGDVLFTGR
1590	0.794093	0.890358	1.12123	0.884573	0.993502	2.44411	2.17985	IPI00515654.1	MGI:1913906; Eef1d	P57776-1	eukaryotic translation elongation factor 1 delta isoform b	31272.9	4.96	192	9	56	0.288	29 48 54 12	YDDAERR LVPVGYGIR ITSLEVENQNLR FYEQMNGPVTSGSR
1307	1.22551	1.37529	1.12222	1.11209	0.808616	0.598628	0.533431	IPI00129430.1	MGI:1918764; Sfpq	Q8VIJ6	Splicing factor, proline- and glutamine-rich	75394.3	9.45	103	17	48	0.227	14 12	FATHAAALSVR FGQGGAGPVGGQGPR
913	0.680484	0.76437	1.12327	0.922848	1.20733	1.56731	1.39531	IPI00130280.1	MGI:88115; Atp5a1	Q03265	ATP synthase alpha chain, mitochondrial precursor	59715.6	9.22	659	22	43	0.376	14 33 35 36 45 50 58 67 79 85	VGSAAQTR LELAQYR ILGADTSVDLEETGR ELIIGDR VLSIGDGIAR APGIIPR AVDSLVPIGR HALIIYDDLSK TGAIVDVPVGEELLGR EAYPGDVFYLHSR
716	0.470971	0.530274	1.12591	0.693494	1.3078	2.48854	2.21024	IPI00310669.3	MGI:2385084; Dak	Q8VC30	Dihydroxyacetone kinase	59653.4	6.44	262	19	20	0.431	20 26 43 47	VALLSGGGSGHEPAHAGFIGK LSVLLLER EGPSLTSPAQVLSR ASYISSAQLDQPDPGAVAAAAIFR
816	0.474934	0.537035	1.13076	0.612593	1.14069	3.27055	2.89235	IPI00225192.1	MGI:1920460; Nup54	Q8BTS4	Nucleoporin p54	55697.5	6.53	215	19	46	0.367	14 21 39 43	LVEHGLNETIHSR VQLDTIQGELNAPTQFK YYIDADLLR SGYAIQADEEQLR
1846	1.0968	1.24307	1.13336	0.913769	0.73509	0.575526	0.507803	IPI00320208.2	MGI:1929520; Eef1b2	O70251	Elongation factor 1-beta	24547.2	4.53	197	8	57	0.442	26 29 30 54	TPAGLQVLNDYLADK WYNHIK LEECVR LVPVGYGIK
1376	0.514534	0.584287	1.13557	0.954838	1.63419	2.08468	1.8358	IPI00121517.1	MGI:107372; Pter	Q60866	Phosphotriesterase-related protein	39193.1	6.18	342	16	20	0.43	17 62 31 40 51 16 17	NPYSHR NPGAPFQIIR GGGALVENTTTGLSR VHFLVDEGYEDR VQTVLGLVEPSQLGR RVHFLVDEGYEDR YGGHGYSHILTNIVPK
1482	0.713825	0.815057	1.14182	0.959627	1.17737	1.57028	1.37525	IPI00466128.2	MGI:1929955; Akr1a4	Q9JII6	Alcohol dehydrogenase	36432.9	6.87	441	18	47	0.457	17 24 25 28 30 36 41 44 49	HHPEDVEPALRK WQVQR NADGTVR GLEVTAYSPLGSSDR DAGHPLYPFNDPY ALGLSNFNSR SPAQILLR HALSAGYR HHPEDVEPALR
487	0.643323	0.736055	1.14415	0.655899	0.891101	2.19144	1.91535	IPI00665585.1	MGI:891996; Cps1		PREDICTED: similar to Carbamoyl-phosphate synthase	164524	6.48	172	17	5	0.138	17 43 57 14	VVAVDCGIK VPAIYGVDTR GQNQPVLNITNR GTTITSVLPKPALVASR
880	0.414452	0.474575	1.14507	1.2595	2.65396	2.23877	1.95514	IPI00331497.8	MGI:894310; Sept8	Q8CHH9-2	Isoform 2 of Septin-8	49811.2	5.75	127	12	52	0.274	13 14 20	HYELYR LRPQTYDLQESNVHLK SLFDYHDTR
924	0.502534	0.576705	1.14759	1.09709	1.90234	1.99399	1.73754	IPI00114209.1	MGI:95753; Glud1	P26443	Glutamate dehydrogenase 1, metachondron precursor	52567.5	6.47	162	15	50	0.333	15 38 28	YNLGLDLR NLNHVSYGR LQHGSILGFPK
481	0.289839	0.333038	1.14905	0.361539	1.08558	3.54241	3.08291	IPI00665585.1	MGI:891996; Cps1		PREDICTED: similar to Carbamoyl-phosphate synthase	164524	6.48	418	24	30	0.195	18 18 23 26 27 28 35 49 71	TAHIVLEDGTK ATGYPLAFIAAK SAYALGGLGSGICPNK GTTITSVLPKPALVASR AADTIGYPVMIR VVAVDCGIK EIEYEVVR VPAIYGVDTR GQNQPVLNITNR
1109	0.788621	0.908423	1.15191	0.885868	0.975172	1.60416	1.3926	IPI00653598.2	MGI:107876; Uqcrc1		ubiquinol-cytochrome c reductase core protein 1	33972.8	5.31	305	20	45	0.498	12 14 16 22 26 29 35 38	RIPLAEWESR EVESIGAHLNAYSTR IQEVDAQMLR TDLTDYLNR YFYDQCPAVAGYGPIEQLPDYNR VYEEDAVPGLTPCR SLLTYGR IQEVDAQMLR
1046	0.574895	0.662572	1.15251	0.998806	1.50747	1.3874	1.20381	IPI00122312.2	MGI:95526; Fgg	Q8VCM7	Fibrinogen gamma chain precursor	50317.3	5.38	196	17	48	0.417	13 14 15 36	YLQEIYNSNNQK IIPFNR ESGLYFIRPLK TLEDILFR
1944	0.587229	0.67683	1.15258	0.743869	1.09905	1.42578	1.23703	IPI00648589.1	MGI:1915562; Gstm7		PREDICTED: glutathione S-transferase, mu 7 isoform 5	25086.4	6	178	12	16	0.5	11 27 17	RPWFAGDK ITQSNAILR LFLEYTDSSYEEKR
1607	0.536398	0.618577	1.1532	0.71517	1.15615	2.25314	1.95381	IPI00223757.3	MGI:1353494; Akr1b3	P45376	Aldose reductase	35578.4	6.79	152	13	52	0.441	17 17 25	HKDYPFHAEV TIGVSNFNPLQIER VAIDLGYR
1595	0.517608	0.597059	1.1535	0.795872	1.33299	2.2131	1.9186	IPI00336324.10	MGI:97051; Mdh1	P14152	Malate dehydrogenase, cytoplasmic	36357	6.16	285	14	51	0.402	23 34 68 81	AIADHIR ENFSCLTR GEFITTVQQR FVEGLPINDFSR
910	0.547776	0.632215	1.15415	0.788918	1.24786	2.14619	1.85954	IPI00111218.1	MGI:99600; Aldh2	P47738	Aldehyde dehydrogenase, mitochondrial [Precursor]	56501.8	7.53	547	21	44	0.509	13 16 18 26 27 28 34 45 53 63 69	AAFQLGSPWR EAGFPPGVVNIVPGFGPTAGAAIASHEGVDK VAEQTPLTALYVANLIK LADLIER TEQGPQVDETQFK ELGEYGLQAYTEVK GYFIQPTVFGDVK TIEEVVGR TFVQENVYDEFVER VVGNPFDSR TIPIDGDFFSYTR
2039	0.968387	1.1195	1.15604	1.19585	1.0682	0.585854	0.506774	IPI00117910.2	MGI:109486; Prdx2	Q61171	Peroxiredoxin-2	21634	5.2	509	9	56	0.518	49 44 58 59 91 97 21 26	SVDEALR GLFIIDAK NDEGIAYR SLSQNYGVLK QITVNDLPVGR SAPDFTATAVVDGAFK EGGLGPLNIPLLADVTK KEGGLGPLNIPLLADVTK
149	0.365655	0.423658	1.15863	0.537502	1.26872	3.60956	3.11537	IPI00114710.2	MGI:97520; Pcx	Q05920	Activated spleen cDNA, RIKEN full-length enriched library, clone:F830201B12 product:pyruvate carboxylase, full insert sequence	129778	6.25	410	29	37	0.31	10 12 19 23 25 26 29 40 51	VVEIAPATHLDPQLR QKADEAYLIGR GTPLDTEVPLER ADEAYLIGR AEAEAQAEELSFPR HYFIEVNSR IAEEFEVELER FIGPSPEVVR VVHSYEELEENYTR
822	0.188651	0.21881	1.15986	0.609706	2.78647	3.02	2.60376	IPI00665585.1	MGI:891996; Cps1		PREDICTED: similar to Carbamoyl-phosphate synthase	164524	6.48	247	19	33	0.155	11 17 20 42 44 46	TAHIVLEDGTK TSVNVVR AFAMTNQILVER GQNQPVLNITNR VPAIYGVDTR EIEYEVVR
2021	0.672957	0.782523	1.16281	0.936815	1.19717	1.86903	1.60733	IPI00121788.1	MGI:99523; Prdx1	P35700	Peroxiredoxin-1	22162.3	8.26	480	16	49	0.643	46 43 50 34 50 20 47 51	SVDEIIR ADEGISFR GLFIIDDK IGYPAPNFK TIAQDYGVLK ATAVMPDGQFK LVQAFQFTDK QITINDLPVGR
1287	0.633449	0.73668	1.16297	0.967891	1.31386	1.49313	1.2839	IPI00469307.2	MGI:96829; Lrpap1	P55302	Alpha-2-macroglobulin receptor-associated protein precursor	42189.2	7.35	263	16	49	0.336	16 16 36 16 36 14 20	LHLSPVR RLHLSPVR LIHNLNVILAR HVESIGDPEHISR IQEYNVLLDTLSR VSHQGYGSTTEFEEPR KVSHQGYGSTTEFEEPR
1267	1.01189	1.17755	1.16371	1.25006	1.06158	0.561783	0.482751	IPI00408022.2	MGI:96112; Hmbs		14 days pregnant adult female amnion cDNA, RIKEN full-length enriched library, clone:I530028P18 product:hydroxymethylbilane synthase, full insert sequence	39319.7	6.41	131	14	51	0.263	11 37	KFPHLEFK ENPCDAVVFHPK
2029	0.62199	0.724438	1.16471	1.26594	1.74747	2.60849	2.23961	IPI00121788.1	MGI:99523; Prdx1	P35700	Peroxiredoxin-1	22162.3	8.26	560	15	2	0.633	51 35 45 45 51 27 29 67 38	SVDEIIR ADEGISFR GLFIIDDK IGYPAPNFK TIAQDYGVLK ATAVMPDGQFK LVQAFQFTDK QITINDLPVGR GLFIIDDKGILR
292	0.677768	0.789623	1.16503	0.921831	1.16743	1.86323	1.59929	IPI00129430.1	MGI:1918764; Sfpq	Q8VIJ6	Splicing factor, proline- and glutamine-rich	75394.3	9.45	133	20	45	0.273	18 19	FATHAAALSVR FGQGGAGPVGGQGPR
2023	0.626538	0.730495	1.16592	0.768756	1.05238	1.7411	1.49332	IPI00109109.1	MGI:98352; Sod2	P09671	Superoxide dismutase [Mn], mitochondrial precursor	24587.5	8.8	212	7	58	0.27	26 24 31 25 65	DFGSFEK NVRPDYLK GELLEAIKR GDVTTQVALQPALK HHAAYVNNLNATEEK
297	0.56432	0.661381	1.172	0.887588	1.34202	2.35762	2.01162	IPI00129430.1	MGI:1918764; Sfpq	Q8VIJ6	Splicing factor, proline- and glutamine-rich	75394.3	9.45	109	15	33	0.247	17 17 10	FATHAAALSVR FGQGGAGPVGGQGPR FAQHGTFEYEYSQR
2098	0.992916	1.16853	1.17686	1.00304	0.858379	0.309991	0.263405	IPI00648723.1	MGI:96739; Stmn1		12 kDa protein	11722.2	5.8	132	6	3	0.402	17 48	KLEAAEER ASGQAFELILSPR
525	0.250004	0.29588	1.1835	0.459782	1.55395	3.30969	2.79652	IPI00665585.1	MGI:891996; Cps1		PREDICTED: similar to Carbamoyl-phosphate synthase	164524	6.48	166	17	20	0.165	39 33 32 14	EIEYEVVR VPAIYGVDTR GQNQPVLNITNR GTTITSVLPKPALVASR
1181	0.445708	0.52989	1.18887	0.81266	1.53364	2.91631	2.453	IPI00114818.1	MGI:1915065; Sec14l2	Q99J08	SEC14-like protein 2	46270.6	6.69	110	10	11	0.263	13 17 10	FDNTYSFIHAK QQYEHTVQVSR LFPVAYNLIKPFLSEDTR
911	0.716981	0.852677	1.18926	1.00034	1.17318	1.97711	1.66247	IPI00113073.3	MGI:1919785; Aldh1b1		Bone marrow macrophage cDNA, RIKEN full-length enriched library, clone:I830028J03 product:aldehyde dehydrogenase 1 family, member B1, full insert sequence	57516.5	6.59	172	9	56	0.156	12 10 20 27 11 53	ILGYIR LADLVER ELGEDGLR YGLAAAVFTR TFVEESIYR VAEQTPLSALYLASLIK
697	0.968617	1.15457	1.19198	0.8583	0.743392	0.536237	0.44987	IPI00753828.1		Q91ZW3, Q8C791, Q8CA22, Q8VDG1, Q925M9	114 kDa protein	114110	8.48	105	23	42		29	ENVYDELR
1227	0.432455	0.516419	1.19416	0.907439	1.75718	2.73178	2.28762	IPI00626790.1	MGI:95739; Glul		Adult female vagina cDNA, RIKEN full-length enriched library, clone:9930020C03 product:glutamate-ammonia ligase (glutamine synthase), full insert sequence	42092.3	6.64	240	13	52	0.295	16 20 21 25 29 41	KGYFEDR HQYHIR KPAETNLR GYFEDR LTGFHETSNINDFSAGVANR DIVEAHYR
1449	0.416568	0.499926	1.20011	1.09474	2.1898	2.19022	1.82502	IPI00127206.5	MGI:87995; Aldob	Q91Y97	Fructose-bisphosphate aldolase B	39351.1	8.53	703	20	45	0.427	53 70 47 51 27 16 82 49 11 65 13 28 95	LSFSYGR DSQGNLFR ELSEIAQR FPALTPEQK VENTEENRR LDQGGAPLAGTNK ETTIQGLDGLSER GILAADESVGTMGNR GILAADESVGTMGNR YTPEQVAMATVTALHR YTPEQVAMATVTALHR KYTPEQVAMATVTALHR IADQCPSSLAIQENANALAR
2026	0.677567	0.814177	1.20162	1.27986	1.57196	2.43085	2.02298	IPI00121788.1	MGI:99523; Prdx1	P35700	Peroxiredoxin-1	22162.3	8.26	474	14	51	0.628	39 48 20 53 60 16 27 50 32	SVDEIIR ADEGISFR GLFIIDDK IGYPAPNFK TIAQDYGVLK ATAVMPDGQFK LVQAFQFTDK QITINDLPVGR GLFIIDDKGILR
1445	0.38443	0.462013	1.20182	1.05591	2.28545	1.92866	1.60479	IPI00127206.5	MGI:87995; Aldob	Q91Y97	Fructose-bisphosphate aldolase B	39351.1	8.53	319	11	54	0.292	53 46 49 55 28 35	LSFSYGR DSQGNLFR ELSEIAQR FPALTPEQK ETTIQGLDGLSER IADQCPSSLAIQENANALAR
1163	0.785598	0.946061	1.20426	0.822845	0.869758	2.40817	1.99972	IPI00129928.2	MGI:95530; Fh1	P97807-1	Isoform Mitochondrial of Fumarate hydratase, mitochondrial precursor	54336.1	9.12	116	8	57	0.156	42 25 25	FLGSGPR YYGAQTVR IYELAAGGTAVGTGLNTR
550	0.803375	0.967942	1.20484	1.28981	1.33253	1.78434	1.48097	IPI00132762.1	MGI:1915265; Trap1	Q9CQN1	Heat shock protein 75 kDa, mitochondrial precursor	80158.5	6.25	237	21	12	0.331	12 14 17 22 26 26	YIAQAYDKPR ELLQESALIR YESSALPAGQLTSLPDYASR DISEFQHEEFYR AQLLQPTLEINPR GVVDSEDIPLNLSR
1980	1.00969	1.21758	1.20589	0.901047	0.740033	0.604131	0.500985	IPI00129685.1	MGI:104890; Tpt1	P63028	Translationally-controlled tumor protein	19449.6	4.76	81	5	15	0.302	29 12	LEEQKPER GKLEEQKPER
1577	0.461824	0.557261	1.20665	0.874867	1.56994	2.34877	1.94652	IPI00133456.1	MGI:108024; Rgn	Q64374	Regucalcin	33385.5	5.15	280	15	50	0.428	27 30 30 41 56	WDTVSNQVQR VAVDAPVSSVALR YFAGTMAEETAPAVLER DGLNAEGLLR HQGSLYSLFPDHSVK
909	0.872684	1.05569	1.20971	0.868822	0.822987	0.47559	0.393144	IPI00169463.1	MGI:1915472; Tubb2c	P68372	Tubulin beta-2C chain	49799	4.79	328	13	52	0.303	11 22 27 57 58 70	AVLVDLEPGTMDSVR GSQQYR TAVCDIPPR GHYTEGAELVDSVLDVVR YLTVAAVFR FPGQLNADLR
810	0.532006	0.648187	1.21838	0.975241	1.50457	1.89043	1.55159	IPI00312058.4	MGI:88271; Cat	P24270	Catalase	59596.6	7.72	718	30	15	0.58	23 24 35 37 39 43 44 49 49 52 62	VANYQR LCENIAGHLK VFEHIGKR DAILFPSFIHSQK LGPNYLQIPVNCPYR NLPVGEAGR LFAYPDTHR LAQEDPDYGLR FNSANEDNVTQVR GAGAFGYFEVTHDITR NFTDVHPDYGAR
1664	1.01896	1.24807	1.22484	1.16072	0.930012	0.375152	0.306287	IPI00113870.1	MGI:97503; Pcna	P17918	Proliferating cell nuclear antigen	28766.3	4.66	95	5	1	0.203	18 33	YLNFFTK SEGFDTYR
1939	0.565901	0.693717	1.22586	0.922696	1.33008	1.93161	1.57572	IPI00126120.1	MGI:1341859; Gstz1	Q9WVL0	Maleylacetoacetate isomerase	24259.8	7.68	141	10	40	0.583	10 29 10 16	LLPQDPQKR RQPDTPAELR GIDYEIVPINLIK ELLALEVFQVSHPR
727	0.114817	0.141076	1.2287	0.384025	2.72212	3.68561	2.9996	IPI00469317.3	MGI:102809; Sars	P26638	Seryl-tRNA synthetase, cytoplasmic	61128.3	7.13	161	16	49	0.362	21 14 13 10	VLDLDLFR YAGLSTCFR VDKGGDPALIR FKDPGLVDQLVK
157	0.161689	0.199118	1.23149	0.285669	1.43467	3.72621	3.02578	IPI00114710.2	MGI:97520; Pcx	Q05920	Activated spleen cDNA, RIKEN full-length enriched library, clone:F830201B12 product:pyruvate carboxylase, full insert sequence	129778	6.25	237	30	35	0.288	18 25 32	EGPEGFAR GTPLDTEVPLER AEAEAQAEELSFPR
294	0.610096	0.752949	1.23415	0.702862	0.933479	2.13577	1.73056	IPI00665585.1	MGI:891996; Cps1		PREDICTED: similar to Carbamoyl-phosphate synthase	164524	6.48	206	10	17	0.093	43 37 61	EIEYEVVR VPAIYGVDTR GQNQPVLNITNR
1662	1.18602	1.46806	1.23781	1.17198	0.798319	0.478421	0.386507	IPI00113427.2	MGI:96902; Lzp-s	P17897	Lysozyme C type P precursor	16783.4	9.55	91	4	13	0.216	43 26	AWVAWR STDYGIFQINSR
2025	0.558886	0.691935	1.23806	1.09558	1.58335	2.17936	1.7603	IPI00753095.1	MGI:95753; Glud1		PREDICTED: similar to Glutamate dehydrogenase 1, mitochondrial precursor (GDH) isoform 2	54184.5	7.66	172	13	52	0.219	17 20 27 43	MVEGFFDR YNLGLDLR HGGTIPVVPTAEFQDR NLNHVSYGR
1446	0.306333	0.38025	1.2413	0.922729	2.42664	3.97765	3.20443	IPI00127206.5	MGI:87995; Aldob	Q91Y97	Fructose-bisphosphate aldolase B	39351.1	8.53	349	17	18	0.361	31 37 38 42 47 52	ETTIQGLDGLSER FPALTPEQK ELSEIAQR LSFSYGR IADQCPSSLAIQENANALAR DSQGNLFR
472	0.62285	0.77455	1.24356	0.93789	1.21088	1.65163	1.32815	IPI00653921.2	MGI:97887; Rdx		In vitro fertilized eggs cDNA, RIKEN full-length enriched library, clone:7420453D08 product:radixin, full insert sequence	68500.3	5.91	191	23	42	0.333	24 10	APDFVFYAPR EIHKPGYLANDR
371	0.574238	0.714253	1.24383	0.922068	1.29095	2.33404	1.87649	IPI00111908.8	MGI:891996; Cps1	Q8C196	Carbamoyl-phosphate synthase [ammonia], mitochondrial precursor	164514	6.48	132	21	7	0.143	9 22 19	SLFHYR EIEYEVVR FVHDNYVIR
1203	0.716062	0.891285	1.2447	1.15859	1.29991	1.45228	1.16677	IPI00230440.5	MGI:87968; Ahcy	P50247	Adenosylhomocysteinase	47526.2	6.08	96	13	7	0.26	9 7 12	YWLKNGR YPQLLSGIR SKFDNLYGCR
319	0.490176	0.613343	1.25127	1.16761	1.90369	2.17821	1.7408	IPI00622780.1	MGI:87879; Aco1	P28271	Cytoplasmic aconitase	99039.9	6.97	610	33	32	0.365	21 22 24 26 29 32 32 33 35 43 46 49	FVEFFGPGVAQLSIADR YLQAVGMFR GFQVAPDR GTFANIR NQDLEFER VLLEAAVR AVLAESYER LPFSIR EFNSYGSR IDFEKEPLGVNAQGR YTINIPEDLKPR NIEVPFKPAR
1005	0.71552	0.89856	1.25581	0.901594	1.00338	1.72763	1.37571	IPI00468481.2	MGI:107801; Atp5b	P56480	ATP synthase beta chain, mitochondrial precursor	56265.5	5.19	866	26	39	0.463	14 18 18 21 32 46 50 51 55 63 71 74 75 77 93	VALVYGQMNEPPGAR VVDLLAPYAK TIAMDGTEGLVR VLDSGAPIKIPVGPETLGR IPSAVGYQPTLATDMGTMQER IMNVIGEPIDER IGLFGGAGVGK IMDPNIVGNEHYDVAR TIAMDGTEGLVR AIAELGIYPAVDPLDSTSR IPVGPETLGR FTQAGSEVSALLGR VALVYGQMNEPPGAR LVLEVAQHLGESTVR AHGGYSVFAGVGER
1670	1.04063	1.31456	1.26324	1.09576	0.833553	0.469773	0.371879	IPI00113870.1	MGI:97503; Pcna	P17918	Proliferating cell nuclear antigen	28766.3	4.66	304	14	51	0.693	19 30 42 14 31 60	YYLAPK YLNFFTK SEGFDTYR CAGNEDIITLR DLSHIGDAVVISCAK AEDNADTLALVFEAPNQEK
431	0.683476	0.865532	1.26637	1.15725	1.33704	1.69024	1.33471	IPI00462934.2	MGI:1915077; Aldh6a1		NOD-derived CD11c +ve dendritic cells cDNA, RIKEN full-length enriched library, clone:F630044D15 product:aldehyde dehydrogenase family 6, subfamily A1, full insert sequence	76761.7	6.9	233	21	44	0.348	10 11 12 18 32	HSVGVVIGR DAFADAVQR VGGGIDVPVPR VQISPDSGGLPER AINQQTGAFVEISR
989	0.640312	0.814657	1.27228	0.987445	1.2121	2.07311	1.62944	IPI00757512.1	MGI:95791; Got1		PREDICTED: similar to Aspartate aminotransferase, cytoplasmic	43842.2	6.67	172	8	42	0.205	18 17 52 25 18	DAWAIR IGADFLGR NFGLYNER HIYLLPSGR ITWSNPPAQGAR
2097	0.8655	1.10168	1.27288	1.0736	0.974516	0.429556	0.337468	IPI00474286.1			18 KDA PROTEIN=Low molecular weight phosphotyrosine protein phosphatase(Low_mwt_PTPase)	18197.9	6.3	300	13	52	0.481	21 26 57 16 11 34 49	GQNCMR VSDNWR SPIAEAVFR HGIHMQHIAR KHGIHMQHIAR SVLFVCLGNICR IDSAATSTYEVGNPPDYR
1276	0.505547	0.643901	1.27367	1.05972	1.64579	1.86134	1.4614	IPI00136655.1	MGI:1349389; Gcat	O88986	2-amino-3-ketobutyrate coenzyme A ligase, mitochondrial precursor	44901.9	6.92	124	11	18	0.385	39 28	IAHFHQR ALGGASGGYTTGPEPLVSLLR
1982	0.546879	0.700599	1.28109	1.18056	1.68507	1.90813	1.48946	IPI00555023.1	MGI:95865; Gstp1	P19157	Glutathione S-transferase P 1	23463.1	8.13	252	9	56	0.44	17 53 13 91 25	SLGLYGK PPYTIVYFPVR EAAQMDMVNDGVEDLR FEDGDLTLYQSNAILR ALPGHLKPFETLLSQNQGGK
154	0.326282	0.418091	1.28138	0.778438	1.86189	2.63805	2.05876	IPI00114710.2	MGI:97520; Pcx	Q05920	Activated spleen cDNA, RIKEN full-length enriched library, clone:F830201B12 product:pyruvate carboxylase, full insert sequence	129778	6.25	484	31	11	0.272	10 12 18 19 20 21 21 24 31 32 36 58	IEGRPGASLPPLNLK VVEIAPATHLDPQLR IAPYVAHNFNK EGPEGFAR GTPLDTEVPLER SFQPDTGR VVHSYEELEENYTR ADEAYLIGR HYFIEVNSR ADFAQACQDAGVR FIGPSPEVVR AEAEAQAEELSFPR
912	0.503648	0.646272	1.28318	0.921531	1.42592	2.07178	1.61456	IPI00753095.1	MGI:95753; Glud1		PREDICTED: similar to Glutamate dehydrogenase 1, mitochondrial precursor (GDH) isoform 2	54184.5	7.66	153	22	43	0.445	10 30	NLNHVSYGR YNLGLDLR
892	0.323062	0.417444	1.29215	1.01156	2.42323	3.02301	2.33952	IPI00323816.4	MGI:104859; Selenbp2	Q63836	Selenium-binding protein 2	52757.4	5.87	396	15	14	0.391	41 56 62 32 33 49 16 14	QFYPDLIR SPQYSQVIHR IYVVDVGSEPR EPLGPALAHELR QYDISNPQKPR LTGQIFLGGSIVR HEIIQTLQMTDGLIPLEIR FLHDPSATQGFVGCALSSNIQR
2048	0.928158	1.20119	1.29417	1.33388	1.11046	0.579531	0.447801	IPI00117910.2	MGI:109486; Prdx2	Q61171	Peroxiredoxin-2	21634	5.2	427	10	55	0.472	41 32 52 37 69 84 36	SVDEALR GLFIIDAK NDEGIAYR SLSQNYGVLK QITVNDLPVGR SAPDFTATAVVDGAFK KEGGLGPLNIPLLADVTK
1472	0.358252	0.464102	1.29546	0.404618	0.87183	2.70718	2.08974	IPI00124692.1	MGI:1274789; Taldo1	Q93092	Transaldolase	37363.4	6.57	109	12	53	0.32	21	VSTEVDAR
1508	0.554728	0.719426	1.2969	0.942278	1.30976	1.95765	1.50949	IPI00400301.2	MGI:104841; Cpox;	P36552	Coproporphyrinogen III oxidase, mitochondrial precursor	49682.8	8.81	713	29	36	0.553	28 28 31 33 36 37 41 43 46 50 54 66	KHCDDSYTPR NPYAPTMHFNYR ALAQVDGVADFTVDR KEGGGGITCVLQDGR DKLWQQLR HCDDSYTPR EGGGGITCVLQDGR FGLFTPGSR YVEFNLLYDR GIGGIFFDDLDSPSKEEAFR WCDDYFFIVHR EAEILEVLR
335	0.349697	0.455715	1.30317	0.662358	1.45345	2.79397	2.14398	IPI00136213.4	MGI:2183102; Sardh	Q99LB7	Sarcosine dehydrogenase, mitochondrial precursor	102031	6.28	468	25	41	0.246	14 18 18 27 29 31 33 36 36 36 37	DPSGGPVSLDFVK FHHSLTDHTR AYGIESHVLSPAETK LGVGGAVLLER NGQVVGHVR NYSVVFPHDEPLAGR FYLLGVDAR TIAYGYIR DHDASVYLR GAQVIENCAVTGIR HGLVNAGYR
377	0.559071	0.733765	1.31247	1.02163	1.39232	2.11184	1.60906	IPI00120123.1	MGI:1921379; Dmgdh	Q9DBT9	Dimethylglycine dehydrogenase, mitochondrial precursor	97194	7.69	167	16	14	0.226	12 62 18	DLEGSYYLR SFNISDIPVTAIR NYPATIIQEPLVLTEPAR
1839	0.615659	0.808851	1.3138	0.676519	0.836395	1.61678	1.23062	IPI00420261.4	MGI:96113; Hmgb1	P63158	High mobility group protein B1	24747.1	5.62	170	10	24	0.43	15 15 51	FKDPNAPK IKGEHPGLSIGDVAK YEKDIAAYR
1387	0.505263	0.66484	1.31583	0.993239	1.49395	2.33948	1.77795	IPI00753038.1	MGI:98266; Sord.	Q64442	Isoform Short of Sorbitol dehydrogenase (Fragment)	38224.7	6.56	554	19	46	0.63	18 18 25 25 35 45 54 70 107	AMGAAQVVVTDLSASR YNLTPTIFFCATPPDDGNLCR AVEAFETAK LENYPIPELGPNDVLLK HLKPGDR VAIEPGVPR HNADFCYK TLNVKPLVTHR GENLSLVVHGPGDIR
427	0.611683	0.809614	1.32359	1.02522	1.2663	1.69132	1.27783	IPI00116074.1	MGI:87880; Aco2	Q99KI0	Aconitate hydratase, mitochondrial precursor	85410	8.08	265	24	41	0.332	15 18 18 20 32	NINIVR EHAALEPR NAVTQEFGPVPDTAR DGYAQILR FKLEAPDADELPR
802	0.475789	0.630107	1.32434	1.04414	1.65708	1.84834	1.39567	IPI00312058.4	MGI:88271; Cat	P24270	Catalase	59596.6	7.72	461	23	42	0.481	11 14 36 32 56 50 36 35 27	VANYQR NLPVGEAGR LFAYPDTHR LAQEDPDYGLR NFTDVHPDYGAR FNSANEDNVTQVR DAILFPSFIHSQK GAGAFGYFEVTHDITR LGPNYLQIPVNCPYR
895	0.395938	0.5278	1.33304	1.13991	2.15975	2.0205	1.51571	IPI00330804.3	MGI:96250; Hsp90aa1	P07901	Heat shock protein HSP 90-alpha	84603.7	5.97	98	14	53	0.183	46	GVVDSEDLPLNISR
819	0.537896	0.720168	1.33886	0.898307	1.24736	2.25885	1.68715	IPI00312058.4	MGI:88271; Cat	P24270	Catalase	59596.6	7.72	233	16	8	0.274	24 18 42 14 47	GIPDGHR NLPVGEAGR LFAYPDTHR LAQEDPDYGLR DAILFPSFIHSQK
336	0.362257	0.487663	1.34618	0.672107	1.37822	2.73607	2.03247	IPI00136213.4	MGI:2183102; Sardh	Q99LB7	Sarcosine dehydrogenase, mitochondrial precursor	102031	6.28	586	36	9	0.359	10 13 13 17 18 21 24 24 28 32 33 38 42	LNEYKR LGVGGAVLLER FHHSLTDHTR DYTYSR TSVPFLGR DHDASVYLR SVPYQR NGQVVGHVR FYLLGVDAR HGLVNAGYR TIAYGYIR NYSVVFPHDEPLAGR GAQVIENCAVTGIR
401	0.695529	0.947924	1.36288	1.01312	1.06878	1.3949	1.02349	IPI00139788.2	MGI:98821; Trf	Q921I1	Serotransferrin precursor	76673.7	6.94	722	31	34	0.4	20 23 24 32 35 35 37 38 42 45 46 51 66	VAQEHFGK DFASCHLAQAPNHVVVSR SCHTGLGR QEDFELLCPDGTR HTTIFEVLPEK SKDFQLFSSPLGK EEYNGYTGAFR DSAFGLLR LLEACTFHKH NLKQEDFELLCPDGTR KPVDQYEDCYLAR IPSHAVVAR LYLGHNYVTAIR
1591	0.443138	0.605549	1.3665	1.10519	1.82511	2.32615	1.70226	IPI00128556.1	MGI:1914625; Qprt	Q91X91	Nicotinate-nucleotide pyrophosphorylase	31510.2	6.24	253	12	53	0.472	18 19 22 33 39 45	CSGIASAAATAVEVAR KTTPGFR VEVECSSLEEAFR LFAEGDTPVPHAR GPAHHLLLGER YGLQVGGAACHR
429	0.63473	0.870277	1.3711	1.04431	1.19998	1.54893	1.1297	IPI00116074.1	MGI:87880; Aco2	Q99KI0	Aconitate hydratase, mitochondrial precursor	85410	8.08	430	20	45	0.253	22 42 35 15 20 53 14 79 20 28	NINIVR EHAALEPR DGYAQILR LNRPLTLSEK SQFTITPGSEQIR FKLEAPDADELPR VAMSHFEPSEYIR NAVTQEFGPVPDTAR SDFDPGQDTYQHPPK IVYGHLDDPANQEIER
2119	0.328955	0.454036	1.38024	0.774696	1.70624	2.15618	1.56218	IPI00230113.4	MGI:1926952; Cyb5	P56395	Cytochrome b5	15100.5	4.96	198	6	4	0.526	12 25 32 50 16	STWVILHHK YYTLEEIQK TYIIGELHPDDR FLEEHPGGEEVLR EQAGGDATENFEDVGHSTDAR
428	0.593796	0.820476	1.38175	1.10934	1.35207	1.63722	1.18489	IPI00116074.1	MGI:87880; Aco2	Q99KI0	Aconitate hydratase, mitochondrial precursor	85410	8.08	233	19	34	0.233	10 14 15 30 49	VAMSHFEPSEYIR DGYAQILR SQFTITPGSEQIR NAVTQEFGPVPDTAR FKLEAPDADELPR
813	0.575347	0.805725	1.40042	0.926397	1.14977	2.1016	1.5007	IPI00312058.4	MGI:88271; Cat	P24270	Catalase	59596.6	7.72	426	21	44	0.416	13 19 28 28 29 29 30 31 33 40	VFEHIGKR DAILFPSFIHSQK LAQEDPDYGLR GAGAFGYFEVTHDITR FNSANEDNVTQVR LGPNYLQIPVNCPYR NFTDVHPDYGAR NLPVGEAGR VANYQR LFAYPDTHR
464	0.567985	0.799217	1.40711	1.10467	1.38219	1.53039	1.08761	IPI00139788.2	MGI:98821; Trf	Q921I1	Serotransferrin precursor	76673.7	6.94	589	36	29	0.481	11 15 16 17 21 23 26 34 40 41 41	HTTIFEVLPEK EEYNGYTGAFR VAQEHFGK DQYELLCLDNTR DFASCHLAQAPNHVVVSR DSAFGLLR WCALSHLER IPSHAVVAR KPVDQYEDCYLAR LYLGHNYVTAIR QEDFELLCPDGTR
832	0.328855	0.464479	1.41242	0.837023	1.80207	2.26388	1.60284	IPI00323600.3	MGI:1345961; Coro1a	O89053	Coronin-1A	50825.9	6.05	137	15	50	0.317	18 24	HVFGQPAK ADQCYEDVR
2170	0.439023	0.620097	1.41245	0.403323	0.650419	0.265647	0.188076	IPI00265768.1	MGI:2448399; Hist1h2bk	Q8CGP1	Histone H2B type 1-K	13911.6	10.31	220	5	6	0.357	18 59 31 33	IASEASR EIQTAVR LAHYNKR AMGIMNSFVNDIFER
2001	0.984964	1.39186	1.41311	1.60393	1.15237	0.748346	0.529574	IPI00319652.1	MGI:104887; Gpx1	P11352	Glutathione peroxidase 1	22268.3	6.74	230	9	57	0.652	67 53 24 21	AHPLFTFLR FLVGPDGVPVR FLVGPDGVPVRR YVRPGGGFEPNFTLFEK
942	0.344925	0.491188	1.42404	1.02496	2.0867	2.2748	1.59743	IPI00114209.1	MGI:95753; Glud1	P26443	Glutamate dehydrogenase 1, mitochondrial [Precursor	52567.5	6.47	451	21	44	0.403	15 49 12 67 55 47 62	AQHSQHR YNLGLDLR MVEGFFDR NLNHVSYGR LQHGSILGFPK HGGTIPVVPTAEFQDR IIAEGANGPTTPEADKIFLER
997	0.556859	0.805075	1.44574	1.07621	1.33678	1.94599	1.34601	IPI00127691.1	MGI:95852; Gss	P51855	Glutathione synthetase	52213.9	5.56	460	22	43	0.441	11 14 19 22 23 31 34 43 44 51	GRFEDVSER QIEINTISASFGGLASR EGIAQTVFLGLNR AVENELLDR HVGHLLR IEPEPFR LFDIYK VGLLEALLPGQPEAVAR NIFDQR ALAEGVLLR
249	0.616846	0.896791	1.45383	1.21056	1.34988	1.73988	1.19676	IPI00129430.1	MGI:1918764; Sfpq	Q8VIJ6	Splicing factor, proline- and glutamine-rich	75394.3	9.45	180	18	47	0.26	11 24 26 34	GMGPGTPAGYGR LFVGNLPADITEDEFKR FATHAAALSVR FGQGGAGPVGGQGPR
1700	0.355301	0.51786	1.45753	0.590373	1.14002	3.21091	2.20299	IPI00604945.2	MGI:2179733; Mpst		Adult male cecum cDNA, RIKEN full-length enriched library, clone:9130405K21 product:mercaptopyruvate sulfurtransferase, full insert sequence	33076.5	6	615	15	50	0.471	33 24 44 39 49 81 63 77 70 34	FQVVDAR SPEEIKR REFEER RFQVVDAR FQGTQPEPR AQPEHIISEGR HIPGAAFFDIDR THEDILENLDAR AFGHHSVSLLDGGFR SHSEPAEFSAQLDPSFIK
2220	0.692612	1.01209	1.46126	0.953959	0.942568	1.60915	1.10121	IPI00108189.3	MGI:1321133; Hint1	P70349	Histidine triad nucleotide-binding protein 1	13637.1	6.39	118	4	53	0.52	33 28 16 15	IIFEDDR AQVAQPGGDTIFGK CLAFHDISPQAPTHFLVIPK MVVNEGADGGQSVYHIHLHVLGGR
834	0.494762	0.723554	1.46243	1.5417	2.13074	1.05166	0.719121	IPI00331707.1	MGI:107592; Hmgcs1	Q8JZK9	Hydroxymethylglutaryl-CoA synthase, cytoplasmic	57532.5	5.65	325	20	45	0.331	11 11 14 26 32 51 51	ASSELFNQK NSIYSGLEAFGDVK LEDTYFDRDVEK MFLNDFLNDQNR LSIQCYLSALDR YTIGLGQAR HSLSYDCIGR
2244	0.611126	0.899645	1.47211	1.36704	1.51953	1.58872	1.07921	IPI00230034.4	MGI:1298381; Ddt	O35215	D-dopachrome decarboxylase	12937.8	6.15	220	10	4	0.897	26 44 51	IPAGLENR STEPCAHLLVSSIGVVGTAEQNR FLTEELSLDQDR
1453	0.21423	0.315519	1.4728	0.785499	2.48955	3.8936	2.64367	IPI00331127.1	MGI:1915621; 0610038K03Rik		RIKEN cDNA 0610038K03	32027.6	6.54	553	19	46	0.566	14 14 19 23 39 40 52 60 61 81	SFLESLK GGELDISLRPDGR RGGELDISLRPDGR AFQCSR AAIGDTLVQDIR KLQPTDSFTQSSR LQPTDSFTQSSR TLEEDAHQQIAR GNPAAVCLLER GEPGGQTAPYDFYSR
886	0.594035	0.882055	1.48485	0.947546	1.07425	1.82793	1.23105	IPI00322209.4	MGI:96705; Krt2-8	P11679	Keratin, type II cytoskeletal 8	54400.4	5.7	209	18	47	0.403	18 15 19 47	AQYEDIANR LAELEAALQR ASLEAAIADAEQR LEGLTDEINFLR
1208	0.390199	0.581898	1.49129	0.911213	1.56593	2.03593	1.36522	IPI00138084.2	MGI:87930; Adk	P55264-2	Isoform Short of Adenosine kinase	38427.5	5.7	340	17	48	0.4	24 10 36 36 21 72 10	HLDLER YAAENNR TVIFTQGR ELFDELVK ELFDELVKK AGHYAASVIIR SLVANLAAANCYK
1286	0.121933	0.183763	1.50708	0.657842	3.57983	3.21877	2.13576	IPI00653931.1	MGI:95482; Fah	Q3TY87	Fumarylacetoacetate (FAA) hydrolase	46146	6.7	91	12	53	0.401	19	FGEPIPISK
287	0.538671	0.816907	1.51652	0.820138	1.00396	2.0559	1.35567	IPI00466069.2	MGI:95288; Eef2;	P58252	Elongation factor 2	95121.8	6.42	147	17	48	0.211	10 15 15 23	AYLPVNESFGFTADLR GGGQIIPTAR EDLYLKPIQR FYAFGR
938	0.355657	0.542191	1.52448	1.08977	2.00994	1.97561	1.29593	IPI00114209.1	MGI:95753; Glud1	P26443	Glutamate dehydrogenase 1, mitochondrial precursor	52567.5	6.47	292	28	37	0.45	30 16 29 14 17	YNLGLDLR MVEGFFDR NLNHVSYGR LQHGSILGFPK HGGTIPVVPTAEFQDR
2286	0.598025	0.948132	1.58544	1.10361	1.16399	1.96053	1.23658	IPI00230034.4	MGI:1298381; Ddt	O35215	D-dopachrome decarboxylase	12937.8	6.15	334	10	14	0.897	40 42 46 63 66	IPAGLENR LCAATATILDKPEDR FFPLEAWQIGK STEPCAHLLVSSIGVVGTAEQNR FLTEELSLDQDR
1891	0.358409	0.571946	1.59579	1.04327	1.82406	2.37375	1.48751	IPI00170307.1	MGI:2180167; Apoa1bp	Q8K4Z3	ApoA-I binding protein	30952.8	7.59	120	12	53	0.493	24	YHYLGGR
1905	0.630933	1.02041	1.61731	1.32182	1.29538	0.703351	0.434889	IPI00126208.1	MGI:96021; Hbb-b1		11 days embryo whole body cDNA, RIKEN full-length enriched library, clone:2700082N11 product:hemoglobin, beta adult major chain, full insert sequence	15738.2	7.14	370	12	53	0.748	33 33 40 43 45 70	LLVVYPWTQR VITAFNDGLNHLDSLK LHVDPENFR DFTPAAQAAFQK VNADEVGGEALGR VVAGVAAALAHK
585	0.405622	0.658928	1.62449	1.31416	1.99439	1.73746	1.06954	IPI00131695.3	MGI:87991; Alb1	P07724	Serum albumin precursor	68647.7	5.75	163	9	5	0.234	16 20 25	LGEYGFQNAILVR LPCVEDYLSAILNR APQVSTPTLVEAAR
1953	0.578278	0.940535	1.62644	0.94581	1.00561	1.35666	0.834128	IPI00121209.1	MGI:88049; Apoa1	Q00623	Apolipoprotein A-I precursor	30568.7	5.64	393	17	48	0.481	26 26 41 32 16 63 40	THVDSLR ARPALEDLR LSPVAEEFR WKEDVELYR VQPYLDEFQK SNPTLNEYHTR VAPLGAELQESAR
2041	0.855717	1.40223	1.63866	1.29958	0.926793	0.507831	0.309906	IPI00117910.2	MGI:109486; Prdx2	Q61171	Peroxiredoxin-2	21634	5.2	381	8	57	0.396	40 37 47 34 64 79 18	SVDEALR GLFIIDAK NDEGIAYR SLSQNYGVLK QITVNDLPVGR SAPDFTATAVVDGAFK EGGLGPLNIPLLADVTK
253	0.618772	1.02532	1.65703	1.22248	1.19229	1.41459	0.853688	IPI00122862.3	MGI:1342005; Mthfd1	Q922D8	C-1-TETRAHYDROFOLATE SYNTHASE, CYTOPLASMIC	101061	6.71	180	25	40	0.264	19 23	GVPTGFVLPIR LIGNLAR
928	0.30897	0.517418	1.67465	1.12736	2.17882	2.4136	1.44125	IPI00113073.3	MGI:1919785; Aldh1b1		Bone marrow macrophage cDNA, RIKEN full-length enriched library, clone:I830028J03 product:aldehyde dehydrogenase 1 family, member B1, full insert sequence	57516.5	6.59	568	24	41	0.435	47 35 38 26 31 66 35 39 13 35 11 23	ILGYIR LLCGGER LADLVER IEEVIQR KIEEVIQR YGLAAAVFTR TFVEESIYR EEIFGPVQPLFK VAFTGSTEVGHLIQK TIPMDGEHFCFTR IAKEEIFGPVQPLFK VGNPFELDTQQGPQVDKEQFER
496	0.692725	1.16118	1.67625	0.870568	0.749728	1.5885	0.947653	IPI00319992.1	MGI:95835; Hspa5	P20029	78 kDa glucose-regulated protein precursor	72377.5	5.07	226	27	38	0.452	20	IINEPTAAAIAYGLDKR
1688	0.27307	0.460744	1.68728	1.11295	2.41555	1.90544	1.1293	IPI00408961.3	MGI:1349444; Haao	Q78JT3	3-hydroxyanthranilate 3,4-dioxygenase	32783.6	6.09	540	22	43	0.741	19 21 29 37 39 47 48 62 64	AWLDGHSR WFHCK RLESELDGLR VPHSPQR VLEQGQHR AQGSVALSVTQDPAR FANTMGLVIER QGEIFLLPAR ELPFPLNTR
1584	0.289002	0.49503	1.71289	0.888616	1.79508	2.2547	1.31631	IPI00133456.1	MGI:108024; Rgn	Q64374	Regucalcin	33385.5	5.15	301	12	53	0.324	66 10 49 63 18 44	DGLNAEGLLR WDTVSNQVQR VAVDAPVSSVALR HQGSLYSLFPDHSVK YFAGTMAEETAPAVLER YFAGTMAEETAPAVLER
2232	0.67718	1.1658	1.72155	1.3726	1.17739	1.34213	0.779603	IPI00554958.1	MGI:106196; Stfa3	P35175	Stefin 3	10999.5	5.89	324	12	53	0.753	25 22 48 21 57 22 40	VFNGPTGK FEAVEYK VRPQLEAK ATPEIQMIANK TQVVAGENIFIK MDVGHGCFIHIK DNYELHGYQTDK
2193	0.421194	0.733772	1.74212	1.01195	1.3791	2.07158	1.18911	IPI00114162.2	MGI:101790; Fabp5	Q05816	Fatty acid-binding protein, epidermal	14996.3	6.18	325	14	51	0.739	71 73 39 20 14 26	ELGVGLALR FDETTADGR LMESHGFEEYMK MIVECVMNNATCTR MIVECVMNNATCTR TTVFSCNLGEKFDETTADGR
471	0.428893	0.751075	1.75119	1.4062	1.87225	1.55583	0.888438	IPI00139788.2	MGI:98821; Trf	Q921I1	Serotransferrin precursor	76673.7	6.94	324	29	36	0.402	19 11 15 10 46	DSAFGLLR IPSHAVVAR WCALSHLER LYLGHNYVTAIR KPVDQYEDCYLAR
474	0.421713	0.738622	1.75148	1.60621	2.1746	1.52372	0.869964	IPI00356462.1	MGI:1918195; Mmrn1		PREDICTED: multimerin 1	135894	7.73	92	19	46	0.122	18 14	KGGILSNER TVRELSMACR
826	0.145487	0.254921	1.75218	0.760497	2.98327	3.25841	1.85963	IPI00129011.1	MGI:1339962; Ftcd	Q91XD4	Formimidoyltransferase-cyclodeaminase	58901.5	5.79	301	22	37	0.447	11 15 18 23 32 40	QTLPAIR TVYTFVGQPECVVEGALHAAR AISQTPGCVLLDVDAGPSTNR ACALQEGLR LFVLEEEHR TQAALVLGSLEAR
250	0.557956	0.994882	1.78308	1.19764	1.2038	1.55213	0.870475	IPI00122862.3	MGI:1342005; Mthfd1	Q922D8	C-1-TETRAHYDROFOLATE SYNTHASE, CYTOPLASMIC	101061	6.71	192	23	42	0.272	36	GVPTGFVLPIR
1829	0.539369	0.970266	1.79889	1.03169	1.06331	2.1461	1.19301	IPI00221890.5	MGI:88270; Car3	P16015	Carbonic anhydrase 3	29216.6	6.97	205	11	35	0.548	39 40 47	YAAELHLVHWNPK GGPLSGPYR VVFDDTYDR
1787	0.785596	1.43355	1.8248	0.850126	0.593021	0.610496	0.334556	IPI00622968.1	MGI:105381; Rpsa.		33 kDa protein	32817.5	4.86	392	11	54	0.42	19 19 24 25 67 71 88	LLVVTDPR SDGIYIINLK ADHQPLTEASYVNLPTIALCNTDSPLR YVDIAIPCNNK FAAATGATPIAGR FTPGTFTNQIQAAFR AIVAIENPADVSVISSR
578	0.645083	1.18325	1.83426	1.23285	1.04192	1.45603	0.793794	IPI00113163.1	MGI:87951; Afp	P02772	Alpha-fetoprotein precursor	67293.3	5.65	643	29	36	0.473	28 41 43 47 43 40 57 88 20 16 18	AVFMNR HQCLLAR FIYEVSR LCITSFLR NFAQFSSEEK LQNLFLIGYTR THPNLPVSVILR YGLSGCCSQSGVER EGSMLNEHVCSVIR EGSMLNEHVCSVIR KAPQLTSAELIDLTGK
1931	0.372131	0.705341	1.89541	1.44509	2.04878	1.71389	0.90423	IPI00230212.4	MGI:95860; Gstm1	P10649	Glutathione S-transferase Mu 1	25822	8.13	644	24	41	0.682	18 27 28 31 32 34 35 37 42 53 56 58	YTMGDAPDFDR YIATPIFSK PMILGYWNVR KHHLDGETEEER LYSEFLGK MLLEYTDSSYDEKR RPWFAGDK GLTHPIR YTMGDAPDFDR ITQSNAILR CLDAFPNLR ADIVENQVMDTR
288	0.605049	1.16694	1.92867	1.05537	0.904392	1.46374	0.758937	IPI00466069.2	MGI:95288; Eef2;	P58252	Elongation factor 2	95121.8	6.42	120	17	48	0.191	10 17 20	GGGQIIPTAR AYLPVNESFGFTADLR FYAFGR
503	0.483354	0.940915	1.94664	0.948687	1.00826	1.66302	0.854304	IPI00139788.2	MGI:98821; Trf	Q921I1	Serotransferrin precursor	76673.7	6.94	444	30	35	0.413	10 13 18 21 23 25 36 52	ASDTSITWNNLK LLEACTFHKH DQYELLCLDNTR CAPNNKEEYNGYTGAFR HTTIFEVLPEK DSAFGLLR VAQEHFGK LYLGHNYVTAIR
596	0.711396	1.38924	1.95284	1.36512	0.982639	1.53032	0.783638	IPI00113163.1	MGI:87951; Afp	P02772	Alpha-fetoprotein precoursor	67293.3	5.65	349	33	32	0.557	10 30 22 20 23 25	HQCLLAR FIYEVSR NFAQFSSEEK LQNLFLIGYTR THPNLPVSVILR AQDQEVCFTEEGPK
586	0.313881	0.623782	1.98732	1.33956	2.14748	1.95745	0.984973	IPI00131695.3	MGI:87991; Alb1	P07724	Serum albumin precursor	68647.7	5.75	1090	30	35	0.449	15 30 30 31 32 42 43 49 51 55 67 78 96 100 128	ENPTTFMGHYLHEVAR CCTLPEDQR HPDYSVSLLLR ECCHGDLLECADDRAEL AK RPCFSALTVDETYVPK RHPDYSVSLLLR ALVSSVR LCAIPNLR QEPERNECFLQHK YNDLGEQHFK DVFLGTFLYEYSR LGEYGFQNAILVR LPCVEDYLSAILNR APQVSTPTLVEAAR AADKDTCFSTEGPNLVT R
1808	0.606851	1.2374	2.03905	1.25316	1.01274	0.43189	0.211809	IPI00121534.8	MGI:88269; Car2	P00920	Carbonic anhydrase 2	25046.1	7.02	289	10	55	0.375	55 28 37 30 21 24 38	GGPLSDSYR IGPASQGLQK DFPIANGDR VLEALHSIK HNGPENWHK YAAELHLVHWNTK EPITVSSEQMSHFR
493	0.451041	0.934048	2.07087	0.905853	0.969814	1.59083	0.768192	IPI00139788.2	MGI:98821; Trf	Q921I1	Serotransferrin precursor	76673.7	6.94	406	31	16	0.442	11 17 22 22 30 40	LLEACTFHKH SKDFQLFSSPLGK DSAFGLLR LYLGHNYVTAIR KPVDQYEDCYLAR NLKQEDFELLCPDGTR
1956	0.387935	0.810571	2.08945	0.911164	1.1241	1.6587	0.793843	IPI00121209.1	MGI:88049; Apoa1	Q00623	Apolipoprotein A-I precursor	30568.7	5.64	562	17	48	0.485	47 30 14 29 54 17 28 10 69 77 30	THVDSLR LQELQGR EDVELYR ARPALEDLR LSPVAEEFR DFANVYVDAVK VQPYLDEFQK TQLAPHSEQMR SNPTLNEYHTR VAPLGAELQESAR VKDFANVYVDAVK
1463	0.22778	0.476744	2.093	0.584998	1.22707	3.32504	1.58865	IPI00117914.2	MGI:88070; Arg1	Q61176	Adult male liver tumor cDNA, RIKEN full-length enriched library, clone:C730019N20 product:arginase 1, liver, full insert sequence	36251.9	6.33	99	7	2	0.301	34 16	DIVYIGLR EGLYITEEIYK
1426	0.639998	1.345	2.10157	1.19135	0.885767	0.549771	0.261601	IPI00111958.1	MGI:98916; Urod	P70697	Uroporphyrinogen decarboxylase	40571.9	6.21	451	17	48	0.444	21 29 42 44 47 24 46 48 34	NDTFLR YLPEFR FALPYIR GPSFPEPLR AAQDFFSTCR GPSFPEPLREER LVQQMLDDFGPQR SPEACCELTLQPLR AVTLQGNLDPCALYASEEEIGR
508	0.435625	0.956534	2.19577	1.00163	1.04714	1.50187	0.683981	IPI00139788.2	MGI:98821; Trf	Q921I1	Serotransferrin precursor	76673.7	6.94	810	36	29	0.43	14 18 22 26 29 29 31 32 40 47 50 86 94	VAQEHFGK DLLFRDDTK DFASCHLAQAPNHVVVSR DSAFGLLR LLEACTFHKH ADRDQYELLCLDNTR YLGAEYMQSVGNMR TVLPPDGPR DQYELLCLDNTR WCALSHLER NLKQEDFELLCPDGTR LYLGHNYVTAIR KPVDQYEDCYLAR
1914	0.648971	1.4331	2.20827	1.20728	0.842427	1.01203	0.45829	IPI00230212.4	MGI:95860; Gstm1	P10649	Glutathione S-transferase Mu 1	25822	8.13	713	27	38	0.673	18 19 28 31 33 36 41 51 53 61 61 62 71	YTMGDAPDFDR PMILGYWNVR RPWFAGDK GLTHPIR MLLEYTDSSYDEKR LYSEFLGK YIATPIFSK ADIVENQVMDTR YTMGDAPDFDR CLDAFPNLR MLLEYTDSSYDEKR ITQSNAILR KHHLDGETEEER
597	0.32116	0.713702	2.22226	1.27136	1.78136	1.98067	0.891286	IPI00131695.3	MGI:87991; Alb1	P07724	Serum albumin precursor	68647.7	5.75	930	34	31	0.589	37 36 20 14 38 37 70 56 81 27 64 26 25 16 95	ALVSSVR LCAIPNLR SLHTLFGDK LVQEVTDFAK CCTLPEDQR YNDLGEQHFK APQVSTPTLVEAAR RHPDYSVSLLLR LGEYGFQNAILVR DVFLGTFLYEYSR LPCVEDYLSAILNR LSQTFPNADFAEITK RPCFSALTVDETYVPK ENPTTFMGHYLHEVAR AADKDTCFSTEGPNLVTR
1807	0.472631	1.05164	2.22508	1.10251	1.04837	0.614625	0.276226	IPI00121534.8	MGI:88269; Car2	P00920	Carbonic anhydrase 2	25046.1	7.02	72	6	59	0.286	31 12	GGPLSDSYR IGPASQGLQK
2289	0.448273	1.03316	2.30476	1.55129	1.50149	1.41019	0.61186	IPI00126208.1	MGI:96021; Hbb-b1		11 days embryo whole body cDNA, RIKEN full-length enriched library, clone:2700082N11 product:hemoglobin, beta adult major chain, full insert sequence	15738.2	7.14	426	11	54	0.728	83 48 38 70 89	VVAGVAAALAHK LHVDPENFR LLVVYPWTQR VNADEVGGEALGR VITAFNDGLNHLDSLK
2219	0.390798	0.901479	2.30677	0.917015	1.01723	1.43878	0.623721	IPI00127560.1	MGI:98865; Ttr	P07309	Transthyretin precursor	15766	5.77	272	10	55	0.931	39 43 45 53	TSEGSWEPFASGK TAESGELHGLTTDEK TLGISPFHEFADVVFTAN DSGHR FVEGVYR
592	0.221456	0.536523	2.42271	1.31264	2.44656	2.22136	0.916892	IPI00131695.3	MGI:87991; Alb1	P07724	Serum albumin precursor	68647.7	5.75	781	24	41	0.512	45 38 35 46 36 43 34 58 63 74 11 11 100	ALVSSVR LCAIPNLR CCTLPEDQR YNDLGEQHFK HPDYSVSLLLR APQVSTPTLVEAAR RHPDYSVSLLLR LGEYGFQNAILVR DVFLGTFLYEYSR LPCVEDYLSAILNR RPCFSALTVDETYVPK ENPTTFMGHYLHEVAR AADKDTCFSTEGPNLVTR
283	0.533317	1.3075	2.45163	0.891015	0.681465	1.33235	0.543454	IPI00466069.2	MGI:95288; Eef2;	P58252	Elongation factor 2	95121.8	6.42	354	26	39	0.246	50 15 18 29 23 28 17 26 21	FYAFGR FSVSPVVR SDPVVSYR GGGQIIPTAR GEGQLSAAER VNFTVDQIR VFDAIMNFR EDLYLKPIQR KEDLYLKPIQR
2298	0.655674	1.63297	2.49052	1.2877	0.788562	0.350787	0.140849	IPI00623776.3			PREDICTED: similar to germinal histone H4 gene	11229.3	11.36	192	7	21	0.399	53 47 38	VFLENVIR ISGLIYEETR DNIQGITKPAIR
477	0.281384	0.7109	2.52645	1.64338	2.31169	1.41581	0.560397	IPI00139788.2	MGI:98821; Trf	Q921I1	Serotransferrin precursor	76673.7	6.94	723	30	35	0.409	16 19 23 31 31 34 39 44 55 60 63 79	EEYNGYTGAFR HTTIFEVLPEK DFASCHLAQAPNHVVVSR DSAFGLLR TVLPPDGPR QEDFELLCPDGTR WCALSHLER DQYELLCLDNTR NLKQEDFELLCPDGTR LYLGHNYVTAIR ADRDQYELLCLDNTR KPVDQYEDCYLAR
576	0.435532	1.10436	2.53565	1.87237	1.69543	0.859145	0.338826	IPI00113163.1	MGI:87951; Afp	P02772	Alpha-fetoprotein precursor	67293.3	5.65	384	29	36	0.648	10 13 16 18 19 23 28	AQDQEVCFTEEGPK HQCLLAR FIYEVSR TAPASVPPFQFPEPAESC K THPNLPVSVILR NFAQFSSEEK LCITSFLR
1810	0.506965	1.32011	2.60394	1.33439	1.01082	0.481382	0.184867	IPI00121534.8	MGI:88269; Car2	P00920	Carbonic anhydrase 2	25046.1	7.02	144	6	26	0.286	44 36 33	GGPLSDSYR IGPASQGLQK DFPIANGDR
1921	0.53525	1.40847	2.63142	1.3999	0.993916	0.766662	0.291349	IPI00110658.1	MGI:96015; Hba-a;	Q9CY10	13 days embryo liver cDNA, RIKEN full-length enriched library, clone:2510040B16 product:hemoglobin, beta adult major chain, full insert sequence	15192.8	8.96	113	6	54	0.62	39 23	IGGHGAEYGAEALER TYFPHFDVSHGSAQVK
1805	0.567212	1.50581	2.65476	1.60382	1.06508	0.546636	0.205908	IPI00129096.1	MGI:2144151; Pnpo	Q91XF0	Pyridoxine-5'-phosphate oxidase	30094.9	8.46	389	14	51	0.402	43 22 55 64 62 30 26 13	DGKPSAR QSSVIPDR SSQIGAVVSR FFTNYESR EAENYFHSRPK QSSVIPDREYLR EAFEETHLTSLDPMK EAFEETHLTSLDPMK
617	0.173037	0.504783	2.91721	0.9983	1.97768	2.37034	0.812538	IPI00131695.3	MGI:87991; Alb1	P07724	Serum albumin precursor	68647.7	5.75	137	15	50	0.299	18 27	LGEYGFQNAILVR APQVSTPTLVEAAR
602	0.604907	1.85529	3.06706	1.21515	0.654967	0.918499	0.299472	IPI00113163.1	MGI:87951; Afp		Alpha-fetoprotein precursor	67293.3	5.65	519	28	37	0.46	34 39 33 44 31 37 65 38 12	AVFMNR HQCLLAR FIYEVSR LCITSFLR NFAQFSSEEK LQNLFLIGYTR THPNLPVSVILR YGLSGCCSQSGVER EGSMLNEHVCSVIR
301	0.525149	1.71504	3.26581	1.00003	0.583094	1.05415	0.322783	IPI00466069.2	MGI:95288; Eef2;	P58252	Elongation factor 2	95121.8	6.42	130	20	45	0.197	29 22	FYAFGR GGGQIIPTAR
611	0.158284	0.522696	3.30227	1.14303	2.18679	2.39678	0.725798	IPI00131695.3	MGI:87991; Alb1	P07724	Serum albumin precursor	68647.7	5.75	821	32	33	0.539	14 24 33 34 40 41 46 50 55 57 67 73	HPDYSVSLLLR CCTLPEDQR SLHTLFGDK RHPDYSVSLLLR LCAIPNLR ALVSSVR YNDLGEQHFK LPCVEDYLSAILNR DVFLGTFLYEYSR AADKDTCFSTEGPNLVTR APQVSTPTLVEAAR LGEYGFQNAILVR
577	0.51195	1.69109	3.30324	1.87494	1.10871	0.655595	0.19847	IPI00113163.1	MGI:87951; Afp	P02772	Alpha-fetoprotein precursor	67293.3	5.65	769	24	41	0.403	49 45 52 21 55 70 80 33 66 65 54	HQCLLAR FIYEVSR LCITSFLR RLCITSFLR NFAQFSSEEK LQNLFLIGYTR THPNLPVSVILR ADNKEECFQTK YGLSGCCSQSGVER AQDQEVCFTEEGPK KAPQLTSAELIDLTGK
571	0.49368	1.90217	3.85304	1.27462	0.670091	0.406019	0.105376	IPI00113163.1	MGI:87951; Afp	P02772	Alpha-fetoprotein precoursor	67293.3	5.65	349	34	31	0.663	17 12 28 14	FIYEVSR LCITSFLR NFAQFSSEEK LQNLFLIGYTR
2309	0.481943	1.87867	3.89811	1.65147	0.879067	0.342448	0.0878498	IPI00407339.6	MGI:3590517; 4930558J22Rik,MGI:2448419; Hist1h4a,MGI:2448420; Hist1h4b,MGI:2448421; Hist1h4c,MGI:2448423; Hist1h4d,MGI:2448425; Hist1h4f,MGI:2448427; Hist1h4h,MGI:2448432; Hist1h4i;,MGI:2448436; Hist1h4j;,MGI:2448439; Hist1h4k,MGI:2448441; Hist1h4m,MGI:2140113; Hist2h4,MGI:2448443; Hist4h4	P62806	Histone H4	11229.3	11.36	173	8	57	0.539	40 28 45	VFLENVIR ISGLIYEETR DNIQGITKPAIR
83	0.407229	1.64025	4.02784	1.89329	1.15427	0.763947	0.189667	IPI00110658.1	MGI:96015; Hba-a1;	Q9CY10	13 days embryo liver cDNA, RIKEN full-length enriched library, clone:2510040B16 product:hemoglobin, beta adult major chain, full insert sequence	15192.8	8.96	237	8	40	0.711	15 18 105 32	MFASFPTTK LRVDPVNFK IGGHGAEYGAEALER TYFPHFDVSHGSAQVK
619	0.0734857	0.42651	5.80398	1.03724	2.43193	2.96271	0.510461	IPI00131695.3	MGI:87991; Alb1	P07724	Serum albumin precursor	68647.7	5.75	96	9	32	0.183	18 22	APQVSTPTLVEAAR LGEYGFQNAILVR
