# Supplementary material for: Relationships between Hematopoiesis and Hepatogenesis in the Midtrimester Fetal Liver Characterized by Dynamic Transcriptomic and Proteomic Profiles
Source: PLoS One. 2009 Oct 28;4(10):e7641. doi: 10.1371/journal.pone.0007641 (PMC2765071; doi:10.1371/journal.pone.0007641)
Supplement: Table S3 — Transcriptome data (1.46 MB XLS) [file pone.0007641.s009.xls]

## Sheet: type A
Systematic Name	11.5	E14.5	E15.5	3dpp	Gene Symbol	Gene Title	Gene Ontology Biological Process	Gene Ontology Cellular Component	Gene Ontology Molecular Function	pathway	Entrez Gene	Representative Public ID	MGI Name	SwissProt	Chromosomal Location	EC	Alignments	InterPro	InterPro	Ensembl	UniGene ID	RefSeq Transcript ID
1440631_at	1.85	2.336	1.877	0.373	---	---	---	---	---	---	---	BB233162	---	---	---	---	chr11:96621301-96621971 (+) // 23.09 // qD		---	---
1430839_at	1.036	2.356	1.919	0.436	9430076G02Rik	RIKEN cDNA 9430076G02 gene	---	---	---	---	77433	AK020489	1924683	---	---	---	chr18:54949951-54951077 (+) // 99.12 // qD3		---	---
1438202_at	1.275	2.006	1.604	0.367	C920005C14Rik	RIKEN cDNA C920005C14 gene	---	---	---	---	338368	AV295563	2443609	Q8BUL8	chr15 E1	---	chr15:82686528-82687238 (+) // 54.33 // qE1		IPR001849 // Pleckstrin-like	ENSMUSG00000049687
1448743_at	1.612	2.204	1.762	0.455	Ssx2ip	synovial sarcoma, X breakpoint 2 interacting protein	7155 // cell adhesion // inferred from electronic annotation	---	5515 // protein binding // inferred from physical interaction	---	99167	NM_138744	2139150	Q8VC66 /// Q69ZV4	chr3 H2	---	chr3:146977173-147012654 (+) // 98.21 // qH2		---	ENSMUSG00000036825
1431094_at	1.141	1.789	1.438	0.385	1110006E14Rik	RIKEN cDNA 1110006E14 gene	---	---	---	---	76286	AK003491	1923536	---	---	---	chr12:104343581-104345380 (+) // 97.51 // qF1		---	---
1449122_at	1.6015	2.2105	1.821	0.503	3110003A22Rik	RIKEN cDNA 3110003A22 gene	---	---	---	---	68053	NM_026534	1915303	Q8BGY8 /// Q8CCQ0 /// Q9CZA8 /// Q9D370	chr4 A1	---	chr4:6118244-6143779 (+) // 99.31 // qA1		IPR001012 // UBX domain	ENSMUSG00000028243
1460292_a_at	1.329	1.859	1.2	0.338	unknown	unknown	unknown	unknown	unknown	unknown	93761	NM_053123	unknown	unknown	unknown	unknown	unknown		unknown	ENSMUSG00000031099	229151	NM_053123
1436122_at	1.669	2.216	1.469	0.447	---	---	---	---	---	---	384763	BF467246	---	---	---	---	chr7_random:4934700-4935878 (-) // 68.7 //		---	---	276279	NM_001024928
1433902_at	1.35	2.206	1.438	0.445	Takrp	T-cell activation kelch repeat protein	---	---	---	---	243574	BB469300	2661430	Q8CH97 /// Q5M7B2	chr6 D2	---	chr6:95503204-95504506 (+) // 99.92 // qD2		IPR000210 // BTB/POZ domain /// IPR006652 // Kelch repeat	---
1452899_at	1.355	2.26067	1.59133	0.497333	unknown	unknown	unknown	unknown	unknown	unknown	75745	AK017440	unknown	unknown	unknown	unknown	unknown		unknown	---	293263	---
1434240_at	2.036	3.326	2.585	0.81	4632434I11Rik	RIKEN cDNA 4632434I11 gene	---	---	---	---	74041	BB463610	---	---	chr7 E2	---	chr7:80083269-80083913 (-) // 90.66 // qD3		---	---
1438235_at	1.244	1.569	1.216	0.388	---	---	---	---	---	---	---	BG094104	---	---	---	---	chr11:79662601-79664228 (-) // 41.96 // qB5		---	---
1439645_at	1.459	3.312	2.331	0.771	Adra2b	adrenergic receptor, alpha 2b	165 // MAPKKK cascade // inferred from mutant phenotype /// 1525 // angiogenesis // inferred from mutant phenotype /// 7186 // G-protein coupled receptor protein signaling pathway // inferred from electronic annotation	16021 // integral to membrane // traceable author statement	1584 // rhodopsin-like receptor activity // inferred from electronic annotation /// 4872 // receptor activity // inferred from electronic annotation /// 4930 // G-protein coupled receptor activity // inferred from electronic annotation /// 4935 // adrenoceptor activity // inferred from sequence or structural similarity /// 4938 // alpha2-adrenergic receptor activity // inferred from direct assay	GPCRDB_Class_A_Rhodopsin-like // GenMAPP /// Monoamine_GPCRs // GenMAPP	11552	BQ031032	87935	Q6NXV9 /// Q925K6 /// Q925K7	chr2 F1|2 71.0 cM	---	chr2:127115298-127116242 (+) // 82.43 // qF1		IPR000276 // Rhodopsin-like GPCR superfamily	ENSMUSG00000058620
1418599_at	1.148	2.221	1.156	0.401	Col11a1	procollagen, type XI, alpha 1	1502 // cartilage condensation // inferred from mutant phenotype /// 6029 // proteoglycan metabolism // inferred from mutant phenotype /// 6817 // phosphate transport // inferred from electronic annotation /// 7155 // cell adhesion // inferred from electronic annotation /// 30199 // collagen fibril organization // inferred from mutant phenotype	5578 // extracellular matrix (sensu Metazoa) // inferred from electronic annotation /// 5581 // collagen // inferred from electronic annotation /// 5737 // cytoplasm // inferred from electronic annotation	5198 // structural molecule activity // inferred from electronic annotation /// 5201 // extracellular matrix structural constituent // inferred from electronic annotation /// 30020 // extracellular matrix structural constituent conferring tensile strength // inferred from electronic annotation	---	12814	NM_007729	1924905	Q61245 /// Q61246 /// Q8C4S5 /// Q8C6X0 /// Q80WR4	chr3 F3|3 53.1 cM	---	chr3:114363057-114556460 (+) // 97.6 // qF3		IPR003129 // Thrombospondin, N-terminal /// IPR008160 // Collagen triple helix repeat /// IPR000885 // Fibrillar collagen, C-terminal	ENSMUSG00000027966
1450079_at	2.343	3.854	1.143	0.406	unknown	unknown	unknown	unknown	unknown	unknown	27206	AK012873	unknown	unknown	unknown	unknown	unknown		unknown	---	22367	NM_013724
1425837_a_at	1.017	2.269	1.479	0.573	Ccrn4l	CCR4 carbon catabolite repression 4-like (S. cerevisiae)	48511 // rhythmic process // inferred from electronic annotation	---	---	---	12457	AF199491	109382	O35710	chr3 B-D	---	chr3:51253725-51316507 (+) // 94.36 // qC		IPR005135 // Endonuclease/exonuclease/phosphatase	ENSMUSG00000023087
1457897_at	1.047	1.331	0.538	0.21	unknown	unknown	unknown	unknown	unknown	unknown	74239	AV245518	1921489	unknown	unknown	unknown	unknown		unknown	unknown
1452241_at	1.78	2.368	1.69	0.671	unknown	unknown	unknown	unknown	unknown	unknown	235559	BC007170	unknown	unknown	unknown	unknown	unknown		unknown	ENSMUSG00000032555	259893	NM_176979
1425986_a_at	0.626	1.979	1.446	0.582	Tes3-ps	testis derived transcript 3, pseudogene	---	---	---	---	54339	AF198092	1858962	---	---	---	chr13:48992512-48995269 (+) // 72.44 // qA5 /// chr3:35684285-35712820 (-) // 98.73 // qA3		IPR005176 // Protein of unknown function DUF298	---
1442338_at	0.453	2.198	1.569	0.645	---	Transcribed locus, moderately similar to NP_795929.1 RIKEN cDNA 8030475D13 gene [Mus musculus]	---	---	---	---	---	BB740904	---	---	---	---	chr4:152804276-152804688 (-) // 16.11 // qE2		---	---
1450677_at	1.28833	2.06767	1.68367	0.711	unknown	unknown	unknown	unknown	unknown	unknown	12649	NM_007691	unknown	unknown	unknown	unknown	unknown		unknown	ENSMUSG00000032113	16753	NM_007691
1439040_at	0.942	3.167	2.281	0.9715	Cenpe	centromere protein E	8608 // attachment of spindle microtubules to kinetochore // traceable author statement	775 // chromosome, pericentric region // inferred from sequence or structural similarity /// 776 // kinetochore // inferred from direct assay /// 5875 // microtubule associated complex // inferred from sequence or structural similarity	3774 // motor activity // inferred from electronic annotation /// 3777 // microtubule motor activity // inferred from electronic annotation /// 5524 // ATP binding // inferred from electronic annotation	---	229841	BG068387	1098230	O35059 /// Q6PD00 /// Q6RT24 /// Q7TPX4 /// Q80YB4 /// Q8BWX6	chr3 H2	---	chr3:135771488-135781594 (+) // 98.82 // qG3		IPR001752 // Kinesin, motor region	ENSMUSG00000045328
1440747_at	1.12467	1.87633	1.53967	0.680667	---	Transcribed locus	---	---	---	---	12892	BB745944	---	---	---	---	chr16:58935837-58936294 (+) // 99.56 // qC1.2		---	---	291519	NM_007757
1453622_s_at	0.856667	1.86733	1.55367	0.688	unknown	unknown	unknown	unknown	unknown	unknown	70122	AK008707	unknown	unknown	unknown	unknown	unknown		unknown	ENSMUSG00000028496	288898	NM_027326 /// NM_029931
1454702_at	1.186	2.421	1.561	0.707	unknown	unknown	unknown	unknown	unknown	unknown	269033	AI450962	unknown	unknown	unknown	unknown	unknown		unknown	ENSMUSG00000044906	87470	NM_172967
1438496_a_at	0.708	1.868	1.4735	0.668	6330505F04Rik	RIKEN cDNA 6330505F04 gene	---	---	---	---	236790	BM239943	2442593	Q8BND4 /// Q8CCX8 /// Q8VE44	chrX A5	---	chrX:48147417-48148193 (+) // 99.13 // qA5		---	ENSMUSG00000035967
1459065_at	0.463	1.35	0.591	0.269	unknown	unknown	unknown	unknown	unknown	unknown	545156	BE951193	unknown	unknown	unknown	unknown	unknown		unknown	---	353103	XM_001001454 /// XM_001001845 /// XM_622639 /// XM_894473 /// XM_901574 /// XM_901576 /// XM_901579 /// XM_901583 /// XM_901586 /// XM_915058 /// XM_993034
1453490_at	1.0745	1.96	1.581	0.7255	unknown	unknown	unknown	unknown	unknown	unknown	72776	AK013338	unknown	unknown	unknown	unknown	unknown		unknown	ENSMUSG00000027959	259648	NM_028349
1424872_at	0.603	2.543	1.753	0.805	---	Adult male olfactory brain cDNA, RIKEN full-length enriched library, clone:6430503O15 product:MSZF33 (FRAGMENT) homolog [Mus musculus], full insert sequence	---	---	---	---	636362 /// 666849 /// 69504	BC012405	---	Q8BJ46	---	---	---		IPR007087 // Zn-finger, C2H2 type	---	354833	XM_001004282 /// XM_894330 /// XM_901485 /// XM_901486 /// XM_922263 /// XM_989320 /// XM_989357 /// XM_992077 /// XM_992096 /// XM_992121 /// XM_992147 /// XM_992167 /// XM_992189 /// XM_992212 /// XM_992259
1456485_at	1.279	1.697	1.41	0.656	unknown	unknown	unknown	unknown	unknown	unknown	244879	BM207451	unknown	unknown	unknown	unknown	unknown		unknown	---	116713	XM_146900 /// XM_917387 /// XM_994055
1442348_at	1.509	1.955	1.418	0.668	---	---	---	---	---	---	---	BB549862	---	---	---	---	chr5:146203042-146204108 (-) // 81.22 // qG3		---	---
1434958_at	0.8765	1.789	1.373	0.6665	---	Similar to sacsin	---	---	---	---	432862	BG075163	---	Q6A007	chr14	---	chr14:53208759-53209722 (+) // 98.25 // qC3		---	---
1415855_at	1.208	1.566	1.1185	0.543	Kitl	kit ligand	7155 // cell adhesion // inferred from electronic annotation /// 7281 // germ cell development // traceable author statement /// 50731 // positive regulation of peptidyl-tyrosine phosphorylation // inferred from direct assay	5615 // extracellular space // inferred from direct assay /// 5886 // plasma membrane // inferred from direct assay /// 16020 // membrane // inferred from electronic annotation /// 16021 // integral to membrane // inferred from direct assay	5173 // stem cell factor receptor binding // inferred from direct assay /// 5515 // protein binding // inferred from physical interaction /// 8083 // growth factor activity // inferred from electronic annotation	---	17311	BB815530	96974	P20826 /// Q61854 /// Q78ED8	chr10 D1|10 57.0 cM	---	chr10:99794189-99878533 (+) // 97.79 // qD1		IPR003452 // Stem cell factor	ENSMUSG00000019966
1436247_at	1.983	2.831	1.6395	0.798	---	---	---	---	---	---	70422	AW552294	---	---	---	---	chr11:85812347-85813749 (-) // 88.53 // qC		---	ENSMUSG00000018068	171304	NM_027421
1430803_at	1.692	2.372	1.449	0.71	2810403D23Rik	RIKEN cDNA 2810403D23 gene	---	---	---	---	69965	BB074761	---	---	chr10 B2	---	chr10:45382037-45411235 (-) // 86.71 // qB2		IPR002059 // Cold-shock DNA-binding domain	---
1454826_at	1.101	1.602	1.204	0.597	unknown	unknown	unknown	unknown	unknown	unknown	271377	BM195115	unknown	unknown	unknown	unknown	unknown		unknown	---	391619	---
1429499_at	1.785	2.618	1.921	0.954	Fbxo5	F-box only protein 5	6512 // ubiquitin cycle // inferred from electronic annotation	---	---	---	67141	AK011820	1914391	Q7TSG3 /// Q9D047	chr10 A1	---	chr10:4550119-4556361 (+) // 96.4 // qA1		IPR001810 // Cyclin-like F-box	ENSMUSG00000019773
1452877_at	1.436	1.757	1.398	0.699	unknown	unknown	unknown	unknown	unknown	unknown	72612	AK012304	unknown	unknown	unknown	unknown	unknown		unknown	ENSMUSG00000038005	25263	XM_910498 /// XM_975002 /// XM_975201
1453035_at	1.02	1.703	1.374	0.689	unknown	unknown	unknown	unknown	unknown	unknown	69605	BM200788	unknown	unknown	unknown	unknown	unknown		unknown	ENSMUSG00000009207	156113	NM_027133
1455273_at	1.022	1.632	1.154	0.601	unknown	unknown	unknown	unknown	unknown	unknown	320633, 241322	BG064695	2444402	unknown	unknown	unknown	unknown		unknown	unknown
1439665_at	2.281	4.028	1.148	0.609	Gpr23	G protein-coupled receptor 23	7186 // G-protein coupled receptor protein signaling pathway // inferred from electronic annotation	16021 // integral to membrane // inferred from electronic annotation	4872 // receptor activity // inferred from electronic annotation /// 4930 // G-protein coupled receptor activity // inferred from electronic annotation	---	78134	BB417145	1925384	Q80UD5 /// Q8BKK1 /// Q8BLG2 /// Q8VE54	chrX D	---	chrX:98337420-98338256 (+) // 95.06 // qD		---	ENSMUSG00000049929
1424234_s_at	1.239	1.816	0.83	0.442	Meox2	mesenchyme homeobox 2	1757 // somite specification // inferred from genetic interaction /// 6355 // regulation of transcription, DNA-dependent // inferred from electronic annotation /// 7275 // development // inferred from electronic annotation	5634 // nucleus // inferred from electronic annotation /// 5667 // transcription factor complex // inferred from electronic annotation	3677 // DNA binding // inferred from electronic annotation /// 3700 // transcription factor activity // inferred from electronic annotation	---	17286	BC002076	103219	P32443 /// Q99M23	chr12 A3|12 20.0 cM	---	chr12:32128475-32203019 (+) // 97.75 // qA3		IPR001356 // Homeobox	ENSMUSG00000036144
1436082_at	1.132	1.801	1.343	0.719	Slc24a5	Solute carrier family 24, member 5	---	---	---	---	317750	BE992058	104592	Q6XE39 /// Q8CJF1	chr2 F1	---	chr3:10149007-10149545 (+) // 96.76 // qA1 /// chr2:124829999-124830537 (-) // 96.94 // qF1		---	ENSMUSG00000035183
1436982_at	1.309	1.8	1.437	0.78	AI848765	Expressed sequence AI848765	---	---	---	---	105914	BB788270	2146082	---	chr15	---	chr15:81269878-81271808 (+) // 96.48 // qE1		---	---
1427199_at	0.718	1.8	1.429	0.779	2510002A14Rik	RIKEN cDNA 2510002A14 gene	---	---	---	---	72313	BM118442	1914271	Q80UX7 /// Q80XD5 /// Q8CHD0 /// Q99KZ2 /// Q9CS05	chr5 C3.2	---	chr5:71211015-71213153 (+) // 43.2 // qC3.2 /// chr5:71659201-71698733 (-) // 96.74 // qC3.2 /// chr4_random:3625548-3627685 (-) // 43.22 //		---	ENSMUSG00000029218
1449445_x_at	1.10933	1.554	1.282	0.700667	Mfap1	microfibrillar-associated protein 1	---	5578 // extracellular matrix (sensu Metazoa) // inferred from sequence or structural similarity	5201 // extracellular matrix structural constituent // inferred from sequence or structural similarity	---	67532	BB436326	1914782	Q9CQU1	chr2 F1	---	chr2:121242358-121255684 (-) // 72.65 // qE5		IPR009730 // Micro-fibrillar-associated 1, C-terminal	ENSMUSG00000048222
1458370_at	1.30867	1.88733	1.45633	0.797	unknown	unknown	unknown	unknown	unknown	unknown	140780	BM234405	unknown	unknown	unknown	unknown	unknown		unknown	---	332505	NM_080708
1457515_at	0.9375	1.8465	1.4525	0.7975	unknown	unknown	unknown	unknown	unknown	unknown	15257	BB205419	unknown	unknown	unknown	unknown	unknown		unknown	---	20827	NM_010432
1436842_at	0.6735	2.104	1.5885	0.875	B230380D07Rik	RIKEN cDNA B230380D07 gene	6818 // hydrogen transport // inferred from sequence or structural similarity	---	5524 // ATP binding // inferred from sequence or structural similarity /// 8553 // hydrogen-exporting ATPase activity, phosphorylative mechanism // inferred from sequence or structural similarity	---	235461	AV229336	2143071	Q5RL14 /// Q6NSV8 /// Q6PDI6 /// Q7TML6 /// Q8BK25 /// Q8BL22 /// Q8BL47 /// Q8BZC1	chr9 D	---	chr9:70858374-70886653 (-) // 97.83 // qD		IPR007518 // Protein of unknown function DUF544	ENSMUSG00000042444
1452682_at	1.393	2.262	1.255	0.696	unknown	unknown	unknown	unknown	unknown	unknown	78755	AK019480	unknown	unknown	unknown	unknown	unknown		unknown	ENSMUSG00000036022	28559	NM_030167
1455665_at	1.221	1.534	1.139	0.633	unknown	unknown	unknown	unknown	unknown	unknown	244421 /// 631639	BB705689	unknown	unknown	unknown	unknown	unknown		unknown	---	324032	XM_146279 /// XM_905519 /// XM_988374
1459823_at	1.014	1.6	1.06	0.59	unknown	unknown	unknown	unknown	unknown	unknown	259300 /// 673251	AV222756	unknown	unknown	unknown	unknown	unknown		unknown	ENSMUSG00000074364	138215	NM_153068 /// XM_001005100
1429131_at	0.993	1.696	1.3815	0.7715	Ube2v2	ubiquitin-conjugating enzyme E2 variant 2	6464 // protein modification // inferred from electronic annotation /// 6512 // ubiquitin cycle // inferred from electronic annotation	---	4840 // ubiquitin conjugating enzyme activity // inferred from electronic annotation /// 5515 // protein binding // inferred from physical interaction	---	70620	AV010904	1919044	Q9D2M8	chr16 A1	---	chr16:15325913-15328319 (-) // 80.11 // qA1		IPR000608 // Ubiquitin-conjugating enzymes	ENSMUSG00000022674 /// ENSMUSG00000060162
1450938_at	1.0755	1.594	1.3205	0.7375	unknown	unknown	unknown	unknown	unknown	unknown	18949	AV135835	1100514	unknown	unknown	unknown	unknown		unknown	unknown
1430139_at	1.423	2.201	1.54	0.87	E130115I21Rik	RIKEN cDNA E130115I21 gene	1655 // urogenital system development // inferred from mutant phenotype /// 6306 // DNA methylation // inferred from mutant phenotype /// 6342 // chromatin silencing // inferred from mutant phenotype /// 6916 // anti-apoptosis // inferred from mutant phenotype /// 30098 // lymphocyte differentiation // traceable author statement	5634 // nucleus // inferred from direct assay	3676 // nucleic acid binding // inferred from sequence or structural similarity /// 3677 // DNA binding // inferred from sequence or structural similarity /// 3682 // chromatin binding // inferred from direct assay /// 4386 // helicase activity // inferred from electronic annotation /// 5524 // ATP binding // inferred from electronic annotation /// 8026 // ATP-dependent helicase activity // infer…	---	77871	AK021390	---	---	---	---	chr19:38196471-38198035 (+) // 68.82 // qC3		---	---
1430697_at	2.396	3.113	1.347	0.761	Ammecr1	Alport syndrome, mental retardation, midface hypoplasia and elliptocytosis chromosomal region gene 1 homolog (human)	---	---	---	---	56068	BM235514	1860206	Q9JHT5 /// Q8K2F2	chrX F1	---	chrX:132744508-132746029 (-) // 89.66 // qF1		IPR002733 // Protein of unknown function DUF51	ENSMUSG00000042225
1444305_at	0.911	1.184	0.885	0.5	LOC381400	similar to MYH7B protein	---	---	---	---	381400	BE952392	---	---	chr2 H1	---	chr2:155696006-155697656 (+) // 99.88 // qH1		IPR002928 // Myosin tail	---
1418334_at	1.461	2.028	1.295	0.732	AA545217	expressed sequence AA545217	7089 // traversing start control point of mitotic cell cycle // inferred from sequence or structural similarity /// 7090 // regulation of S phase of mitotic cell cycle // inferred from sequence or structural similarity	5634 // nucleus // inferred from direct assay	4674 // protein serine/threonine kinase activity // inferred from sequence or structural similarity /// 16301 // kinase activity // inferred from electronic annotation	Cell_Cycle_KEGG // GenMAPP /// DNA_replication_Reactome // GenMAPP	27214	NM_013726	1351328	Q6NSQ1 /// Q80YS2 /// Q8BNI1 /// Q9QZ41	chr5 A2	---	chr5:8398211-8423918 (-) // 99.21 // qA1		IPR001357 // BRCT	ENSMUSG00000002297
1440416_at	0.912	1.585	1.2005	0.6795	---	---	---	---	---	---	69727	BB150699	---	---	---	---	chr5:72715295-72715990 (-) // 64.13 // qC3.3		---	---	48795	NM_177561
1416544_at	2.028	2.555	1.608	0.912	Ezh2	enhancer of zeste homolog 2 (Drosophila)	6355 // regulation of transcription, DNA-dependent // inferred from electronic annotation /// 16571 // histone methylation // inferred from direct assay /// 51154 // negative regulation of striated muscle cell differentiation // inferred from direct assay	5634 // nucleus // inferred from direct assay /// 45120 // pronucleus // inferred from direct assay	3677 // DNA binding // inferred from electronic annotation /// 3682 // chromatin binding // inferred from direct assay /// 5515 // protein binding // inferred from physical interaction /// 42054 // histone methyltransferase activity // inferred from direct assay	---	14056	NM_007971	2444592	Q61188 /// Q6AXH7 /// Q99L74	chr6 B|6 19.2 cM	---	chr6:47515701-47580598 (-) // 97.04 // qB2.3		IPR001214 // Nuclear protein SET	ENSMUSG00000029687
1454652_at	1.335	2.361	1.519	0.862	unknown	unknown	unknown	unknown	unknown	unknown	53861	AV221867	unknown	unknown	unknown	unknown	unknown		unknown	ENSMUSG00000028180	259036	NM_017381
1428583_at	0.815	1.436	1.157	0.661	9530056D24Rik	RIKEN cDNA 9530056D24 gene	---	---	---	---	78671	BQ176203	1925921	---	---	---	chr11:77327751-77330519 (+) // 93.72 // qB5		---	---
1447977_x_at	1.136	1.603	0.757	0.433	---	---	---	---	---	---	626832 /// 627914 /// 628147 /// 66376 /// 665043 /// 665078 /// 668030 /// 668039 /// 668066 /// 78078	C77009	---	---	---	---	---		---	---	247430	XM_001004269 /// XM_001004271 /// XM_001004273 /// XM_001004275 /// XM_001004289 /// XM_001004290 /// XM_001004294 /// XM_001004299 /// XM_001004301 /// XM_001004321 /// XM_001004323 /// XM_001004325 /// XM_001004328 /// XM_001004330 /// XM_001004332 /// XM_001004333 /// XM_001004338 /// XM_001004341 /// XM_001004345 /// XM_001004348 /// XM_902680 /// XM_902710 /// XM_974142 /// XM_974406 /// XM_…
1428100_at	1.491	2.233	1.399	0.801	5730507C05Rik	RIKEN cDNA 5730507C05 gene	398 // nuclear mRNA splicing, via spliceosome // inferred from sequence or structural similarity /// 6376 // mRNA splice site selection // inferred from electronic annotation /// 6397 // mRNA processing // inferred from sequence or structural similarity /// 6605 // protein targeting // inferred from sequence or structural similarity	5634 // nucleus // inferred from sequence or structural similarity /// 5681 // spliceosome complex // inferred from electronic annotation	3676 // nucleic acid binding // inferred from sequence or structural similarity /// 3723 // RNA binding // inferred from electronic annotation	---	70633	BF147037	---	---	chr11 C	---	chr11:87650231-87655421 (+) // 94.76 // qC		IPR000504 // RNA-binding region RNP-1 (RNA recognition motif)	---
1452052_s_at	1.14933	1.51867	1.17933	0.675333	unknown	unknown	unknown	unknown	unknown	unknown	78655	BB379268	unknown	unknown	unknown	unknown	unknown		unknown	---	27695	NM_144545
1437039_at	0.6495	1.65	1.3645	0.786	---	---	---	---	---	---	12848	BM119274	---	---	---	---	chr2:125579324-125580994 (-) // 74.34 // qF1		IPR000717 // Proteasome component region PCI	ENSMUSG00000027206	3596	NM_009939
1419453_at	1.467	1.914	1.2775	0.736	Uchl5	ubiquitin carboxyl-terminal esterase L5	6511 // ubiquitin-dependent protein catabolism // inferred from electronic annotation /// 6512 // ubiquitin cycle // inferred from electronic annotation	5622 // intracellular // inferred from electronic annotation /// 5829 // cytosol // inferred from electronic annotation	4221 // ubiquitin thiolesterase activity // inferred from electronic annotation /// 8234 // cysteine-type peptidase activity // inferred from electronic annotation /// 16787 // hydrolase activity // inferred from electronic annotation	---	56207	AV313813	1914848	Q9WUP7	chr1 F|1 77.8 cM	---	chr1:143677558-143707744 (+) // 99.68 // qF		IPR001578 // Peptidase C12, ubiquitin carboxyl-terminal hydrolase family 1	ENSMUSG00000018189
1420888_at	0.975	1.448	1.142	0.658	Bcl2l1	Bcl2-like 1	6915 // apoptosis // inferred from direct assay /// 6916 // anti-apoptosis // inferred from direct assay /// 9314 // response to radiation // inferred from mutant phenotype /// 42981 // regulation of apoptosis // inferred from electronic annotation /// 43066 // negative regulation of apoptosis // inferred from mutant phenotype	5739 // mitochondrion // inferred from direct assay /// 16020 // membrane // inferred from electronic annotation /// 16021 // integral to membrane // inferred from electronic annotation	5515 // protein binding // inferred from physical interaction	Apoptosis // GenMAPP /// Apoptosis_GenMAPP // GenMAPP /// Apoptosis_KEGG // GenMAPP	12048	NM_009743	2442423	Q64373 /// O35843	chr2 H1|2 87.5 cM	---	chr2:152844016-152893999 (-) // 95.01 // qH1		IPR003093 // Apoptosis regulator Bcl-2 protein, BH4 /// IPR000712 // Apoptosis regulator Bcl-2 protein, BH	ENSMUSG00000007659
1453359_at	1.568	2.08	1.218	0.702	unknown	unknown	unknown	unknown	unknown	unknown	66583	AK012015	unknown	unknown	unknown	unknown	unknown		unknown	---	289086	NM_025644
1450986_at	1.327	1.646	1.17	0.679	unknown	unknown	unknown	unknown	unknown	unknown	55989	BB729616	unknown	unknown	unknown	unknown	unknown		unknown	ENSMUSG00000026020	220367	NM_018868
1435947_at	1.093	1.716	1.221	0.71	2810455D13Rik	RIKEN cDNA 2810455D13 gene	---	---	---	---	72810	BQ175669	1920060	---	---	---	chr19:22999049-23001641 (+) // 87.31 // qB		---	---
1455933_at	1.5555	1.923	1.336	0.778	unknown	unknown	unknown	unknown	unknown	unknown	101214	AV256955	unknown	unknown	unknown	unknown	unknown		unknown	---	403576	NM_198102
1418046_at	1.161	1.434	1.135	0.661	Nap1l2	nucleosome assembly protein 1-like 2	6334 // nucleosome assembly // inferred from electronic annotation	5634 // nucleus // inferred from electronic annotation	---	---	17954	NM_008671	106654	P51860 /// Q8K3R9	chrX C3|X 42.5 cM	---	chrX:94587637-94590219 (-) // 95.55 // qC3		IPR002164 // Nucleosome assembly protein (NAP)	---
1436572_at	0.934	1.782	1.225	0.718	4732496G21Rik	RIKEN cDNA 4732496G21 gene	---	---	---	---	320162	BB010592	2443502	Q8BVV7 /// Q8BWE9	chr11 E1	---	chr11:106484930-106489981 (+) // 93.9 // qE1		---	ENSMUSG00000018372
1430047_at	1.339	1.917	1.146	0.675	2700017A04Rik	RIKEN cDNA 2700017A04 gene	---	5622 // intracellular // inferred from sequence or structural similarity /// 5634 // nucleus // inferred from electronic annotation	---	---	72573	AK012253	1919823	Q8BQM6 /// Q8C211	chr13 C1	---	chr13:73698921-73728825 (-) // 94.88 // qC1		IPR001357 // BRCT	---
1443911_at	1.12033	1.722	1.29767	0.771	Xpo1	Exportin 1, CRM1 homolog (yeast)	6611 // protein-nucleus export // inferred from direct assay	---	8565 // protein transporter activity // inferred from direct assay	---	103573	BB364789	2144049	Q6P5F9 /// Q8BYY5 /// Q921J0	chr11 A3.2	---	chr11:23169821-23170835 (+) // 68.31 // qA3.2		---	ENSMUSG00000020290
1436157_at	0.916	1.766	1.346	0.801	Ccar1	cell division cycle and apoptosis regulator 1	43065 // positive regulation of apoptosis // inferred from sequence or structural similarity	5641 // nuclear membrane lumen // inferred from sequence or structural similarity	---	---	67500	AW538049	1914750	Q6AXC9 /// Q6PAR2 /// Q80XE4 /// Q8BJY0 /// Q8BVN2 /// Q8CGG1 /// Q8CH18 /// Q9CSR5	chr10 B4	---	chr10:62509815-62558148 (-) // 94.24 // qB4		IPR003034 // DNA-binding SAP	ENSMUSG00000020074
1424817_at	0.634	1.576	1.147	0.683	4931426K16Rik	RIKEN cDNA 4931426K16 gene	---	---	---	---	70997	BC006046	1918247	Q99JL1	chr2 F3	---	chr2:130920060-130925762 (-) // 92.6 // qF1		IPR010441 // Protein of unknown function DUF1042	---
1448635_at	1.032	2.076	1.555	0.9285	Smc2l1	SMC2 structural maintenance of chromosomes 2-like 1 (yeast)	6810 // transport // inferred from sequence or structural similarity /// 7049 // cell cycle // inferred from electronic annotation /// 7059 // chromosome segregation // inferred from sequence or structural similarity /// 7067 // mitosis // inferred from electronic annotation /// 7076 // mitotic chromosome condensation // inferred from electronic annotation /// 51276 // chromosome organization and…	5634 // nucleus // inferred from electronic annotation /// 5694 // chromosome // inferred from electronic annotation /// 16020 // membrane // inferred from sequence or structural similarity	5515 // protein binding // inferred from electronic annotation /// 5524 // ATP binding // inferred from sequence or structural similarity /// 42626 // ATPase activity, coupled to transmembrane movement of substances // inferred from sequence or structural similarity	---	14211	NM_008017	106067	Q8CG48 /// Q6IR05	---	---	chr4:51706135-51733348 (+) // 99.18 // qB2		IPR003395 // SMC protein, N-terminal /// IPR010935 // SMCs flexible hinge /// IPR003405 // Structural maintenance of chromosome protein SMC, C-terminal	ENSMUSG00000028312
1452838_at	1.2925	1.991	1.426	0.853	unknown	unknown	unknown	unknown	unknown	unknown	77591	AK019495	unknown	unknown	unknown	unknown	unknown		unknown	ENSMUSG00000053289	133560	XM_001002864 /// XM_284494
1451459_at	1.2735	1.58225	1.298	0.7765	unknown	unknown	unknown	unknown	unknown	unknown	226747	BC023122	unknown	unknown	unknown	unknown	unknown		unknown	---	128165	NM_026375
1422135_at	0.922	1.563	1.25	0.751	Zfp146	zinc finger protein 146	6355 // regulation of transcription, DNA-dependent // inferred from sequence or structural similarity	---	8201 // heparin binding // inferred from sequence or structural similarity /// 8270 // zinc ion binding // inferred from sequence or structural similarity	---	26465	NM_011980	1347092	Q8BQN6 /// Q9Z0Q5	chr7 A3	---	chr7:19140394-19148888 (-) // 74.6 // qA3		IPR007087 // Zn-finger, C2H2 type	ENSMUSG00000037029
1460627_at	0.834	1.066	0.885	0.532	unknown	unknown	unknown	unknown	unknown	unknown	210417	AV270900	unknown	unknown	unknown	unknown	unknown		unknown	ENSMUSG00000042581	380518	NM_172485
1451898_a_at	0.784	1.678	1.129	0.683	unknown	unknown	unknown	unknown	unknown	unknown	20360	AF363972	unknown	unknown	unknown	unknown	unknown		unknown	ENSMUSG00000038777	23662	NM_011351
1441558_at	0.831	1.468	1.208	0.733	D230044B12Rik	RIKEN cDNA D230044B12 gene	---	---	---	---	399635	BB472163	3026993	---	---	---	chr15:81163273-81163933 (+) // 91.11 // qE1		---	---
1456097_a_at	1.151	1.3925	0.803	0.4885	unknown	unknown	unknown	unknown	unknown	unknown	67733	BB830191	unknown	unknown	unknown	unknown	unknown		unknown	---	257094	NM_026348
1418856_a_at	1.35	1.644	1.206	0.735	Fanca	Fanconi anemia, complementation group A	6281 // DNA repair // inferred from electronic annotation /// 7140 // male meiosis // inferred from mutant phenotype /// 8584 // male gonad development // inferred from mutant phenotype /// 8585 // female gonad development // inferred from mutant phenotype /// 42127 // regulation of cell proliferation // inferred from mutant phenotype	5634 // nucleus // inferred from electronic annotation	---	---	14087	NM_016925	1196459	Q9JL70 /// Q9CS36	chr8 E1|8 66.0 cM	---	chr8:122735421-122785715 (-) // 98.39 // qE1		IPR003516 // Fanconi anaemia group A protein	ENSMUSG00000032815
1451080_at	1.66567	2.138	1.40933	0.862667	unknown	unknown	unknown	unknown	unknown	unknown	230484	BC018179	unknown	unknown	unknown	unknown	unknown		unknown	ENSMUSG00000028560	371692	NM_146144
1421566_at	0.881	1.206	0.999	0.612	Pet2	plasmacytoma expressed transcript 2	---	---	---	---	18630	NM_008821	101758	Q01078	chrX C1	---	chrX:80954624-80960460 (-) // 92.8 // qC1		IPR001680 // G-protein beta WD-40 repeat	ENSMUSG00000035395
1440820_x_at	0.625	1.11	0.791	0.485	1700028F16Rik	RIKEN cDNA 1700028F16 gene	---	---	---	---	69469	AV206071	1916719	---	chr4 D2.2	---	chr4:119451015-119451285 (-) // 97.78 // qD2.2		---	---
1452658_at	1.411	1.75567	1.06167	0.652667	unknown	unknown	unknown	unknown	unknown	unknown	52705	AK011972	unknown	unknown	unknown	unknown	unknown		unknown	ENSMUSG00000063334	34606	NM_178610
1417454_at	1.496	1.945	1.176	0.728	Cul4b	cullin 4B	7049 // cell cycle // inferred from sequence or structural similarity	---	---	---	72584	AW536452	1919834	Q8BSL3 /// Q91YZ7 /// Q99KS9 /// Q9CZM5	chrX A2	---	chrX:30879813-30924470 (-) // 99.4 // qA3.1		IPR001373 // Cullin	ENSMUSG00000031095
1455102_at	0.838	1.393	0.975	0.604	unknown	unknown	unknown	unknown	unknown	unknown	207214 /// 673040 /// 677019	BB213860	unknown	unknown	unknown	unknown	unknown		unknown	---	28811	XM_001003792 /// XM_994715 /// XM_994809
1440434_at	1.025	1.482	1.142	0.71	---	---	---	---	---	---	---	BB667917	---	---	---	---	chr4:128203430-128204088 (+) // 63.53 // qD2.2		---	---
1453612_at	0.7105	1.551	1.101	0.6885	unknown	unknown	unknown	unknown	unknown	unknown	18004	AV254337	unknown	unknown	unknown	unknown	unknown		unknown	ENSMUSG00000031644	116649	XM_620663 /// XM_898020 /// XM_898029 /// XM_898051 /// XM_898060 /// XM_898071 /// XM_973759 /// XM_973831 /// XM_973864 /// XM_973899 /// XM_973939 /// XM_973975 /// XM_975298
1434097_at	1.01	1.706	1.1	0.691	---	---	---	---	---	---	2675306	BM218328	2675306	Q8BYD9	---	---	chr8:68262479-68263411 (+) // 82.18 // qB3.3		---	---
1449578_at	1.3195	1.7015	1.356	0.855	Supt16h	suppressor of Ty 16 homolog (S. cerevisiae)	---	---	3746 // translation elongation factor activity // inferred from electronic annotation /// 4177 // aminopeptidase activity // inferred from electronic annotation /// 8233 // peptidase activity // inferred from electronic annotation /// 16787 // hydrolase activity // inferred from electronic annotation	---	114741	AW536705	1932134	Q920B9 /// Q921H4	chr14 C1|14 20.0 cM	---	chr14:44900310-44936936 (-) // 92.47 // qC1		---	ENSMUSG00000035726
1453539_at	1.0055	1.703	1.1795	0.745	unknown	unknown	unknown	unknown	unknown	unknown	67667	AK020197	unknown	unknown	unknown	unknown	unknown		unknown	---	116968	NM_026303
1450386_at	1.08067	1.83333	1.384	0.875667	unknown	unknown	unknown	unknown	unknown	unknown	16648	BM213828	unknown	unknown	unknown	unknown	unknown		unknown	ENSMUSG00000021929	25548	NM_008466
1456319_at	1.093	2.228	1.349	0.854	unknown	unknown	unknown	unknown	unknown	unknown	665081	BG065719	unknown	unknown	unknown	unknown	unknown		unknown	---	---	XM_975345
1429207_at	1.475	1.938	1.036	0.657	5730408K05Rik	RIKEN cDNA 5730408K05 gene	---	---	---	---	67531	BB257344	1919655	---	---	---	chr19:7984582-7987850 (-) // 68.65 // qA		---	---
1455701_at	0.814	1.698	1.272	0.807	unknown	unknown	unknown	unknown	unknown	unknown	233071	BI965517	unknown	unknown	unknown	unknown	unknown		unknown	ENSMUSG00000036882	190704	NM_178252
1433618_at	1.126	1.774	1.405	0.892	C330006A16Rik	RIKEN cDNA C330006A16 gene	---	---	---	---	109299	BB397899	1916345	---	---	---	chr2:26096832-26098707 (-) // 94.21 // qA3		---	---
1419998_at	0.89	1.44	1.139	0.727	---	---	---	---	---	---	---	AU018569	---	---	---	---	chr16:48927782-48928342 (-) // 95.54 // qB5		---	---
1434843_at	1.121	1.784	1.218	0.787	A430041B07Rik	RIKEN cDNA A430041B07 gene	---	---	---	---	328108	BG070968	2684313	Q6A070 /// Q6P6P2 /// Q8CA10	chr12 C1	---	chr12:60270306-60276186 (+) // 98.42 // qC1		---	---
1438703_at	1.3205	1.6515	1.314	0.8495	5730521P14Rik	RIKEN cDNA 5730521P14 gene	6355 // regulation of transcription, DNA-dependent // inferred from sequence or structural similarity	---	3677 // DNA binding // inferred from sequence or structural similarity /// 3700 // transcription factor activity // inferred from sequence or structural similarity	---	70637	BM241442	1917887	Q69ZS2 /// Q811D2 /// Q8BUI6 /// Q9CS61	chr6 F1	---	chr6:118893702-118898080 (-) // 73.55 // qF1		IPR002110 // Ankyrin	---
1457472_at	0.9945	1.3745	1.099	0.711	unknown	unknown	unknown	unknown	unknown	unknown	227331	BB782031	unknown	unknown	unknown	unknown	unknown		unknown	---	23065	NM_146112
1421262_at	0.824	1.201	0.937	0.608	Lipg	lipase, endothelial	6629 // lipid metabolism // inferred from electronic annotation /// 16042 // lipid catabolism // inferred from electronic annotation	5615 // extracellular space // traceable author statement	3824 // catalytic activity // inferred from electronic annotation /// 4465 // lipoprotein lipase activity // inferred from electronic annotation /// 8201 // heparin binding // inferred from electronic annotation /// 16787 // hydrolase activity // inferred from electronic annotation	---	16891	BC020991	1341803	Q9WVG5	chr18 E2	---	chr18:75470556-75492435 (-) // 95.5 // qE3		IPR000734 // Lipase /// IPR001024 // Lipoxygenase, LH2 domain	ENSMUSG00000053846
1438810_at	1.126	2.149	1.124	0.731	D10Ertd755e	DNA segment, Chr 10, ERATO Doi 755, expressed	---	---	---	---	52038	BG069546	---	---	chr10|10 28.5 cM	---	chr10:45390093-45390764 (-) // 53.98 // qB2		---	---
1454513_at	0.681	1.252	0.927	0.603	unknown	unknown	unknown	unknown	unknown	unknown	77301	AK020451	unknown	unknown	unknown	unknown	unknown		unknown	---	---	---
1423878_at	1.049	1.569	1.18	0.768	Gypc	glycophorin C	---	---	---	---	71683	BC027408	1098566	Q6XFR5 /// Q78HU7	chr18 B1|18 17.0 cM	---	chr18:32985533-33017345 (-) // 85.28 // qB1		---	---
1418388_s_at	1.086	1.3465	1.0845	0.7105	4930548G07Rik	RIKEN cDNA 4930548G07 gene	6333 // chromatin assembly or disassembly // inferred from sequence or structural similarity /// 6355 // regulation of transcription, DNA-dependent // inferred from sequence or structural similarity	785 // chromatin // inferred from sequence or structural similarity /// 5634 // nucleus // inferred from electronic annotation	3677 // DNA binding // inferred from sequence or structural similarity /// 3682 // chromatin binding // inferred from sequence or structural similarity /// 3700 // transcription factor activity // inferred from sequence or structural similarity	---	75339	NM_023773	1922589	Q9CU16 /// Q9CUH4 /// Q9JJB4	chr14 C1	---	chr14:48646706-48675993 (+) // 98.42 // qC1		IPR000953 // Chromo /// IPR002110 // Ankyrin	ENSMUSG00000021934
1428951_at	1.5645	3.1025	1.047	0.6875	Nol8	nucleolar protein 8	---	---	---	mRNA_processing_binding_Reactome // GenMAPP	70930	AK017551	1918180	Q8CDJ7 /// Q9CUR0	chr13 B1|13 31.0 cM	---	chr13:49157557-49175414 (+) // 95.69 // qA5		---	---
1439089_at	0.763	1.228	0.981	0.648	9830132G07Rik	RIKEN cDNA 9830132G07 gene	---	---	3677 // DNA binding // inferred from electronic annotation	---	226470	BM220854	2444487	Q811F1 /// Q8BI96 /// Q8BV67 /// Q8BYV8	chr1 F	---	chr1:139332686-139334128 (+) // 99.79 // qF		---	ENSMUSG00000033964
1422009_at	1.577	2.152	1.385	0.915	Atp1b2	ATPase, Na+/K+ transporting, beta 2 polypeptide	6813 // potassium ion transport // inferred from electronic annotation /// 6814 // sodium ion transport // inferred from electronic annotation /// 7155 // cell adhesion // inferred from electronic annotation	5737 // cytoplasm // inferred from direct assay /// 5890 // sodium:potassium-exchanging ATPase complex // inferred from electronic annotation /// 16020 // membrane // inferred from electronic annotation /// 16021 // integral to membrane // traceable author statement	5391 // sodium:potassium-exchanging ATPase activity // inferred from electronic annotation /// 5515 // protein binding // inferred from electronic annotation	Calcium_regulation_in_cardiac_cells // GenMAPP	11932	NM_013415	88109	P14231	chr11 B3|11 40.0 cM	---	chr11:69213675-69218516 (-) // 98.7 // qB3		IPR000402 // Na+/K+ ATPase, beta subunit	ENSMUSG00000041329
1455609_at	2.131	2.995	1.173	0.776	unknown	unknown	unknown	unknown	unknown	unknown	320895	BB525143	unknown	unknown	unknown	unknown	unknown		unknown	---	---	---
1446444_at	0.617	1.653	1.305	0.865	Mnab	membrane associated DNA binding protein	---	---	3676 // nucleic acid binding // inferred from sequence or structural similarity	---	319817	BB449018	2442789	---	chr2 B	---	chr2:37347952-37348613 (-) // 54.16 // qB		---	---
1459470_at	0.846	1.536	1.16	0.773	unknown	unknown	unknown	unknown	unknown	unknown	12394	AW546412	unknown	unknown	unknown	unknown	unknown		unknown	---	4081	NM_009821
1435315_s_at	0.714	1.589	1.273	0.849	2900034E22Rik	RIKEN cDNA 2900034E22 gene	---	---	---	---	72904	BQ175035	---	---	---	---	chr7:100841514-100842021 (+) // 96.02 // qE3		---	---
1435139_at	1.28875	2.267	1.26675	0.848	Narg1	NMDA receptor-regulated gene 1	1525 // angiogenesis // inferred from electronic annotation /// 6350 // transcription // inferred from electronic annotation /// 6355 // regulation of transcription, DNA-dependent // inferred from electronic annotation	5634 // nucleus // inferred from electronic annotation /// 5737 // cytoplasm // inferred from direct assay	4872 // receptor activity // inferred from electronic annotation /// 5515 // protein binding // inferred from physical interaction /// 8080 // N-acetyltransferase activity // inferred from direct assay	---	74838	AV275156	1922088	Q80UM3 /// Q8C5M5 /// Q8K2S4	chr3 D	---	chr3:51541704-51543744 (+) // 96.41 // qC		---	ENSMUSG00000063273
1416564_at	1.32	1.586	1.284	0.861	Sox7	SRY-box containing gene 7	6355 // regulation of transcription, DNA-dependent // inferred from electronic annotation /// 6357 // regulation of transcription from Pol II promoter // inferred from direct assay	5634 // nucleus // inferred from electronic annotation /// 5667 // transcription factor complex // inferred from electronic annotation	3677 // DNA binding // inferred from electronic annotation /// 3700 // transcription factor activity // inferred from direct assay	---	20680	NM_011446	98369	P40646	chr14 C3	---	chr14:55932861-55939924 (+) // 88.79 // qC3		IPR000910 // HMG1/2 (high mobility group) box	ENSMUSG00000063060
1436309_at	0.919	2.22	1.235	0.829	Neto2	neuropilin (NRP) and tolloid (TLL)-like 2	6897 // endocytosis // inferred from electronic annotation	5905 // coated pit // inferred from electronic annotation /// 16021 // integral to membrane // traceable author statement	4872 // receptor activity // inferred from electronic annotation	---	74513	BB125651	1921763	Q8BNJ6	chr8 C4	---	chr8:84916293-84918476 (-) // 98.17 // qC3		---	---
1433765_at	0.673	2.316	1.37	0.92	B230113M03Rik	RIKEN cDNA B230113M03 gene	6464 // protein modification // inferred from sequence or structural similarity /// 6512 // ubiquitin cycle // inferred from sequence or structural similarity	---	4840 // ubiquitin conjugating enzyme activity // inferred from sequence or structural similarity	---	217342	BB304622	1925878	Q60800 /// Q6PCR9 /// Q6ZPJ3 /// Q7TPN2 /// Q8BLE8	chr11 E2	---	chr11:116208802-116214618 (-) // 99.31 // qE2		IPR000608 // Ubiquitin-conjugating enzymes	---
1417771_a_at	0.899667	1.51267	1.232	0.828667	Psmc6	proteasome (prosome, macropain) 26S subunit, ATPase, 6	30163 // protein catabolism // inferred from electronic annotation	502 // proteasome complex (sensu Eukaryota) // inferred from sequence or structural similarity /// 5634 // nucleus // inferred from sequence or structural similarity /// 5737 // cytoplasm // inferred from electronic annotation /// 5829 // cytosol // inferred from electronic annotation	166 // nucleotide binding // inferred from sequence or structural similarity /// 5524 // ATP binding // inferred from electronic annotation /// 16787 // hydrolase activity // inferred from electronic annotation /// 16887 // ATPase activity // inferred from sequence or structural similarity /// 17111 // nucleoside-triphosphatase activity // inferred from electronic annotation	Proteasome_Degradation // GenMAPP	67089	AW208944	1914339	P62334 /// Q8QZS9	chr14 C1	---	chr14:37981844-38001685 (+) // 96.61 // qB		IPR003959 // AAA ATPase, central region	ENSMUSG00000021832
1418008_at	0.9395	1.38	1.063	0.716	1810007M14Rik	RIKEN cDNA 1810007M14 gene	6355 // regulation of transcription, DNA-dependent // inferred from electronic annotation	5634 // nucleus // inferred from electronic annotation	3677 // DNA binding // inferred from electronic annotation	---	67367	BM932567	1914617	P58501 /// Q78XY2 /// Q8R2W3 /// Q9CRB7	chr16 C3.3	---	chr16:91447333-91478580 (-) // 97.11 // qC3.3		---	---
1427062_at	0.8865	1.8485	1.39	0.939	Rbbp8	retinoblastoma binding protein 8	---	---	---	---	225182	BB167067	2442995	Q8BXA8 /// Q8BXE3 /// Q80YR6 /// Q8VE67	chr18 A1	---	chr18:12021934-12107728 (+) // 99.48 // qA1		---	---
1444004_at	0.6615	1.5435	1.2145	0.8205	6330441O12Rik	RIKEN cDNA 6330441O12 gene	---	---	---	---	331401	BB375353	2442413	Q8C690 /// Q8CCY8	chrX A3.3	---	chrX:34175467-34184882 (-) // 99.17 // qA3.3		---	---
1438738_at	1.064	1.461	1.0405	0.703	---	2 days pregnant adult female oviduct cDNA, RIKEN full-length enriched library, clone:E230007D07 product:unclassifiable, full insert sequence	---	---	---	---	227195	BG063598	---	---	---	---	chr1:63511105-63512529 (+) // 90.09 // qC2		---	---	74718	XM_110350 /// XM_921538 /// XM_991867 /// XM_991903
1426279_at	1.11	1.359	1.068	0.725	5830415L20Rik	RIKEN cDNA 5830415L20 gene	---	---	---	---	68152	BC027051	1915402	Q78HY5 /// Q9CVI2	chr5 A2	---	chr5:3549849-3576550 (+) // 98.07 // qA1 /// chrX:75612896-75614491 (+) // 55.01 // qB		---	ENSMUSG00000058503
1451477_at	1.2675	1.8305	1.268	0.8615	unknown	unknown	unknown	unknown	unknown	unknown	70005	AV047635	unknown	unknown	unknown	unknown	unknown		unknown	ENSMUSG00000067916	327224	NM_027285
1457566_at	1.019	1.354	1.07	0.728	unknown	unknown	unknown	unknown	unknown	unknown	210503	BB271764	unknown	unknown	unknown	unknown	unknown		unknown	---	33443	NM_172486
1419235_s_at	1.12	1.518	1.178	0.805	Helb	helicase (DNA) B	6261 // DNA-dependent DNA replication // inferred from direct assay /// 6269 // DNA replication, synthesis of RNA primer // traceable author statement	---	4003 // ATP-dependent DNA helicase activity // inferred from direct assay /// 4386 // helicase activity // inferred from electronic annotation	---	117599	BG070273	2143601	Q6KAT5 /// Q6NVF4 /// Q8C930 /// Q9EQT8	chr10 D2|10 69.0 cM	---	chr10:119772234-119801550 (-) // 83.39 // qD2		---	ENSMUSG00000020228
1442939_at	1.268	2.2432	1.3834	0.9454	Rif1	Rap1 interacting factor 1 homolog (yeast)	---	---	---	---	51869	BG065807	1098622	Q6PR54 /// Q6T8D9 /// Q7TPD8 /// Q8BTU2 /// Q8C408 /// Q8CEM8 /// Q9CS77	chr2 C1.1|2 31.0 cM	---	chr2:52067628-52070320 (+) // 89.53 // qC1.1		---	ENSMUSG00000036202
1445727_at	0.977	1.519	0.98125	0.67275	Ube3a	ubiquitin protein ligase E3A	6355 // regulation of transcription, DNA-dependent // inferred from electronic annotation /// 6464 // protein modification // inferred from electronic annotation /// 6511 // ubiquitin-dependent protein catabolism // inferred from direct assay /// 6512 // ubiquitin cycle // inferred from electronic annotation	5622 // intracellular // inferred from electronic annotation /// 5634 // nucleus // inferred from direct assay /// 5829 // cytosol // inferred from direct assay	4842 // ubiquitin-protein ligase activity // inferred from direct assay /// 5515 // protein binding // inferred from physical interaction /// 16874 // ligase activity // inferred from electronic annotation	---	22215	BB166188	2442217	O08759 /// Q8BNS1 /// Q8CE29	chr7 B4|7 28.65 cM	---	chr7:46885986-46886756 (+) // 82.2 // qB4		---	ENSMUSG00000025326
1428362_at	1.034	1.621	1.251	0.859	E130105L11Rik	RIKEN cDNA E130105L11 gene	---	---	---	---	77989	AU015377	---	---	---	---	chr7:98340893-98343635 (-) // 98.2 // qE3		IPR003890 // Initiation factor eIF-4 gamma, middle /// IPR003891 // Initiation factor eIF-4 gamma, MA3 /// IPR003307 // eIF4-gamma/eIF5/eIF2-epsilon	---
1454610_at	0.932	1.979	1.407	0.9675	unknown	unknown	unknown	unknown	unknown	unknown	235072	BI689183	unknown	unknown	unknown	unknown	unknown		unknown	ENSMUSG00000001833	270259	NM_009859
1434284_at	1.168	1.867	1.273	0.876	G630013P12Rik	RIKEN cDNA G630013P12 gene	---	---	---	---	218513	BQ031214	2145407	Q8BTI4 /// Q8K0U7	chr13 D1	---	chr13:96765067-96770826 (-) // 96.13 // qD1		IPR001005 // Myb DNA-binding domain	---
1434675_at	1.536	2.346	1.091	0.751	1700065O13Rik	RIKEN cDNA 1700065O13 gene	6355 // regulation of transcription, DNA-dependent // inferred from sequence or structural similarity	5622 // intracellular // inferred from sequence or structural similarity /// 5634 // nucleus // inferred from electronic annotation	3676 // nucleic acid binding // inferred from sequence or structural similarity /// 3677 // DNA binding // inferred from electronic annotation	---	73451	BB442939	1920701	Q7TNP7 /// Q8BIC7 /// Q9D9I0	chr17 B1	---	chr17:31634342-31635003 (-) // 77.99 // qB1		IPR001909 // KRAB box /// IPR007087 // Zn-finger, C2H2 type	---
1452075_at	1.062	1.385	0.98	0.675	unknown	unknown	unknown	unknown	unknown	unknown	74467	AV225067	unknown	unknown	unknown	unknown	unknown		unknown	ENSMUSG00000020280	29536	NM_001033654 /// NM_028304 /// NM_028956
1426208_x_at	1.544	1.901	1.082	0.747	Plagl1	pleiomorphic adenoma gene-like 1	74 // regulation of cell cycle // inferred from electronic annotation /// 6915 // apoptosis // inferred from electronic annotation	---	3676 // nucleic acid binding // inferred from electronic annotation	---	22634	AF147785	1100874	O35745 /// Q9EPT3 /// Q9JLQ4	chr10 A2|10 15.0 cM	---	chr10:12801613-12842473 (+) // 84.05 // qA1		IPR007087 // Zn-finger, C2H2 type	ENSMUSG00000019817
1438821_at	0.556	1.983	1.335	0.922	AI316802	Expressed sequence AI316802	---	---	---	---	98306	BB294853	1918823	Q9R1A8	chr1	---	chr1:159281811-159282633 (+) // 92.1 // qH1		---	---
1448528_at	0.8685	1.5645	1.154	0.8015	Pdcd10	programmed cell death 10	---	---	---	---	56426	AV094856	2139566	Q8VE70 /// Q9DAR3 /// Q9WV43	chr3 E3	---	chr3:75917831-75958200 (-) // 95.82 // qE3		IPR009652 // Protein of unknown function DUF1241	ENSMUSG00000027835
1441446_at	1.151	1.578	1.273	0.886	---	Gene model 739, (NCBI)	---	---	---	---	327992	BB225818	---	---	chr11 C	---	chr11:87222623-87223322 (+) // 94.99 // qC		---	---
1429308_at	0.922	1.186	0.974	0.68	Prdm16	PR domain containing 16	6355 // regulation of transcription, DNA-dependent // inferred from electronic annotation	5634 // nucleus // inferred from electronic annotation	3677 // DNA binding // inferred from electronic annotation	---	70673	BF471654	2140613	Q69ZD6 /// Q9CS56 /// Q6PB79 /// Q7TPF4 /// Q8BNF5	chr4 E2	---	chr4:152205255-152221632 (-) // 96.98 // qE2		IPR007087 // Zn-finger, C2H2 type	ENSMUSG00000039410
1424642_at	1.396	2.192	1.089	0.760333	Thoc1	THO complex 1	398 // nuclear mRNA splicing, via spliceosome // inferred from electronic annotation /// 6397 // mRNA processing // inferred from electronic annotation /// 6406 // mRNA-nucleus export // inferred from electronic annotation /// 6810 // transport // inferred from electronic annotation /// 6915 // apoptosis // inferred from sequence or structural similarity /// 7165 // signal transduction // inferre…	5634 // nucleus // inferred from electronic annotation	3677 // DNA binding // inferred from electronic annotation /// 3723 // RNA binding // inferred from electronic annotation /// 5198 // structural molecule activity // inferred from electronic annotation /// 5515 // protein binding // inferred from electronic annotation	---	225160	BC024951	1289261	Q8R3N6	chr18 A1	---	chr18:10180008-10215717 (+) // 96.46 // qA1		IPR000488 // Death domain	ENSMUSG00000024287
1428570_at	1.246	1.5895	1.072	0.752	Ccnc	Cyclin C	74 // regulation of cell cycle // inferred from sequence or structural similarity /// 910 // cytokinesis // inferred from electronic annotation /// 6355 // regulation of transcription, DNA-dependent // inferred from electronic annotation /// 7049 // cell cycle // inferred from electronic annotation	5634 // nucleus // inferred from electronic annotation	---	---	51813	AK009615	1858199	Q62447 /// Q5PPR1 /// Q5XKQ9 /// Q6P6A2	chr4 A3	---	chr4:21653817-21674077 (+) // 96.88 // qA3		IPR006671 // Cyclin, N-terminal domain	ENSMUSG00000028252
1456696_x_at	1.23975	1.576	1.12025	0.787	unknown	unknown	unknown	unknown	unknown	unknown	74386	BE686864	unknown	unknown	unknown	unknown	unknown		unknown	---	85289	NM_028904
1427039_at	1.17	1.666	1.079	0.76	Epn1	epsin 1	6897 // endocytosis // inferred from electronic annotation	---	8289 // lipid binding // inferred from electronic annotation	---	13854	AF057285	1333763	Q80VP1 /// Q6NX78	chr7 A1	---	chr7_random:12861706-12976606 (+) // 46.53 // /// chr7_random:45342795-45345741 (+) // 41.04 //		IPR001026 // Epsin N-terminal homology /// IPR003903 // Ubiquitin interacting motif	---
1445050_at	0.844	1.099	0.893	0.629	---	---	---	---	---	---	99779	BG070229	---	---	---	---	chr3:103413611-103414429 (+) // 96.85 // qF2.2		---	---	---	---
1422524_at	1.273	2.036	1.093	0.771	Abcb6	ATP-binding cassette, sub-family B (MDR/TAP), member 6	6810 // transport // inferred from sequence or structural similarity	5739 // mitochondrion // inferred from sequence or structural similarity /// 5740 // mitochondrial membrane // inferred from sequence or structural similarity /// 16020 // membrane // inferred from sequence or structural similarity /// 16021 // integral to membrane // traceable author statement /// 19866 // inner membrane // inferred from sequence or structural similarity	166 // nucleotide binding // inferred from sequence or structural similarity /// 5524 // ATP binding // inferred from sequence or structural similarity	---	74104	NM_023732	1921354	O70322 /// Q9DC29	chr1 C3	---	chr1:75615433-75624202 (-) // 98.19 // qC4		IPR001140 // ABC transporter, transmembrane region /// IPR003439 // ABC transporter	ENSMUSG00000026198
1437302_at	0.434	1.507	1.193	0.845	Adrb2	adrenergic receptor, beta 2	7186 // G-protein coupled receptor protein signaling pathway // inferred from electronic annotation /// 7585 // respiratory gaseous exchange // inferred from mutant phenotype /// 8217 // regulation of blood pressure // inferred from mutant phenotype	5887 // integral to plasma membrane // inferred from electronic annotation /// 16021 // integral to membrane // traceable author statement /// 16324 // apical plasma membrane // inferred from direct assay	1584 // rhodopsin-like receptor activity // inferred from electronic annotation /// 4872 // receptor activity // inferred from electronic annotation /// 4930 // G-protein coupled receptor activity // inferred from electronic annotation /// 4935 // adrenoceptor activity // inferred from sequence or structural similarity /// 4939 // beta-adrenergic receptor activity // inferred from direct assay //…	GPCRDB_Class_A_Rhodopsin-like // GenMAPP /// Monoamine_GPCRs // GenMAPP /// Calcium_regulation_in_cardiac_cells // GenMAPP	11555	AV083350	87938	Q8BH38 /// Q8K0V0	chr18 E1|18 34.0 cM	---	chr18:62695916-62697707 (-) // 90.1 // qE1		IPR000276 // Rhodopsin-like GPCR superfamily	ENSMUSG00000045730
1457455_at	0.947	1.707	1.321	0.9365	unknown	unknown	unknown	unknown	unknown	unknown	235469	BB430212	unknown	unknown	unknown	unknown	unknown		unknown	---	242791	NM_146224
1457851_at	0.466	2.302	1.201	0.852	unknown	unknown	unknown	unknown	unknown	unknown	52015	BG066654	unknown	unknown	unknown	unknown	unknown		unknown	---	---	---
1451122_at	0.832	1.2235	0.877	0.6245	unknown	unknown	unknown	unknown	unknown	unknown	319554	BC004801	unknown	unknown	unknown	unknown	unknown		unknown	---	---	NM_145360 /// NM_177960
1439302_at	1.93125	2.94575	1.701	1.21275	5730469D23Rik	RIKEN cDNA 5730469D23 gene	6464 // protein modification // inferred from sequence or structural similarity /// 6512 // ubiquitin cycle // inferred from sequence or structural similarity	---	3824 // catalytic activity // inferred from sequence or structural similarity /// 4839 // ubiquitin activating enzyme activity // inferred from sequence or structural similarity	---	231380	AV266743	1913894	Q8C7R4	chr5 E1	---	chr5:84900916-84901648 (-) // 74.35 // qE1		---	ENSMUSG00000035898
1455054_a_at	0.821	1.798	1.433	1.023	unknown	unknown	unknown	unknown	unknown	unknown	114893 /// 54339	BB758349	unknown	unknown	unknown	unknown	unknown		unknown	ENSMUSG00000074910 /// ENSMUSG00000027708	374810	NM_033623
1453028_at	2.044	2.461	1.47	1.054	unknown	unknown	unknown	unknown	unknown	unknown	70802	AV313375	unknown	unknown	unknown	unknown	unknown		unknown	ENSMUSG00000044950	200947	XM_282969 /// XM_896104 /// XM_896114 /// XM_896131 /// XM_977090 /// XM_983017
1436161_at	1.2695	1.569	1.1825	0.848	Aprin	androgen-induced proliferation inhibitor	6355 // regulation of transcription, DNA-dependent // inferred from electronic annotation /// 42127 // regulation of cell proliferation // inferred from sequence or structural similarity	5634 // nucleus // inferred from electronic annotation	3677 // DNA binding // inferred from electronic annotation	---	100710	BB442341	2140945	Q80TM8 /// Q8BJ18 /// Q8BLH6 /// Q8BX77 /// Q7TSS4	chr5 G3	---	chr5:148276440-148277764 (+) // 99.85 // qG3		---	ENSMUSG00000034021
1454760_at	1.21433	1.47067	1.20633	0.865667	unknown	unknown	unknown	unknown	unknown	unknown	72459	AW543705	unknown	unknown	unknown	unknown	unknown		unknown	ENSMUSG00000067873	2152	NM_028242
1440202_at	0.897	1.419	1.048	0.753	---	---	---	---	---	---	622175	BB036159	---	---	---	---	---		---	---	367996	XM_898168 /// XM_911074
1452901_at	0.9045	1.604	1.1235	0.8075	unknown	unknown	unknown	unknown	unknown	unknown	12912	AK014391	unknown	unknown	unknown	unknown	unknown		unknown	ENSMUSG00000025958	422634	NM_009952 /// NM_133828
1424347_at	1.2575	1.513	1.1775	0.8465	Ppp6c	protein phosphatase 6, catalytic subunit	82 // G1/S transition of mitotic cell cycle // inferred from sequence or structural similarity /// 6470 // protein amino acid dephosphorylation // inferred from sequence or structural similarity /// 8360 // regulation of cell shape // inferred from sequence or structural similarity	---	158 // protein phosphatase type 2A activity // inferred from sequence or structural similarity /// 163 // protein phosphatase type 1 activity // inferred from sequence or structural similarity /// 4721 // phosphoprotein phosphatase activity // inferred from electronic annotation /// 4722 // protein serine/threonine phosphatase activity // inferred from sequence or structural similarity /// 8420 /…	---	67857	BG065679	1915107	Q9CQR6 /// Q9CVB2	chr2 B	---	chr2:39154347-39186330 (-) // 95.08 // qB		IPR004843 // Metallo-phosphoesterase	ENSMUSG00000026753
1457788_at	0.912	1.383	1.0135	0.7295	unknown	unknown	unknown	unknown	unknown	unknown	56289	BB385028	unknown	unknown	unknown	unknown	unknown		unknown	---	12091	NM_019713
1429100_at	0.945	1.839	1.282	0.926	2010109K11Rik	RIKEN cDNA 2010109K11 gene	---	---	---	---	72123	BQ031026	1919373	Q6P7W1 /// Q9D874	chr12 A2	---	chr12:27394329-27395445 (+) // 88.52 // qA2		---	ENSMUSG00000061681
1428604_at	1.103	1.547	1.113	0.804	2610305D13Rik	RIKEN cDNA 2610305D13 gene	---	5634 // nucleus // inferred from electronic annotation	3677 // DNA binding // inferred from electronic annotation	---	112422	AK011986	2148252	Q6PD93 /// Q8K293 /// Q9CZZ3	chr4 E1	---	chr4:145497878-145588477 (-) // 59.1 // qE1		IPR007087 // Zn-finger, C2H2 type /// IPR001909 // KRAB box /// IPR000910 // HMG1/2 (high mobility group) box	ENSMUSG00000036909
1458700_at	1.222	1.4935	1.068	0.7715	unknown	unknown	unknown	unknown	unknown	unknown	100604	BG793487	unknown	unknown	unknown	unknown	unknown		unknown	---	319847	NM_133897
1438786_a_at	1.0215	1.8725	1.201	0.8695	2610021A01Rik	RIKEN cDNA 2610021A01 gene	---	---	---	---	75412	AV258879	1922662	---	chr7 B2	---	chr7:29058304-29058884 (+) // 99.66 // qB1		---	---
1439678_at	1.15167	1.48767	1.20233	0.870667	---	---	---	---	---	---	14660	BM239869	---	---	---	---	chr1:52597149-52597851 (-) // 97.16 // qC1.1		---	---	244215	XM_129846 /// XM_900171 /// XM_900176 /// XM_900189 /// XM_976581 /// XM_984741 /// XM_984806 /// XM_984943 /// XM_992184
1428551_at	1.08	1.441	1.069	0.777	2410075D05Rik	RIKEN cDNA 2410075D05 gene	---	---	8168 // methyltransferase activity // inferred from electronic annotation	---	73681	BG070720	1920931	Q80Y71 /// Q9CWH5	chr10 A4	---	chr10:30325455-30391205 (-) // 98.62 // qA4		---	ENSMUSG00000019792
1451485_at	1.04833	1.81767	1.20067	0.873	unknown	unknown	unknown	unknown	unknown	unknown	67684	AW536179	unknown	unknown	unknown	unknown	unknown		unknown	ENSMUSG00000020863	30927	NM_026313
1452247_at	1.03975	1.293	1.02225	0.745	unknown	unknown	unknown	unknown	unknown	unknown	14359	AW557263	unknown	unknown	unknown	unknown	unknown		unknown	---	259021	NM_008053
1434200_at	1.017	1.637	1.094	0.799	BC010981	cDNA sequence BC010981	---	---	---	---	407830	AV270842	---	---	---	---	chr14:52219301-52220006 (-) // 95.86 // qC3		---	---
1442071_at	1.21567	1.78967	0.981667	0.717667	---	---	---	---	---	---	24015	BG063303	---	---	---	---	chr8:78855160-78856289 (-) // 66.72 // qC1		---	---	5831	NM_015751
1433293_at	0.661	1.164	0.35	0.256	1500032O14Rik	RIKEN cDNA 1500032O14 gene	---	---	---	---	69027	AK005350	---	---	---	---	chr13:70799428-70800484 (-) // 93.77 // qC1		IPR003953 // Fumarate reductase/succinate dehydrogenase flavoprotein, N-terminal /// IPR004112 // Fumarate reductase/succinate dehydrogenase flavoprotein, C-terminal	---
1435628_x_at	1.3505	2.335	1.1605	0.8495	BC005512	cDNA sequence BC005512	---	---	---	---	192885	AW763751	---	---	chr11 A1	---	chr15:102069987-102070373 (-) // 0.23 // qF2		---	---
1458439_a_at	1.03	1.628	1.182	0.866333	unknown	unknown	unknown	unknown	unknown	unknown	224170	BM231657	unknown	unknown	unknown	unknown	unknown		unknown	ENSMUSG00000064061	275138	XM_916213
1443598_at	0.678	1.075	0.867	0.637	---	---	---	---	---	---	626854	BB702472	---	---	---	---	chrUn_random:18939969-18940463 (-) // 26.77 //		---	---	422882	NM_001039232
1434682_at	1.216	1.508	1.048	0.77	6430601A21Rik	RIKEN cDNA 6430601A21 gene	---	---	---	---	228491	AV347367	2445100	Q8BIQ8 /// Q8BK15 /// Q8BLQ1	chr2 E4	---	chr2:113975032-113976318 (-) // 95.32 // qE4		IPR007087 // Zn-finger, C2H2 type	ENSMUSG00000040321
1437087_at	1.149	1.993	1.137	0.84	R75581	Similar to T-cell activation leucine repeat-rich protein	---	---	---	---	97282	AV079268	2141353	---	chr5	---	chr5:102883207-102885536 (+) // 97.18 // qE5		---	---
1426709_a_at	0.974	1.326	1.096	0.812	Usp33	ubiquitin specific protease 33	6512 // ubiquitin cycle // inferred from electronic annotation	---	4843 // ubiquitin-specific protease activity // inferred from sequence or structural similarity /// 8233 // peptidase activity // inferred from electronic annotation /// 8234 // cysteine-type peptidase activity // inferred from electronic annotation /// 16787 // hydrolase activity // inferred from electronic annotation	---	170822	BG075953	2159711	Q80TK2 /// Q80VA4 /// Q8K0I3 /// Q8R5K2 /// Q99K22	chr3 H3	---	chr3:152939161-152987529 (+) // 97.9 // qH3		IPR001607 // Zn-finger in ubiquitin thiolesterase /// IPR001394 // Peptidase C19, ubiquitin carboxyl-terminal hydrolase family 2	ENSMUSG00000025437
1433796_at	1.4514	2.5772	1.4538	1.0854	2310067E08Rik	RIKEN cDNA 2310067E08 gene	---	16021 // integral to membrane // traceable author statement	3676 // nucleic acid binding // inferred from sequence or structural similarity /// 4518 // nuclease activity // inferred from electronic annotation /// 4519 // endonuclease activity // inferred from sequence or structural similarity /// 16787 // hydrolase activity // inferred from electronic annotation	---	71946	BI734389	1919196	Q8C522 /// Q69ZY2 /// Q8K3B8 /// Q9CV07	chr9 A3	---	chr9:14192037-14193730 (-) // 92.71 // qA1		---	ENSMUSG00000037419
1460705_at	1.00133	1.39167	1.00833	0.753333	unknown	unknown	unknown	unknown	unknown	unknown	72508	AI451506	unknown	unknown	unknown	unknown	unknown		unknown	ENSMUSG00000020516	374825	NM_028259
1455160_at	1.67	2.714	1.029	0.769	unknown	unknown	unknown	unknown	unknown	unknown	70455	BM220421	unknown	unknown	unknown	unknown	unknown		unknown	ENSMUSG00000074415	38166	NM_001033153
1454930_at	0.809	1.7835	1.2595	0.9415	unknown	unknown	unknown	unknown	unknown	unknown	272589	BB540721	unknown	unknown	unknown	unknown	unknown		unknown	ENSMUSG00000037287	34483	NM_173038
1429057_at	1.6195	2.1375	1.2255	0.918	Narg1l	NMDA receptor regulated 1-like	---	---	---	---	66897	AK007755	1914147	Q9DBB4 /// Q80ZL9	chr14 D3	---	chr14:71108863-71163956 (-) // 97.23 // qD3		IPR001440 // TPR repeat	ENSMUSG00000022020
1441491_at	0.935	1.282	0.878	0.659	A330068G13Rik	RIKEN cDNA A330068G13 gene	---	---	---	---	414087	BB246530	3041176	---	---	---	chr7:65237308-65237993 (-) // 87.99 // qC		---	---
1456506_at	1.57767	2.11533	1.24167	0.932667	unknown	unknown	unknown	unknown	unknown	unknown	66921	BB479992	unknown	unknown	unknown	unknown	unknown		unknown	---	51049	NM_025845
1441151_at	0.608	1.384	1.102	0.828	AU044157	Expressed sequence AU044157	---	---	---	---	100334	BG071797	2140492	---	chr4	---	chr4:144179256-144185373 (+) // 78.48 // qE1 /// chr4:145080403-145086510 (+) // 78.48 // qE1 /// chr4:143804584-143815535 (+) // 79.83 // qE1 /// chr4:145166984-145230262 (+) // 77.65 // qE1 /// chr4:144461101-144462063 (-) // 86.49 // qE1		---	---
1453361_at	1.427	2.3955	1.224	0.9205	unknown	unknown	unknown	unknown	unknown	unknown	15201	BM213590	unknown	unknown	unknown	unknown	unknown		unknown	---	---	NM_008234
1450756_s_at	1.0068	1.4188	1.1672	0.878	unknown	unknown	unknown	unknown	unknown	unknown	26554	AV273804	unknown	unknown	unknown	unknown	unknown		unknown	ENSMUSG00000004364	12665	NM_016716
1456617_a_at	1.33	1.67583	1.16583	0.878	unknown	unknown	unknown	unknown	unknown	unknown	67204	BM210677	unknown	unknown	unknown	unknown	unknown		unknown	ENSMUSG00000074656 /// ENSMUSG00000052825	377134	NM_026030
1453727_at	0.858	2.05233	1.184	0.895333	unknown	unknown	unknown	unknown	unknown	unknown	66580	BB612598	unknown	unknown	unknown	unknown	unknown		unknown	ENSMUSG00000045624	21228	XM_130548 /// XM_918330 /// XM_991215
1443610_at	0.558	1.125	0.929	0.71	---	Transcribed locus	---	---	---	---	---	BF465855	---	---	---	---	chr5:74867450-74867914 (-) // 66.46 // qC3.3		---	---
1450988_at	0.996	1.451	1.053	0.805	unknown	unknown	unknown	unknown	unknown	unknown	14160	BB751088	unknown	unknown	unknown	unknown	unknown		unknown	ENSMUSG00000020140	42103	NM_010195
1427882_at	1.127	1.4165	1.0835	0.83	4930588M11Rik	RIKEN cDNA 4930588M11 gene	---	---	---	---	99480	AK016368	1923173	Q8R2M2	chr3 G1	---	chr3:122656844-122667709 (+) // 93.4 // qG1		---	ENSMUSG00000039756
1437643_at	1.035	1.606	1.223	0.938	Cenpj	centromere protein J	30954 // astral microtubule nucleation // inferred from sequence or structural similarity /// 46427 // positive regulation of JAK-STAT cascade // inferred from sequence or structural similarity	5737 // cytoplasm // inferred from sequence or structural similarity /// 5813 // centrosome // inferred from sequence or structural similarity	3713 // transcription coactivator activity // inferred from sequence or structural similarity /// 5515 // protein binding // inferred from physical interaction /// 43015 // gamma-tubulin binding // inferred from sequence or structural similarity	---	219103	BG068259	2684927	---	chr14 C1	---	chr14:48504641-48521063 (-) // 96.85 // qC1		---	---
1429728_at	0.753	1.157	0.963	0.741	4930429M06Rik	RIKEN cDNA 4930429M06Rik	6310 // DNA recombination // inferred from sequence or structural similarity	---	3677 // DNA binding // inferred from sequence or structural similarity	---	252876	AK014287	2182036	Q8K259 /// Q9CXB6 /// Q9D5K2	chr1 D	---	chr1:97661668-97684650 (+) // 99.76 // qD		IPR001584 // Integrase, catalytic domain	ENSMUSG00000026333
1453928_a_at	0.8845	1.5595	1.1395	0.87775	unknown	unknown	unknown	unknown	unknown	unknown	20823	AK017822	unknown	unknown	unknown	unknown	unknown		unknown	ENSMUSG00000068882	10508	NM_009278
1457832_at	1.33225	1.63075	1.13825	0.87775	unknown	unknown	unknown	unknown	unknown	unknown	69082	BE951554	1919747	unknown	unknown	unknown	unknown		unknown	unknown
1447038_x_at	1.0475	1.83125	1.30875	1.0115	Phip	pleckstrin homology domain interacting protein	8286 // insulin receptor signaling pathway // inferred from direct assay	---	5515 // protein binding // inferred from direct assay	---	83946	BM218981	1932404	Q80VI6 /// Q8BSJ8 /// Q8VDD9 /// Q9EPY1 /// Q9ESL6	chr9 E3.1	---	chr9:83358026-83358577 (-) // 99.09 // qE2		IPR001680 // G-protein beta WD-40 repeat /// IPR001487 // Bromodomain	---
1448425_at	1.017	1.37425	1.10425	0.854	Eif3s10	eukaryotic translation initiation factor 3, subunit 10 (theta)	6412 // protein biosynthesis // inferred from electronic annotation	5634 // nucleus // inferred from electronic annotation	3743 // translation initiation factor activity // inferred from electronic annotation	Translation_Factors // GenMAPP	13669	AW701127	95301	P23116 /// Q6A0B9	chr19 D	---	chr19:60152430-60182016 (-) // 95.64 // qD3		IPR000717 // Proteasome component region PCI	ENSMUSG00000024991
1441253_at	0.7355	1.491	1.1295	0.8785	Rfx3	Regulatory factor X, 3 (influences HLA class II expression)	6355 // regulation of transcription, DNA-dependent // inferred from electronic annotation /// 7368 // determination of left/right symmetry // inferred from mutant phenotype	5634 // nucleus // inferred from electronic annotation	3677 // DNA binding // inferred from electronic annotation	---	19726	BB474427	106582	P48381	chr19 C1	---	chr19:27272047-27272634 (-) // 72.28 // qC1		---	ENSMUSG00000040929
1435926_at	1.01	1.395	0.984	0.768	E030003F13Rik	RIKEN cDNA E030003F13 gene	---	---	---	---	98357	BB529627	2138252	---	---	---	chr1:175812682-175814078 (-) // 82.66 // qH4		---	---
1454631_at	1.1875	1.555	1.2615	0.985	unknown	unknown	unknown	unknown	unknown	unknown	108667	BI689897	unknown	unknown	unknown	unknown	unknown		unknown	---	275728	---
1436045_at	1.01	1.22	0.986	0.771	Tsga10	Testis specific 10	30031 // cell projection biogenesis // inferred from mutant phenotype	5737 // cytoplasm // inferred from direct assay /// 9434 // flagellum (sensu Eukaryota) // inferred from direct assay	5198 // structural molecule activity // inferred from sequence or structural similarity	---	211484	AV377349	2138337	Q68RJ4 /// Q6NY15 /// Q8K3V2	chr1 B	---	chr1:38155122-38156465 (-) // 61.49 // qB		---	ENSMUSG00000060771
1430633_s_at	1.07	1.558	1.25	0.978	C430045I18Rik	RIKEN cDNA C430045I18 gene	---	---	---	---	77656	BG066234	---	---	---	---	chr15:83753370-83754506 (-) // 61.13 // qE1		---	---
1452364_at	1.19375	1.977	1.245	0.9745	unknown	unknown	unknown	unknown	unknown	unknown	52615	BG066534	unknown	unknown	unknown	unknown	unknown		unknown	ENSMUSG00000017548	283410	NM_199196
1458161_at	1.244	1.621	0.987	0.774	unknown	unknown	unknown	unknown	unknown	unknown	63830	BM248551	unknown	unknown	unknown	unknown	unknown		unknown	---	---	NR_001461
1452374_at	1.365	2.221	1.056	0.831	unknown	unknown	unknown	unknown	unknown	unknown	218100	BB315154	unknown	unknown	unknown	unknown	unknown		unknown	ENSMUSG00000046351	286454	NM_172586
1436505_at	1.07067	1.701	1.19467	0.940667	Ppig	peptidyl-prolyl isomerase G (cyclophilin G)	6457 // protein folding // inferred from sequence or structural similarity	5737 // cytoplasm // inferred from sequence or structural similarity	3755 // peptidyl-prolyl cis-trans isomerase activity // inferred from sequence or structural similarity /// 16853 // isomerase activity // inferred from electronic annotation	---	228005	BG069107	3034590	O70134 /// Q80VC1	chr2 C2	---	chr2:69661454-69688373 (+) // 92.99 // qC2		IPR002130 // Peptidyl-prolyl cis-trans isomerase, cyclophilin type	---
1436401_at	1.192	1.477	1.097	0.864	---	---	---	---	---	---	67463	AV024863	1914713	---	---	---	chr13:93149583-93150425 (+) // 93.16 // qD1		---	---
1428254_at	1.0635	1.598	1.2505	0.9855	D11Bwg0414e	DNA segment, Chr 11, Brigham & Women's Genetics 0414 expressed	---	---	---	---	76437	BC019459	3034759	Q9D7C3	---	---	chr11:6362396-6364746 (-) // 91.08 // qA1		---	---
1431388_at	0.9555	1.518	1.1235	0.888	Mphosph10	M-phase phosphoprotein 10 (U3 small nucleolar ribonucleoprotein)	---	---	---	---	67973	AK017490	1915223	Q810V0 /// Q8K0Z2 /// Q9CYN7 /// Q9D7V6	chr7 C	---	chr7:51380254-51384291 (-) // 71.24 // qB5		IPR007151 // Mpp10 protein	ENSMUSG00000030521
1427317_at	1.026	1.742	1.015	0.804	Kin	antigenic determinant of rec-A protein	---	30529 // ribonucleoprotein complex // inferred from electronic annotation	3735 // structural constituent of ribosome // inferred from electronic annotation	---	16588	BM229452	96676	Q8K339 /// Q9CV58	chr2 A1-A3	---	chr2:10031711-10043805 (+) // 97.67 // qA1		IPR005824 // KOW	ENSMUSG00000037262
1444856_at	1.024	1.398	0.84	0.6655	Crebbp	CREB binding protein	6355 // regulation of transcription, DNA-dependent // inferred from electronic annotation /// 45449 // regulation of transcription // inferred from direct assay /// 45893 // positive regulation of transcription, DNA-dependent // inferred from direct assay	123 // histone acetyltransferase complex // inferred from direct assay /// 940 // outer kinetochore of condensed chromosome // inferred from direct assay /// 5634 // nucleus // inferred from direct assay /// 5667 // transcription factor complex // inferred from direct assay	3712 // transcription cofactor activity // inferred from electronic annotation /// 3713 // transcription coactivator activity // inferred from direct assay /// 4402 // histone acetyltransferase activity // inferred from direct assay /// 5515 // protein binding // inferred from physical interaction /// 8270 // zinc ion binding // inferred from electronic annotation /// 16407 // acetyltransferase a…	---	12914	AW060274	2146668	Q6GQV9	---	---	chr16:3796979-3797970 (-) // 98.71 // qA1		---	---
1452735_at	1.141	1.621	1.018	0.808	unknown	unknown	unknown	unknown	unknown	unknown	76302	BG067396	unknown	unknown	unknown	unknown	unknown		unknown	---	310642	NM_001024622
1455206_at	1.238	1.601	1.09	0.867	unknown	unknown	unknown	unknown	unknown	unknown	331563	BQ175276	unknown	unknown	unknown	unknown	unknown		unknown	---	392829	---
1460246_at	0.864	1.272	0.998	0.794	unknown	unknown	unknown	unknown	unknown	unknown	17257	BC027153	unknown	unknown	unknown	unknown	unknown		unknown	---	131408	NM_010788
1423622_a_at	1.051	1.998	1.352	1.076	Ccnl1	cyclin L1	910 // cytokinesis // inferred from electronic annotation /// 7049 // cell cycle // inferred from electronic annotation	8023 // transcription elongation factor complex // inferred from sequence or structural similarity	---	---	56706	BM250672	1922664	Q8BQ75 /// Q8R5H9 /// Q922K0 /// Q9CSZ3 /// Q9WV44	chr3 E1	---	chr3:66184499-66196652 (-) // 96.97 // qE1		IPR006671 // Cyclin, N-terminal domain	ENSMUSG00000027829
1435136_at	1.126	1.55	1.221	0.977	C130020C13Rik	RIKEN cDNA C130020C13 gene	---	---	---	---	319602	BQ177743	---	---	---	---	chr5:32323559-32325148 (+) // 97.38 // qB1		---	---
1418772_at	1.133	1.556	1.081	0.865	BC016423	cDNA sequence BC016423	---	---	---	---	105203	NM_134063	3034334	Q5U5L9 /// Q6DI89 /// Q6ZQM5 /// Q91W76	chr13 A1	---	chr13:3318317-3327926 (-) // 98.06 // qA1		---	ENSMUSG00000033799
1454955_at	1.1665	1.8575	1.0545	0.8445	unknown	unknown	unknown	unknown	unknown	unknown	233726	BG922298	unknown	unknown	unknown	unknown	unknown		unknown	---	222328	NM_181517
1446443_at	1.262	1.64	1.152	0.926	B230213L16Rik	RIKEN cDNA B230213L16 gene	---	---	---	---	320943	BB307279	---	---	---	---	chr1:38338806-38339467 (+) // 72.16 // qB		---	---
1422189_x_at	0.639	1.245	1.009	0.812	Tcrg-V4	T-cell receptor gamma, variable 6	6968 // cellular defense response // inferred from electronic annotation	5887 // integral to plasma membrane // inferred from electronic annotation	---	---	21638	NM_011558	98623	---	chr13	---	chr13:18569599-18601667 (+) // 99.16 // qA2 /// chrUn_random:21824537-21825083 (-) // 36.89 //		IPR007110 // Immunoglobulin-like	---
1451813_at	0.811	1.323	1.086	0.8745	unknown	unknown	unknown	unknown	unknown	unknown	18387	L11065	unknown	unknown	unknown	unknown	unknown		unknown	ENSMUSG00000025905	7977	NM_011011
1453573_at	1.198	1.487	1.163	0.938	unknown	unknown	unknown	unknown	unknown	unknown	319149	BB088582	unknown	unknown	unknown	unknown	unknown		unknown	---	347699	NM_178204
1454885_at	1.014	1.531	1.027	0.831	unknown	unknown	unknown	unknown	unknown	unknown	434178	BM211194	unknown	unknown	unknown	unknown	unknown		unknown	---	---	XM_001002030 /// XM_001002038 /// XM_485924 /// XM_893704 /// XM_916641 /// XM_924373
1459953_at	0.6258	1.3314	1.014	0.8214	unknown	unknown	unknown	unknown	unknown	unknown	104570	BB477142	unknown	unknown	unknown	unknown	unknown		unknown	---	276386	NM_134034
1455087_at	1.4595	1.8945	0.8885	0.7205	unknown	unknown	unknown	unknown	unknown	unknown	52480	AV328498	unknown	unknown	unknown	unknown	unknown		unknown	---	133704	---
1435303_at	1.236	1.846	1.077	0.875	Taf4b	TAF4B RNA polymerase II, TATA box binding protein (TBP)-associated factor	6366 // transcription from Pol II promoter // traceable author statement	5667 // transcription factor complex // traceable author statement	3743 // translation initiation factor activity // inferred from electronic annotation /// 16251 // general RNA polymerase II transcription factor activity // traceable author statement	---	72504	AV373814	1922426	Q8C0S6	chr18 A1	---	chr18:15207055-15264796 (+) // 98.73 // qA1		IPR007900 // Transcription initiation factor TFIID component TAF4	---
1440381_at	0.85	1.425	1.036	0.842	2410085M17Rik	RIKEN cDNA 2410085M17 gene	---	---	---	---	73706	AI553565	1920956	---	---	---	chr17:16046388-16046972 (+) // 90.07 // qA3.1		---	---
1449120_a_at	1.2335	1.621	1.075	0.87375	Pcm1	pericentriolar material 1	---	---	---	---	18536	NM_023662	1277958	Q7TMS7 /// Q8C9V2 /// Q91Y27 /// Q91Y51 /// Q9CRK8 /// Q9CT57 /// Q9R0L6	chr8 A4|8 22.5 cM	---	chr8:40367136-40444400 (+) // 93.68 // qA4		---	ENSMUSG00000031592
1418152_at	0.643	1.485	1.095	0.891	Nsbp1	nucleosome binding protein 1	6355 // regulation of transcription, DNA-dependent // inferred from electronic annotation /// 6356 // regulation of transcription from Pol I promoter // inferred from direct assay	785 // chromatin // inferred from electronic annotation /// 5634 // nucleus // inferred from electronic annotation /// 5654 // nucleoplasm // inferred from direct assay	3677 // DNA binding // inferred from electronic annotation /// 3682 // chromatin binding // inferred from direct assay	---	50887	NM_016710	1355295	Q9JL35	chrX D	---	chrX:100408765-100417736 (-) // 67.09 // qD		IPR000079 // High mobility group protein HMG14 and HMG17	ENSMUSG00000031245
1420275_at	1.064	1.363	1.049	0.854	---	---	---	---	---	---	---	AV369255	---	---	---	---	chr17:32695232-32695363 (-) // 55.35 // qB1		---	---
1446382_at	0.723	1.352	1.012	0.826	---	0 day neonate cerebellum cDNA, RIKEN full-length enriched library, clone:C230094E06 product:unknown EST, full insert sequence	---	---	---	---	---	BB395749	---	---	---	---	chr10:102123443-102124110 (+) // 100.0 // qD1		---	---
1442038_at	1.00875	1.53125	1.15225	0.9405	1700009P03Rik	RIKEN cDNA 1700009P03 gene	398 // nuclear mRNA splicing, via spliceosome // inferred from electronic annotation /// 6397 // mRNA processing // inferred from electronic annotation	---	3723 // RNA binding // inferred from electronic annotation	mRNA_processing_binding_Reactome // GenMAPP	74213	AV134514	1921463	Q6NZN0 /// Q8BQ22 /// Q8C7W9 /// Q8K101 /// Q921K4	chr14 E2.3	---	chr14:97408931-97426373 (-) // 90.99 // qE2.3		IPR000571 // Zn-finger, C-x8-C-x5-C-x3-H type /// IPR000504 // RNA-binding region RNP-1 (RNA recognition motif)	ENSMUSG00000022119
1457292_at	1.27783	1.666	0.941333	0.7695	unknown	unknown	unknown	unknown	unknown	unknown	75316	BE996326	unknown	unknown	unknown	unknown	unknown		unknown	---	354115	NM_027261 /// NM_029248
1424609_a_at	0.5	1.279	0.955	0.7815	LOC233467 /// LOC434600 /// LOC434657	hypothetical gene supported by BC020078; BC024537; BC020078; BC024537 /// similar to hypothetical protein MGC37588 /// similar to hypothetical protein MGC37588	---	---	---	---	544818 /// 80744	BM225255	---	---	chr1 D	---	chr5:101427599-101844696 (-) // 4.96 // qE5		IPR001037 // Retroviral integrase, C-terminal	---	288151	NM_030560 /// XM_618937
1452132_at	1.002	1.206	0.952	0.78	unknown	unknown	unknown	unknown	unknown	unknown	68385	BE951033	unknown	unknown	unknown	unknown	unknown		unknown	ENSMUSG00000019437	390375	NM_026708
1460448_s_at	0.6742	1.525	1.1322	0.9294	unknown	unknown	unknown	unknown	unknown	unknown	67120	BM238672	unknown	unknown	unknown	unknown	unknown		unknown	ENSMUSG00000027677	275710	NM_025978 /// NM_027619
1423577_at	0.928	1.382	1.057	0.868	Ankrd32	ankyrin repeat domain 32	6355 // regulation of transcription, DNA-dependent // inferred from sequence or structural similarity	---	3677 // DNA binding // inferred from sequence or structural similarity /// 3700 // transcription factor activity // inferred from sequence or structural similarity	---	105377	BE653749	2145448	Q5XK30 /// Q8BHY5 /// Q8R3P9 /// Q921Y9	chr13 C1	---	chr13:73636407-73677742 (-) // 95.35 // qC1		IPR002110 // Ankyrin	ENSMUSG00000021597
1440048_at	1.02375	1.684	1.267	1.0405	Smarca5	SWI/SNF related, matrix associated, actin dependent regulator of chromatin, subfamily a, member 5	6333 // chromatin assembly or disassembly // inferred from direct assay /// 6338 // chromatin remodeling // inferred from direct assay /// 16568 // chromatin modification // inferred from electronic annotation	5634 // nucleus // inferred from direct assay	3676 // nucleic acid binding // inferred from electronic annotation /// 3677 // DNA binding // inferred from electronic annotation /// 4386 // helicase activity // inferred from electronic annotation /// 5515 // protein binding // inferred from physical interaction /// 5524 // ATP binding // inferred from electronic annotation /// 8026 // ATP-dependent helicase activity // inferred from electroni…	---	93762	BB135507	2441934	Q91ZW3	chr8 C2	---	chr8:79899909-79900590 (-) // 71.3 // qC2		---	ENSMUSG00000031715
1460510_a_at	0.8575	1.215	0.9485	0.779	unknown	unknown	unknown	unknown	unknown	unknown	67876	AK006551	unknown	unknown	unknown	unknown	unknown		unknown	ENSMUSG00000025981	281019	NM_001039710 /// NM_026424
1435872_at	0.850667	1.94933	1.23267	1.017	Pim1	Proviral integration site 1	---	---	---	---	18712	BE631223	97584	Q8CFN8	---	---	chr17:28097623-28098111 (-) // 85.46 // qA3.3 /// chr6:29157061-29157560 (-) // 85.46 // qA3.3		---	ENSMUSG00000024014
1453824_at	0.8925	1.198	0.813	0.6715	unknown	unknown	unknown	unknown	unknown	unknown	229780	BG085812	unknown	unknown	unknown	unknown	unknown		unknown	---	---	---
1437372_at	1.5238	1.9014	1.1812	0.98	---	---	---	---	---	---	432508	BB335087	---	---	---	---	chr10:117151295-117152184 (-) // 96.12 // qD2		IPR000504 // RNA-binding region RNP-1 (RNA recognition motif)	---	---	NM_001013391
1442805_at	0.808	1.287	0.988	0.821	A130086G11Rik	RIKEN cDNA A130086G11 gene	---	---	---	---	319846	BB067736	---	---	---	---	chr11:82471863-82473320 (-) // 49.04 // qC		---	---
1449782_at	0.999	1.227	0.837	0.696	---	---	---	---	---	---	105095	AA517650	---	---	---	---	chr13:46854979-46855252 (+) // 100.0 // qA5		---	---	---	---
1428594_at	1.026	1.38	1.06	0.883	Garnl1	GTPase activating RANGAP domain-like 1	45449 // regulation of transcription // inferred from direct assay	5634 // nucleus // inferred from direct assay /// 5737 // cytoplasm // inferred from direct assay	5096 // GTPase activator activity // inferred from electronic annotation /// 5098 // Ran GTPase activator activity // inferred from sequence or structural similarity /// 5515 // protein binding // inferred from physical interaction	---	56784	AK009111	3034650	Q6GYP7	chr12 C1	---	chr12:50790292-50829853 (-) // 94.32 // qC1		IPR000331 // Rap/ran-GAP	ENSMUSG00000021027
1449512_a_at	1.01025	1.0145	1.4515	0.86025	Zfx	zinc finger protein X-linked	6355 // regulation of transcription, DNA-dependent // inferred from electronic annotation /// 45449 // regulation of transcription // inferred from electronic annotation	5634 // nucleus // inferred from electronic annotation	3676 // nucleic acid binding // inferred from electronic annotation /// 3677 // DNA binding // inferred from electronic annotation /// 8270 // zinc ion binding // inferred from electronic annotation /// 30528 // transcription regulator activity // inferred from electronic annotation /// 46872 // metal ion binding // inferred from electronic annotation	---	22764	BB283590	99211	P17011 /// P17012 /// Q8C2Y8 /// Q8R2L1	chrX D|X 34.8 cM	---	chrX:85626159-85674428 (-) // 97.19 // qC1		IPR006794 // Zfx / Zfy transcription activation region /// IPR007087 // Zn-finger, C2H2 type	ENSMUSG00000000103
1449232_at	1.654	1.792	1.52	0.636	Gata1	GATA binding protein 1	6355 // regulation of transcription, DNA-dependent // inferred from electronic annotation	5634 // nucleus // inferred from electronic annotation	3677 // DNA binding // inferred from direct assay /// 3700 // transcription factor activity // inferred from electronic annotation /// 5515 // protein binding // inferred from physical interaction	---	1449232_at	14460	NM_008089	95661	P17679 /// Q7TMX8	chrX A2|X 1.9 cM	---	chrX:6248240-6256835 (-) // 84.19 // qA1.1		IPR000679 // Zn-finger, GATA type	ENSMUSG00000031162
1459718_x_at	1.03	1.4225	0.909	0.855	KLF6	unknown	unknown	unknown	unknown	unknown	1459718_x_at	23849	C86813	unknown	unknown	unknown	unknown	unknown		unknown	ENSMUSG00000000078	275036	NM_011803

## Sheet: type B
Systematic Name	11.5	E14.5	E15.5	3dpp	Gene Symbol	Gene Title	Gene Ontology Biological Process	Gene Ontology Cellular Component	Gene Ontology Molecular Function	pathway	Entrez Gene	Representative Public ID	MGI Name	SwissProt	Chromosomal Location	EC	Alignments	InterPro	InterPro	Ensembl	UniGene ID	RefSeq Transcript ID
1450621_a_at	24.49	18.9767	5.47833	0.0794667	unknown	unknown	unknown	unknown	unknown	unknown	1450621_a_at	15135	NM_008221	unknown	unknown	unknown	unknown	unknown		unknown	ENSMUSG00000052187	---	NM_008221
1450736_a_at	100.587	37.3933	9.85767	0.211467	unknown	unknown	unknown	unknown	unknown	unknown	1450736_a_at	15132	NM_008219	unknown	unknown	unknown	unknown	unknown		unknown	ENSMUSG00000052217	---	NM_008219
1448716_at	79.3	26.68	2.399	0.135	Hba-x	hemoglobin X, alpha-like embryonic chain in Hba complex	6810 // transport // inferred from electronic annotation /// 15671 // oxygen transport // inferred from electronic annotation	5833 // hemoglobin complex // inferred from electronic annotation	5344 // oxygen transporter activity // inferred from electronic annotation /// 5488 // binding // inferred from electronic annotation /// 19825 // oxygen binding // inferred from electronic annotation	---	1448716_at	15126	M26898	96019	P06467	chr11 A4|11 16.0 cM	---	chr11:32172174-32173687 (+) // 84.01 // qA4		IPR000971 // Globin	ENSMUSG00000055609
1453056_at	4.035	2.565	1.951	0.222	unknown	unknown	unknown	unknown	unknown	unknown	1453056_at	69309	AK005699	unknown	unknown	unknown	unknown	unknown		unknown	ENSMUSG00000044367	93266	NM_172371
1453599_at	2.896	2.308	1.098	0.148	unknown	unknown	unknown	unknown	unknown	unknown	1453599_at	636931	BB712433	unknown	unknown	unknown	unknown	unknown		unknown	---	---	NM_001042503
1443394_at	2.523	1.571	0.993	0.182	9230105E05Rik	RIKEN cDNA 9230105E05 gene	---	---	---	---	1443394_at	320626	BG060698	2444388	Q8CD31	---	---	chr10:120102319-120102935 (-) // 100.0 // qD2		---	---
1449939_s_at	2.768	2.022	1.344	0.247	unknown	unknown	unknown	unknown	unknown	unknown	1449939_s_at	13386	NM_010052	unknown	unknown	unknown	unknown	unknown		unknown	ENSMUSG00000040856	157069	NM_010052
1455223_at	8.2295	3.081	1.5345	0.302	unknown	unknown	unknown	unknown	unknown	unknown	1455223_at	140486	BB794657	unknown	unknown	unknown	unknown	unknown		unknown	---	399906	NM_009951
1424556_at	2.249	1.61	1.12	0.228	Pycr1	pyrroline-5-carboxylate reductase 1	6561 // proline biosynthesis // inferred from electronic annotation /// 8652 // amino acid biosynthesis // inferred from electronic annotation	---	16491 // oxidoreductase activity // inferred from electronic annotation	---	1424556_at	209027	BC006727	2384795	Q922W5	chr11 E2	---	chr11:120310533-120314848 (-) // 83.8 // qE2		IPR000304 // Delta 1-pyrroline-5-carboxylate reductase	ENSMUSG00000025140
1425400_a_at	5.367	3.271	2.583	0.526	Cited4	Cbp/p300-interacting transactivator, with Glu/Asp-rich carboxy-terminal domain, 4	45941 // positive regulation of transcription // inferred from direct assay	5634 // nucleus // inferred from direct assay /// 5737 // cytoplasm // inferred from direct assay	3713 // transcription coactivator activity // inferred from direct assay	---	1425400_a_at	56222	BC025116	1861694	Q66JX0 /// Q8R176 /// Q9CZV4 /// Q9WUL8	chr4 D2.2|4 56.65 cM	---	chr4:119012054-119013294 (+) // 88.83 // qD2.2		IPR007576 // CITED	ENSMUSG00000032924
1454737_at	3.5335	1.8425	1.336	0.3145	unknown	unknown	unknown	unknown	unknown	unknown	1454737_at	75590	AV295798	unknown	unknown	unknown	unknown	unknown		unknown	ENSMUSG00000031383	16479	NM_029352
1426649_at	7.27	3.944	1.367	0.327	Tmeff1	transmembrane protein with EGF-like and two follistatin-like domains 1	---	16021 // integral to membrane // inferred from electronic annotation	4867 // serine-type endopeptidase inhibitor activity // inferred from sequence or structural similarity /// 8083 // growth factor activity // inferred from electronic annotation	---	1426649_at	230157	BM114154	1926810	Q6PFE7 /// Q9JJS1 /// Q8BRP7 /// Q8C536	chr4 B2	---	chr4:47829958-47908224 (+) // 94.99 // qB1		IPR002350 // Serine protease inhibitor, Kazal type /// IPR006209 // EGF-like domain	ENSMUSG00000028347
1425993_a_at	5.9615	3.607	2.0785	0.533	Hsp105	heat shock protein 105	6457 // protein folding // inferred from electronic annotation /// 6986 // response to unfolded protein // inferred from electronic annotation /// 9408 // response to heat // inferred from electronic annotation /// 51085 // chaperone cofactor dependent protein folding // inferred from direct assay	---	5515 // protein binding // inferred from direct assay /// 5524 // ATP binding // inferred from electronic annotation	---	1425993_a_at	15505	D67017	105053	Q61699 /// Q6A0A5 /// Q8C6H1 /// Q8VCW6	chr5 G3|5 88.0 cM	---	chr5:147078394-147097759 (-) // 99.57 // qG3		IPR001023 // Heat shock protein Hsp70	ENSMUSG00000029657
1454714_x_at	3.825	2.685	1.219	0.32	unknown	unknown	unknown	unknown	unknown	unknown	1454714_x_at	236539 /// 668771 /// 670155 /// 671972 /// 673015	AA561726	unknown	unknown	unknown	unknown	unknown		unknown	ENSMUSG00000053398	16898	NM_016966 /// XM_001003532 /// XR_002244 /// XR_002835 /// XR_003642
1427274_at	1.325	1.075	0.834	0.227	D130054N24Rik	RIKEN cDNA D130054N24 gene	---	---	---	---	1427274_at	235315	AV254847	2444451	Q6P3A7 /// Q80VI8 /// Q8BNZ6 /// Q8BQY0 /// Q8C8I5 /// Q8CC56 /// Q8CCP2 /// Q8CE92 /// Q8R5B9 /// Q8BFU3	chr9 A5.2	---	chr9:45965738-46008816 (-) // 99.09 // qA5.2		---	ENSMUSG00000042790
1435054_at	1.999	1.599	1.318	0.367	6820428D13	hypothetical protein 6820428D13	---	---	---	---	1435054_at	268465	BG064903	3034911	Q8BJW7	chr11 D	---	chr11:94316118-94317128 (-) // 93.33 // qD		---	ENSMUSG00000039055
1417890_at	4.531	2.513	1.893	0.55	Pdxp	pyridoxal (pyridoxine, vitamin B6) phosphatase	---	---	287 // magnesium ion binding // inferred from electronic annotation /// 16787 // hydrolase activity // inferred from electronic annotation	---	1417890_at	57028	NM_020271	1919282	P60487 /// Q5U5Y4 /// Q6IS27 /// Q9JJ90	chr15 E1	---	chr15:79240485-79246074 (+) // 89.43 // qE1 /// chr15_random:2026451-2032040 (-) // 89.48 //		IPR005834 // Haloacid dehalogenase-like hydrolase	ENSMUSG00000059573 /// ENSMUSG00000061800
1452968_at	2.876	1.656	0.844	0.249	unknown	unknown	unknown	unknown	unknown	unknown	1452968_at	68588	AK003674	unknown	unknown	unknown	unknown	unknown		unknown	ENSMUSG00000054196	41556	NM_026778
1449044_at	2.69	1.859	1.475	0.445	Eef1e1	eukaryotic translation elongation factor 1 epsilon 1	6412 // protein biosynthesis // inferred from sequence or structural similarity	---	3746 // translation elongation factor activity // inferred from electronic annotation	---	1449044_at	66143	NM_025380	1913393	Q9D1M4	chr13 A5	---	chr13:38088233-38101561 (-) // 99.71 // qA3.3		IPR004046 // Glutathione S-transferase, C-terminal	ENSMUSG00000001707
1424942_a_at	4.069	1.814	0.891	0.269	Myc	myelocytomatosis oncogene	74 // regulation of cell cycle // inferred from electronic annotation /// 1836 // release of cytochrome c from mitochondria // inferred from direct assay /// 6309 // DNA fragmentation during apoptosis // inferred from direct assay /// 6355 // regulation of transcription, DNA-dependent // inferred from electronic annotation /// 6919 // caspase activation // inferred from direct assay /// 8629 // i…	5634 // nucleus // inferred from direct assay /// 5819 // spindle // inferred from direct assay	3677 // DNA binding // inferred from direct assay /// 3700 // transcription factor activity // inferred from electronic annotation /// 5515 // protein binding // inferred from physical interaction	Apoptosis // GenMAPP /// Apoptosis_GenMAPP // GenMAPP /// G1_to_S_cell_cycle_Reactome // GenMAPP /// Wnt_Signaling // GenMAPP	1424942_a_at	17869	BC006728	97250	P01108 /// O88594	chr15 D2-D3|15 32.0 cM	---	chr15:62202362-62205278 (+) // 97.29 // qD1		IPR002418 // Transcription regulator Myc /// IPR001092 // Basic helix-loop-helix dimerization domain bHLH /// IPR003327 // Leucine zipper, Myc	ENSMUSG00000022346
1435655_at	2.227	1.719	1.026	0.314	Rpl12 /// LOC432518	ribosomal protein L12 /// similar to 60S ribosomal protein L12	6412 // protein biosynthesis // inferred from electronic annotation /// 7046 // ribosome biogenesis // inferred from electronic annotation	5622 // intracellular // inferred from electronic annotation /// 5634 // nucleus // inferred from direct assay /// 5730 // nucleolus // inferred from direct assay /// 5737 // cytoplasm // inferred from direct assay /// 5830 // cytosolic ribosome (sensu Eukaryota) // inferred from electronic annotation /// 5840 // ribosome // inferred from electronic annotation /// 30529 // ribonucleoprotein compl…	3723 // RNA binding // inferred from electronic annotation /// 3735 // structural constituent of ribosome // inferred from electronic annotation /// 5515 // protein binding // inferred from physical interaction	Ribosomal_Proteins // GenMAPP /// mRNA_processing_binding_Reactome // GenMAPP	1435655_at	104367	BG807990	2148176	P35979 /// Q6DI58 /// Q8C2K0	chr2 B /// chr10 D3	---	chr2:32921704-32924045 (+) // 95.32 // qB		IPR000911 // Ribosomal protein L11	ENSMUSG00000038900	---	NR_002898
1427170_at	3.12	1.28	0.901	0.284	Psma8	proteasome (prosome, macropain) subunit, alpha type, 8	6511 // ubiquitin-dependent protein catabolism // inferred from electronic annotation	5829 // cytosol // inferred from electronic annotation /// 5839 // proteasome core complex (sensu Eukaryota) // inferred from electronic annotation	4175 // endopeptidase activity // inferred from electronic annotation /// 8233 // peptidase activity // inferred from electronic annotation /// 16787 // hydrolase activity // inferred from electronic annotation	---	1427170_at	73677	BF318721	1920927	Q9CWH6 /// Q8VEB8	chr18 A2	---	chr18:15071303-15127450 (+) // 89.59 // qA1		IPR001353 // Peptidase T1, 20S proteasome	---
1436796_at	2.707	2.237	1.37	0.432	1110061A14Rik	RIKEN cDNA 1110061A14 gene	---	---	---	---	1436796_at	68827	BB237072	---	---	---	---	chr18:35993516-35998418 (+) // 62.36 // qB2		---	---
1428069_at	4.614	2.4	1.421	0.463	Cdca7	cell division cycle associated 7	910 // cytokinesis // inferred from electronic annotation /// 42127 // regulation of cell proliferation // inferred from sequence or structural similarity	5634 // nucleus // inferred from sequence or structural similarity	---	---	1428069_at	66953	AK011289	1914203	Q6NZE5 /// Q8C1A0 /// Q9D0M2	chr2 C3	---	chr2:72370352-72381058 (+) // 94.18 // qC3 /// chr16:15969886-15972353 (-) // 91.71 // qA2		---	ENSMUSG00000055612
1456471_x_at	2.457	1.723	1.045	0.349	unknown	unknown	unknown	unknown	unknown	unknown	1456471_x_at	236539 /// 382931 /// 384524 /// 385344 /// 547171 /// 627427 /// 666422 /// 666875 /// 668771 /// 669671 /// 669985 /// 670155 /// 670187 /// 671102 /// 671972 /// 673015 /// 675010	BB204486	unknown	unknown	unknown	unknown	unknown		unknown	ENSMUSG00000063514 /// ENSMUSG00000061495 /// ENSMUSG00000053398 /// ENSMUSG00000058350	16898	NM_016966 /// XM_001003532 /// XR_001582 /// XR_001608 /// XR_001871 /// XR_001935 /// XR_002244 /// XR_002624 /// XR_002738 /// XR_002835 /// XR_002849 /// XR_003005 /// XR_003055 /// XR_003269 /// XR_003642 /// XR_004056 /// XR_004527 /// XR_004718 /// XR_004771
1424192_at	4.719	1.949	1.036	0.347	1500011H22Rik	RIKEN cDNA 1500011H22 gene	---	---	---	---	1424192_at	68948	BC019498	1916198	Q6PFA4 /// Q9DB54	chr5 F	---	chr5:119878505-119886278 (-) // 97.87 // qF		---	ENSMUSG00000029463
1455453_at	4.708	3.603	2.871	0.964	unknown	unknown	unknown	unknown	unknown	unknown	1455453_at	216766	BM249374	unknown	unknown	unknown	unknown	unknown		unknown	---	275349	NM_172558
1429896_at	2.67	1.639	1.212	0.407	5830408B19Rik	RIKEN cDNA 5830408B19 gene	---	---	---	---	1429896_at	74756	BE135996	1922006	---	---	---	chr10:9300677-9302961 (-) // 74.92 // qA1		---	---
1454829_at	1.593	1.151	0.878	0.295	unknown	unknown	unknown	unknown	unknown	unknown	1454829_at	217201	BB796494	unknown	unknown	unknown	unknown	unknown		unknown	ENSMUSG00000035007	305941	NM_172566
1438820_at	2.581	1.413	1.004	0.34	LOC380905	similar to Tudor domain containing protein 4	---	---	---	---	1438820_at	380905	AV225034	---	Q8CDR4	chr14 C1	---	chr14:48460003-48467476 (+) // 95.45 // qC1		IPR008191 // Maternal tudor protein	---
1451679_at	2.6185	1.822	0.89	0.302	unknown	unknown	unknown	unknown	unknown	unknown	1451679_at	76219	BC016270	unknown	unknown	unknown	unknown	unknown		unknown	ENSMUSG00000048355	---	NM_029541
1460247_a_at	5.1406	2.485	1.3458	0.459	unknown	unknown	unknown	unknown	unknown	unknown	1460247_a_at	27401	AV259620	unknown	unknown	unknown	unknown	unknown		unknown	---	35584	NM_013787 /// NM_145468
1455496_at	3.334	2.235	1.556	0.534	unknown	unknown	unknown	unknown	unknown	unknown	1455496_at	237823	AV306055	unknown	unknown	unknown	unknown	unknown		unknown	ENSMUSG00000020899	---	XM_111232 /// XM_908501 /// XM_992193
1456584_x_at	4.082	2.139	1.046	0.366	unknown	unknown	unknown	unknown	unknown	unknown	1456584_x_at	236539 /// 382931 /// 384524 /// 385344 /// 627427 /// 666422 /// 666875 /// 668771 /// 669671 /// 669985 /// 670155 /// 670187 /// 671102 /// 671972 /// 673015 /// 675010	BB495884	unknown	unknown	unknown	unknown	unknown		unknown	ENSMUSG00000063514 /// ENSMUSG00000061495 /// ENSMUSG00000053398 /// ENSMUSG00000058350	16898	NM_016966 /// XM_001003532 /// XR_001582 /// XR_001608 /// XR_001871 /// XR_001935 /// XR_002244 /// XR_002624 /// XR_002738 /// XR_002835 /// XR_002849 /// XR_003055 /// XR_003269 /// XR_003642 /// XR_004056 /// XR_004527 /// XR_004718 /// XR_004771
1431506_s_at	4.484	2.2685	1.815	0.6385	Ppih	peptidyl prolyl isomerase H	398 // nuclear mRNA splicing, via spliceosome // inferred from electronic annotation /// 6397 // mRNA processing // inferred from electronic annotation /// 6457 // protein folding // inferred from electronic annotation	5634 // nucleus // inferred from electronic annotation /// 5681 // spliceosome complex // inferred from electronic annotation	3755 // peptidyl-prolyl cis-trans isomerase activity // inferred from electronic annotation /// 16853 // isomerase activity // inferred from electronic annotation /// 51082 // unfolded protein binding // inferred from electronic annotation	---	1431506_s_at	66101	AK008394	106499	Q9D868	chr4 D	---	chr11:101795174-101795780 (+) // 98.21 // qD /// chr4:117656954-117666142 (-) // 99.68 // qD2.1		IPR002130 // Peptidyl-prolyl cis-trans isomerase, cyclophilin type	ENSMUSG00000060288 /// ENSMUSG00000061712
1457072_at	5.295	3.97	2.262	0.856	unknown	unknown	unknown	unknown	unknown	unknown	1457072_at	14025 /// 76787	BF731393	unknown	unknown	unknown	unknown	unknown		unknown	---	277235 /// 53687	NM_016707 /// NM_029741
1454607_s_at	2.4995	1.1625	0.956	0.362	unknown	unknown	unknown	unknown	unknown	unknown	1454607_s_at	107272	AV216491	unknown	unknown	unknown	unknown	unknown		unknown	ENSMUSG00000024640	289936	NM_177420
1456653_a_at	3.147	2.103	1.271	0.485	unknown	unknown	unknown	unknown	unknown	unknown	1456653_a_at	270685	AV095209	unknown	unknown	unknown	unknown	unknown		unknown	ENSMUSG00000040675	184752	NM_172308
1417519_at	2.391	1.7725	1.467	0.568	Plagl2	pleiomorphic adenoma gene-like 2	6917 // induction of apoptosis // inferred from direct assay /// 45944 // positive regulation of transcription from Pol II promoter // inferred from direct assay	5634 // nucleus // inferred from direct assay	---	---	1417519_at	54711	NM_018807	1933165	Q6ZQG6 /// Q8CFT9 /// Q925T4 /// Q9QZJ1	chr2 H2	---	chr2:153291112-153304720 (-) // 98.96 // qH1		IPR007087 // Zn-finger, C2H2 type	ENSMUSG00000051413
1417511_at	4.104	3.264	1.589	0.62	Lyar	Ly1 antibody reactive clone	---	5634 // nucleus // inferred from electronic annotation	3677 // DNA binding // inferred from electronic annotation	---	1417511_at	17089	NM_025281	107470	Q9D9X2	chr5 B3|5 24.0 cM	---	chr5:36707012-36720779 (+) // 88.09 // qB3 /// chr5_random:991163-1004930 (+) // 88.53 //		---	ENSMUSG00000059359 /// ENSMUSG00000060173
1450781_at	10.0517	4.405	1.162	0.458333	unknown	unknown	unknown	unknown	unknown	unknown	1450781_at	15364	X58380	unknown	unknown	unknown	unknown	unknown		unknown	---	157190	NM_010441 /// NM_178057
1423921_at	4.806	2.48	0.825	0.328	C77668	expressed sequence C77668	---	---	---	---	1423921_at	229543	BC003209	2140050	Q7TPD0 /// Q99LK7	chr3 F1	---	chr3:90820729-90862172 (-) // 99.62 // qF1		---	ENSMUSG00000027933
1426658_x_at	2.9605	1.642	1.026	0.412	Phgdh	3-phosphoglycerate dehydrogenase	6564 // L-serine biosynthesis // inferred from electronic annotation	---	4617 // phosphoglycerate dehydrogenase activity // traceable author statement /// 16491 // oxidoreductase activity // inferred from electronic annotation /// 16616 // oxidoreductase activity, acting on the CH-OH group of donors, NAD or NADP as acceptor // inferred from electronic annotation	---	1426658_x_at	236539	L21027	1355330	Q61753 /// Q8C603	---	---	chr3:65851466-65853280 (+) // 87.84 // qE1 /// chr7:124435323-124437153 (+) // 90.53 // qF3 /// chr2_random:4608557-4610381 (+) // 92.35 // /// chr18:37363515-37365362 (+) // 88.25 // qB3 /// chr8:74819956-74821789 (-) // 91.19 // qC1 /// chr8:13765652-13767492 (-) // 89.16 // qA1.1 /// chr7:29111281-29113328 (-) // 88.45 // qB1 /// chr15:19457859-19466823 (-) // 88.7 // qA2 /// chrUn_random:1262…		IPR006139 // D-isomer specific 2-hydroxyacid dehydrogenase, catalytic domain /// IPR006140 // D-isomer specific 2-hydroxyacid dehydrogenase, NAD binding domain	ENSMUSG00000059733
1435256_at	4.108	1.638	1.142	0.46	AI844915	RIKEN cDNA 1500005P14 gene	---	---	---	---	1435256_at	101667	BQ174720	1923936	Q7TNI1 /// Q9DA53 /// Q9DB67	chr7	---	chr7:19284569-19285682 (+) // 97.46 // qA3		---	---
1448650_a_at	4.117	1.978	1.636	0.669	Pole	polymerase (DNA directed), epsilon	6260 // DNA replication // inferred from electronic annotation /// 6281 // DNA repair // inferred from electronic annotation	5634 // nucleus // inferred from electronic annotation	166 // nucleotide binding // inferred from electronic annotation /// 3677 // DNA binding // inferred from electronic annotation /// 3887 // DNA-directed DNA polymerase activity // inferred from electronic annotation /// 8408 // 3'-5' exonuclease activity // inferred from electronic annotation /// 16740 // transferase activity // inferred from electronic annotation	DNA_replication_Reactome // GenMAPP /// G1_to_S_cell_cycle_Reactome // GenMAPP	1448650_a_at	18973	NM_011132	1196391	Q9WVF7 /// Q80XH7 /// Q99LQ3	chr5 E3-E5|5 56.0 cM	---	chr5:107616515-107667123 (+) // 99.02 // qF		IPR006133 // DNA polymerase B, exonuclease domain	ENSMUSG00000007080
1431235_at	5.46	3.918	1.711	0.701	1110061A14Rik /// 2810017I02Rik	RIKEN cDNA 1110061A14 gene /// RIKEN cDNA 2810017I02 gene	---	---	---	---	1431235_at	68827 /// 69967	BI654939	---	---	---	---	chr18:35993511-35995200 (+) // 94.15 // qB2		---	---
1423991_at	2.807	1.969	1.151	0.473	---	---	---	---	---	---	1423991_at	75416	BC024998	---	---	---	---	chr5:33084217-33105657 (-) // 96.22 // qB2		IPR007276 // Nop14-like protein	ENSMUSG00000036693	40292	NM_029278
1449194_at	3.5265	1.878	1.4435	0.5945	Mrps25	mitochondrial ribosomal protein S25	---	5739 // mitochondrion // inferred from direct assay /// 5763 // mitochondrial small ribosomal subunit // inferred from sequence or structural similarity	3735 // structural constituent of ribosome // inferred from sequence or structural similarity	---	1449194_at	64658	AK004037	1924500	Q9D125 /// Q6KAU3	chr6 D3	---	chr6:92523446-92534000 (-) // 99.34 // qD1		IPR007741 // Mitochondrial ribosome	ENSMUSG00000014551
1451047_at	2.5515	1.5085	1.163	0.4805	unknown	unknown	unknown	unknown	unknown	unknown	1451047_at	16431	BI966443	unknown	unknown	unknown	unknown	unknown		unknown	ENSMUSG00000031239	193	NM_008409
1443733_x_at	2.6185	2.1195	1.702	0.7055	Pold3	polymerase (DNA-directed), delta 3, accessory subunit	6260 // DNA replication // inferred from electronic annotation	5634 // nucleus // inferred from electronic annotation	3887 // DNA-directed DNA polymerase activity // inferred from electronic annotation	DNA_replication_Reactome // GenMAPP	1443733_x_at	67967	C85233	1915217	Q9EQ28 /// Q8BH76	chr7 F1	---	chr7:87375656-87376807 (-) // 95.6 // qE1		---	ENSMUSG00000030726
1428672_at	6.167	2.041	1.323	0.552	SNRPF	RIKEN cDNA 4933417K05 gene	---	---	---	---	1428672_at	237465	BI080799	2444738	P62307 /// Q8CDD6 /// Q8CDE1 /// Q8CDN8 /// Q6NZQ3	chr10 C2	---	chr4:148201019-148201497 (-) // 73.55 // qE2		IPR001163 // Small nuclear ribonucleoprotein (Sm protein)	ENSMUSG00000036168
1452665_at	5.058	1.88	1.312	0.553	unknown	unknown	unknown	unknown	unknown	unknown	1452665_at	74196	AK012131	unknown	unknown	unknown	unknown	unknown		unknown	ENSMUSG00000024078	209503	NM_152817
1424019_at	2.64	1.49	1.19	0.502	Nol1	nucleolar protein 1	---	---	8168 // methyltransferase activity // inferred from electronic annotation /// 16740 // transferase activity // inferred from electronic annotation	---	1424019_at	110109	BC007151	107891	Q922K7 /// Q99KC3	chr6 F3|6 60.35 cM	---	chr6:125748533-125761557 (+) // 95.22 // qF3		IPR001678 // Bacterial Sun/eukaryotic nucleolar Nop1/Nop2	---
1448740_at	4.357	1.999	1.414	0.597	MGI:1889073	RAN guanine nucleotide release factor	6913 // nucleocytoplasmic transport // traceable author statement	5654 // nucleoplasm // inferred from direct assay	5085 // guanyl-nucleotide exchange factor activity // inferred from direct assay /// 8536 // RAN protein binding // inferred from direct assay	---	1448740_at	57785	NM_021329	1889073	Q9CWZ0 /// Q9JIB0	chr11 B3	---	chr7:129097555-129098368 (+) // 92.91 // qF5 /// chr11:68585041-68586396 (-) // 94.65 // qB3		IPR007681 // Ran-interacting Mog1 protein	ENSMUSG00000032892
1417118_a_at	3.802	1.552	1.276	0.54	Ard1	N-acetyltransferase ARD1 homolog (S. cerevisiae)	6323 // DNA packaging // inferred from sequence or structural similarity /// 6475 // internal protein amino acid acetylation // inferred from sequence or structural similarity /// 7001 // chromosome organization and biogenesis (sensu Eukaryota) // inferred from sequence or structural similarity	5737 // cytoplasm // inferred from direct assay	5515 // protein binding // inferred from physical interaction /// 8080 // N-acetyltransferase activity // inferred from direct assay /// 8415 // acyltransferase activity // inferred from sequence or structural similarity /// 16740 // transferase activity // inferred from sequence or structural similarity	---	1417118_a_at	56292	NM_019870	1915255	Q9QY36 /// Q684Q8 /// Q8R2U5	chrX A7.2	---	chrX:65475256-65480324 (-) // 99.58 // qA7.2		IPR000182 // GCN5-related N-acetyltransferase	ENSMUSG00000031388
1419270_a_at	4.463	2.365	1.824	0.775	Dut	deoxyuridine triphosphatase	6139 // nucleobase, nucleoside, nucleotide and nucleic acid metabolism // inferred from sequence or structural similarity /// 6260 // DNA replication // inferred from sequence or structural similarity /// 6399 // tRNA metabolism // inferred from sequence or structural similarity /// 9117 // nucleotide metabolism // inferred from sequence or structural similarity	5634 // nucleus // inferred from sequence or structural similarity /// 5739 // mitochondrion // inferred from sequence or structural similarity	287 // magnesium ion binding // inferred from sequence or structural similarity /// 4170 // dUTP diphosphatase activity // inferred from electronic annotation /// 4730 // pseudouridylate synthase activity // inferred from sequence or structural similarity /// 16787 // hydrolase activity // inferred from sequence or structural similarity	---	1419270_a_at	110074	AF091101	2139166	Q8VCG1 /// Q9CQ43 /// Q9JJ44	chr2 F1|2 70.0 cM	---	chr2:124996504-125007634 (+) // 87.7 // qF1		IPR008180 // DeoxyUTP pyrophosphatase	ENSMUSG00000027203
1419964_s_at	2.6975	2.176	1.425	0.6065	Hdgf	hepatoma-derived growth factor	50875 // cellular physiological process // inferred from direct assay	5615 // extracellular space // inferred from direct assay /// 5634 // nucleus // inferred from direct assay	8083 // growth factor activity // inferred from sequence or structural similarity /// 8201 // heparin binding // inferred from electronic annotation	---	1419964_s_at	15191	C80147	1194494	P51859	chr3 F1|3 61.8 cM	---	chr3:88405107-88405706 (+) // 87.67 // qF1		IPR000313 // PWWP domain	ENSMUSG00000004897
1424882_a_at	3.301	1.359	1.031	0.439	2510015F01Rik	RIKEN cDNA 2510015F01 gene	---	---	---	---	1424882_a_at	70021	BC011230	1913737	Q8C1P1 /// Q8C1Q6 /// Q91X76 /// Q9CY30	chr14 A3	---	chr14:27166316-27174214 (+) // 83.8 // qA3		IPR008380 // Purine 5'-nucleotidase	---
1416184_s_at	4.798	3.785	1.611	0.686	Hmga1	high mobility group AT-hook 1	6323 // DNA packaging // inferred from electronic annotation /// 6355 // regulation of transcription, DNA-dependent // inferred from electronic annotation /// 7001 // chromosome organization and biogenesis (sensu Eukaryota) // inferred from electronic annotation /// 7283 // spermatogenesis // inferred from mutant phenotype	785 // chromatin // inferred from electronic annotation /// 5634 // nucleus // inferred from electronic annotation /// 5694 // chromosome // inferred from electronic annotation	3677 // DNA binding // inferred from electronic annotation	---	1416184_s_at	15361	NM_016660	96160	P17095	chr17 A3.3|17 13.19 cM	---	chr17:26145052-26152120 (+) // 91.71 // qA3.3		---	ENSMUSG00000046711 /// ENSMUSG00000041059
1426653_at	2.838	2.0995	1.65475	0.70575	Mcm3	minichromosome maintenance deficient 3 (S. cerevisiae)	6260 // DNA replication // inferred from electronic annotation /// 6270 // DNA replication initiation // inferred from electronic annotation /// 6355 // regulation of transcription, DNA-dependent // inferred from electronic annotation /// 7049 // cell cycle // inferred from electronic annotation	5634 // nucleus // inferred from electronic annotation	166 // nucleotide binding // inferred from sequence or structural similarity /// 3677 // DNA binding // inferred from electronic annotation /// 5524 // ATP binding // inferred from electronic annotation /// 8094 // DNA-dependent ATPase activity // inferred from electronic annotation	Cell_Cycle_KEGG // GenMAPP /// DNA_replication_Reactome // GenMAPP /// G1_to_S_cell_cycle_Reactome // GenMAPP	1426653_at	17215	BI658327	101845	P25206	chr1 A3-A5	---	chr1:21012813-21030388 (-) // 79.62 // qA4		IPR001208 // MCM	ENSMUSG00000041859
1416558_at	2.629	1.974	1.53	0.654	Melk	maternal embryonic leucine zipper kinase	6468 // protein amino acid phosphorylation // inferred from sequence or structural similarity	5737 // cytoplasm // inferred from direct assay	4672 // protein kinase activity // inferred from direct assay /// 4674 // protein serine/threonine kinase activity // inferred from sequence or structural similarity /// 4713 // protein-tyrosine kinase activity // inferred from sequence or structural similarity /// 5524 // ATP binding // inferred from electronic annotation /// 16301 // kinase activity // inferred from electronic annotation /// 16…	---	1416558_at	17279	NM_010790	106924	Q61846 /// Q5U440	chr4 B1|4 26.7 cM	---	chr4:43545995-43609795 (+) // 98.89 // qB1		IPR000719 // Protein kinase /// IPR001772 // Kinase-associated, C-terminal	ENSMUSG00000035683
1437621_x_at	6.934	2.857	1.088	0.466	Phgdh /// LOC434252	3-phosphoglycerate dehydrogenase /// similar to 3-phosphoglycerate dehydrogenase	6564 // L-serine biosynthesis // inferred from electronic annotation	---	4617 // phosphoglycerate dehydrogenase activity // traceable author statement /// 16491 // oxidoreductase activity // inferred from electronic annotation /// 16616 // oxidoreductase activity, acting on the CH-OH group of donors, NAD or NADP as acceptor // inferred from electronic annotation	---	1437621_x_at	236539 /// 668771 /// 671972 /// 673015	AV216768	---	Q61753 /// Q8C603	chr7 F3	---	chr17:51379498-51379771 (+) // 69.07 // qC		IPR006139 // D-isomer specific 2-hydroxyacid dehydrogenase, catalytic domain /// IPR006140 // D-isomer specific 2-hydroxyacid dehydrogenase, NAD binding domain	ENSMUSG00000053398	16898	NM_016966 /// XM_001003532 /// XR_002244 /// XR_003642
1422213_s_at	2.554	1.338	0.8	0.345	---	---	---	---	---	---	1422213_s_at	14106	AF110506	---	---	---	---	chr15:76994566-76996215 (-) // 99.92 // qD3		IPR001766 // Fork head transcription factor	ENSMUSG00000033837	42011	NM_007989
1450087_a_at	5.01	2.72333	1.45767	0.631	unknown	unknown	unknown	unknown	unknown	unknown	1450087_a_at	70769	NM_053086	unknown	unknown	unknown	unknown	unknown		unknown	ENSMUSG00000015176	78861	NM_001039351 /// NM_001039352 /// NM_001039353 /// NM_053086
1452026_a_at	2.197	1.469	1.174	0.514	unknown	unknown	unknown	unknown	unknown	unknown	1452026_a_at	66350	AY007382	unknown	unknown	unknown	unknown	unknown		unknown	ENSMUSG00000027999	151951	NM_023196 /// NM_183423
1447877_x_at	2.74033	2.24933	1.84067	0.810667	Dnmt1	DNA methyltransferase (cytosine-5) 1	6306 // DNA methylation // inferred from direct assay /// 6355 // regulation of transcription, DNA-dependent // inferred from electronic annotation	792 // heterochromatin // inferred from direct assay /// 5634 // nucleus // inferred from direct assay	3677 // DNA binding // inferred from direct assay /// 3824 // catalytic activity // inferred from electronic annotation /// 3886 // DNA (cytosine-5-)-methyltransferase activity // inferred from direct assay /// 8134 // transcription factor binding // inferred from electronic annotation /// 8168 // methyltransferase activity // inferred from electronic annotation /// 8270 // zinc ion binding // in…	---	1447877_x_at	13433	BB116018	94912	P13864 /// Q7TSJ0	chr9 A3|9 5.0 cM	---	chr9:20834360-20834579 (-) // 83.56 // qA3		IPR010506 // DMAP1-binding /// IPR002857 // Zn-finger, CXXC type /// IPR001025 // Bromo adjacent region /// IPR001525 // C-5 cytosine-specific DNA methylase	ENSMUSG00000004099
1448180_a_at	3.38	2.373	1.49567	0.661333	Hn1	hematological and neurological expressed sequence 1	---	---	---	---	1448180_a_at	15374	NM_008258	3034556	P97825	chr11 E2|11 70.0 cM	---	chr11:115168478-115185516 (-) // 95.1 // qE2		---	ENSMUSG00000020737
1452787_a_at	3.674	1.607	1.243	0.554	unknown	unknown	unknown	unknown	unknown	unknown	1452787_a_at	15469	AK020120	unknown	unknown	unknown	unknown	unknown		unknown	ENSMUSG00000052429	27545	NM_019830
1460446_at	4.428	1.759	1.31	0.589	unknown	unknown	unknown	unknown	unknown	unknown	1460446_at	71446	BM898575	unknown	unknown	unknown	unknown	unknown		unknown	ENSMUSG00000023147	255063	NM_207301
1460561_x_at	2.679	1.9175	1.097	0.496	unknown	unknown	unknown	unknown	unknown	unknown	1460561_x_at	20364	BB464434	unknown	unknown	unknown	unknown	unknown		unknown	ENSMUSG00000041571	42829	NM_009156
1452313_at	3.243	1.81	1.31	0.594	unknown	unknown	unknown	unknown	unknown	unknown	1452313_at	72440	AK011167	unknown	unknown	unknown	unknown	unknown		unknown	ENSMUSG00000048668	143908	NM_197981
1454841_at	2.674	1.96	1.025	0.466	unknown	unknown	unknown	unknown	unknown	unknown	1454841_at	207932	AV254619	unknown	unknown	unknown	unknown	unknown		unknown	---	328688	XM_489612 /// XM_904396 /// XM_976136 /// XM_976167
1450922_a_at	4.698	2.014	1.092	0.498	unknown	unknown	unknown	unknown	unknown	unknown	1450922_a_at	21808	BF144658	unknown	unknown	unknown	unknown	unknown		unknown	ENSMUSG00000039239	18213	NM_009367
1428402_at	4.8725	2.291	1.5045	0.6865	Zcchc3	zinc finger, CCHC domain containing 3	---	---	---	---	1428402_at	67917	AV140894	1915167	Q8BPK2	chr2 H1	---	chr2:152475304-152478332 (-) // 88.38 // qH1		IPR001878 // Zn-finger, CCHC type	---
1455887_at	2.125	1.35	1.094	0.501	unknown	unknown	unknown	unknown	unknown	unknown	1455887_at	381903	BM249614	unknown	unknown	unknown	unknown	unknown		unknown	ENSMUSG00000035704	279683	NM_199035
1433935_at	2.407	1.881	1.478	0.677	AU020206	expressed sequence AU020206	---	---	---	---	1433935_at	101757	BI151331	2142134	---	---	---	chr7:62828219-62830003 (-) // 35.33 // qC		---	---
1439568_at	2.423	1.801	1.379	0.632	MGI:2149712	gene regulated by estrogen in breast cancer protein	6118 // electron transport // inferred from sequence or structural similarity	---	---	---	1439568_at	268527	AV373997	2149712	Q8BZT6 /// Q8CHE7 /// Q9JLG7	chr12 A1.2	---	chr12:16801655-16802596 (-) // 79.66 // qA1.1		---	ENSMUSG00000036523
1433746_at	3.548	1.86	1.339	0.616	Wdr3	WD repeat domain 3	---	5634 // nucleus // inferred from sequence or structural similarity	---	---	1433746_at	269470	BG063575	2443143	Q8BHB4	chr3 F2.2	---	chr3:100076047-100081664 (-) // 92.53 // qF2.2		IPR001680 // G-protein beta WD-40 repeat /// IPR007148 // Dip2/Utp12	ENSMUSG00000033285
1457669_x_at	2.221	1.772	1.391	0.641	unknown	unknown	unknown	unknown	unknown	unknown	1457669_x_at	19718	AV096765	unknown	unknown	unknown	unknown	unknown		unknown	ENSMUSG00000023104	332739	NM_020022
1445451_at	2.3465	1.778	1.2765	0.5905	---	---	---	---	---	---	1445451_at	223723	BB481662	3039573	---	---	---	chr15:83930701-83931318 (-) // 74.27 // qE1		---	---
1437620_x_at	3.2032	2.0212	1.5038	0.6958	---	---	---	---	---	---	1437620_x_at	56454	BB271911	---	---	---	---	chr19:39886564-39886785 (-) // 75.43 // qC3		---	---	233117	NM_019698 /// NM_153554
1433927_at	2.008	1.389	1.047	0.487	E430026A01Rik	RIKEN cDNA E430026A01 gene	---	---	16787 // hydrolase activity // inferred from electronic annotation	---	1433927_at	231915	AW552571	1917793	Q5RJG8 /// Q8BHR4	chr5 G3	---	chr5:146529333-146550497 (+) // 98.48 // qG3		---	---
1456107_x_at	3.65633	2.38967	1.711	0.796	unknown	unknown	unknown	unknown	unknown	unknown	1456107_x_at	20624	BB448795	unknown	unknown	unknown	unknown	unknown		unknown	ENSMUSG00000020929	873	NM_011431
1452811_at	4.3515	1.739	1.153	0.538	unknown	unknown	unknown	unknown	unknown	unknown	1452811_at	108147	BB393498	unknown	unknown	unknown	unknown	unknown		unknown	ENSMUSG00000026192	38010	NM_026195
1416798_a_at	2.656	1.721	1.271	0.595	Nme4	expressed in non-metastatic cells 4, protein	6183 // GTP biosynthesis // inferred from electronic annotation /// 6228 // UTP biosynthesis // inferred from electronic annotation /// 6241 // CTP biosynthesis // inferred from electronic annotation /// 9117 // nucleotide metabolism // inferred from electronic annotation	5615 // extracellular space // traceable author statement /// 5739 // mitochondrion // inferred from electronic annotation	166 // nucleotide binding // inferred from electronic annotation /// 287 // magnesium ion binding // inferred from electronic annotation /// 4550 // nucleoside-diphosphate kinase activity // inferred from electronic annotation /// 5524 // ATP binding // inferred from electronic annotation /// 16301 // kinase activity // inferred from electronic annotation /// 16740 // transferase activity // infe…	---	1416798_a_at	56520	NM_019731	1931148	Q9WV84 /// Q9CS68 /// Q9D0C5	chr17 B1	---	chr17:24677434-24681209 (-) // 94.99 // qA3.3		IPR001564 // Nucleoside diphosphate kinase	ENSMUSG00000024177
1454636_at	2.67825	2.00975	1.43575	0.674	unknown	unknown	unknown	unknown	unknown	unknown	1454636_at	12419	AV114188	unknown	unknown	unknown	unknown	unknown		unknown	---	262059	NM_007626
1448315_a_at	2.649	1.993	1.484	0.697	Pycr2	pyrroline-5-carboxylate reductase family, member 2	6561 // proline biosynthesis // inferred from sequence or structural similarity /// 8652 // amino acid biosynthesis // inferred from electronic annotation	5615 // extracellular space // traceable author statement	4735 // pyrroline-5-carboxylate reductase activity // inferred from sequence or structural similarity /// 16491 // oxidoreductase activity // inferred from electronic annotation	---	1448315_a_at	69051	NM_133705	1277956	Q922Q4	chr1 H5	---	chr1:180980427-180984232 (+) // 93.74 // qH4		IPR000304 // Delta 1-pyrroline-5-carboxylate reductase	ENSMUSG00000026520
1419798_at	3.678	2.759	1.528	0.718	2610019E17Rik	RIKEN cDNA 2610019E17 gene	---	---	---	---	1419798_at	75614	BF660912	1922864	---	---	---	chr17:23124165-23124642 (+) // 99.37 // qA3.3		---	---
1418656_at	3.315	2.137	1.404	0.668	Lsm5	LSM5 homolog, U6 small nuclear RNA associated (S. cerevisiae)	398 // nuclear mRNA splicing, via spliceosome // inferred from electronic annotation /// 6397 // mRNA processing // inferred from electronic annotation /// 6402 // mRNA catabolism // inferred from sequence or structural similarity	5634 // nucleus // inferred from electronic annotation /// 5737 // cytoplasm // inferred from sequence or structural similarity /// 30529 // ribonucleoprotein complex // inferred from electronic annotation	3723 // RNA binding // inferred from electronic annotation /// 46982 // protein heterodimerization activity // inferred from sequence or structural similarity	---	1418656_at	66373	NM_025520	1913623	P62322	chr6 C1	---	chr17:34738181-34738651 (+) // 77.87 // qB1		IPR001163 // Small nuclear ribonucleoprotein (Sm protein)	ENSMUSG00000060087
1448597_at	3.0675	2.005	1.2555	0.6005	Cstf1	cleavage stimulation factor, 3' pre-RNA, subunit 1	6378 // mRNA polyadenylylation // inferred from sequence or structural similarity /// 6379 // mRNA cleavage // inferred from sequence or structural similarity /// 6396 // RNA processing // inferred from sequence or structural similarity	5634 // nucleus // inferred from sequence or structural similarity	3723 // RNA binding // inferred from sequence or structural similarity	mRNA_processing_binding_Reactome // GenMAPP	1448597_at	67337	NM_024199	1914587	Q8BJW1 /// Q9CSU8 /// Q99LC2	chr2 H3|2 99.0 cM	---	chr2:172433851-172445267 (+) // 90.56 // qH3		IPR001680 // G-protein beta WD-40 repeat	ENSMUSG00000027498
1447403_a_at	3.07733	1.40267	1.16	0.557	Zmynd19	Zinc finger, MYND domain containing 19	---	---	---	---	1447403_a_at	67187	AW125726	1914437	Q9CQG3	chr2 A3	---	chr2:24919727-24920222 (+) // 33.96 // qA3		---	ENSMUSG00000026974
1417582_s_at	3.045	1.558	1.019	0.49	Dhodh	dihydroorotate dehydrogenase	6207 // 'de novo' pyrimidine base biosynthesis // inferred from electronic annotation /// 6221 // pyrimidine nucleotide biosynthesis // inferred from electronic annotation	5739 // mitochondrion // inferred from electronic annotation /// 16020 // membrane // inferred from electronic annotation	4152 // dihydroorotate dehydrogenase activity // inferred from electronic annotation /// 4158 // dihydroorotate oxidase activity // inferred from electronic annotation /// 16491 // oxidoreductase activity // inferred from electronic annotation	---	1417582_s_at	56749	NM_020046	1928378	O35435 /// Q8BMJ0	chr8 D3	---	chr8:108908515-108923662 (-) // 97.65 // qD3		IPR001295 // Dihydroorotate dehydrogenase	ENSMUSG00000031730
1452020_a_at	3.6395	2.195	1.563	0.75375	unknown	unknown	unknown	unknown	unknown	unknown	1452020_a_at	30954	AF033112	unknown	unknown	unknown	unknown	unknown		unknown	ENSMUSG00000064326	289812	NM_013929
1434907_at	3.107	1.829	1.27	0.615	Tbpl1	TATA box binding protein-like 1	1675 // acrosome formation // inferred from mutant phenotype /// 6235 // dTTP biosynthesis // inferred from mutant phenotype /// 6355 // regulation of transcription, DNA-dependent // inferred from electronic annotation /// 6367 // transcription initiation from Pol II promoter // inferred from electronic annotation /// 7283 // spermatogenesis // inferred from direct assay	5634 // nucleus // inferred from direct assay /// 5669 // transcription factor TFIID complex // inferred from electronic annotation /// 5737 // cytoplasm // inferred from direct assay	3677 // DNA binding // inferred from electronic annotation /// 3702 // RNA polymerase II transcription factor activity // inferred from electronic annotation	---	1434907_at	237336	BB667265	1339946	P62340 /// Q8K073	chr10 A3	---	chr10:22479048-22480329 (-) // 92.33 // qA3		IPR000814 // Transcription factor TFIID	ENSMUSG00000019953
1455035_s_at	3.397	2.3705	1.298	0.6305	unknown	unknown	unknown	unknown	unknown	unknown	1455035_s_at	67134	BM249243	unknown	unknown	unknown	unknown	unknown		unknown	---	29363	NM_024193
1443847_x_at	2.231	1.665	0.8	0.391	---	Transcribed locus	---	---	---	---	1443847_x_at	---	BB342212	3035222	---	---	---	chrX:61438186-61438399 (+) // 100.0 // qA7.1		---	---
1429268_at	3.57	2.075	1.296	0.637	---	---	---	---	---	---	1429268_at	70458	AK012048	---	---	---	---	chr18:60941948-60942951 (+) // 80.07 // qD3 /// chr16:16890378-16902218 (-) // 91.32 // qA3		---	ENSMUSG00000049916	234165	NM_183287
1435103_x_at	1.984	1.471	1.141	0.566	Farslb	phenylalanine-tRNA synthetase-like, beta subunit	6412 // protein biosynthesis // inferred from electronic annotation /// 6432 // phenylalanyl-tRNA aminoacylation // inferred from electronic annotation	5737 // cytoplasm // inferred from electronic annotation	4812 // tRNA ligase activity // inferred from electronic annotation /// 4826 // phenylalanine-tRNA ligase activity // inferred from electronic annotation /// 5524 // ATP binding // inferred from electronic annotation /// 16874 // ligase activity // inferred from electronic annotation	---	1435103_x_at	23874	AV116958	1921857	Q9WUA2 /// Q8C644 /// Q9CWZ8 /// Q9CZU5	chr1 C4	---	---		IPR005146 // B3/4 /// IPR005147 // tRNA synthetase B5 domain	ENSMUSG00000026245
1454992_at	4.377	3.2465	1.8195	0.904	unknown	unknown	unknown	unknown	unknown	unknown	1454992_at	11987	BB264620	unknown	unknown	unknown	unknown	unknown		unknown	ENSMUSG00000041313	275489	NM_007513
1423969_at	3.597	1.885	1.195	0.598	Nup37	nucleoporin 37	6810 // transport // inferred from electronic annotation /// 15031 // protein transport // inferred from electronic annotation	5634 // nucleus // inferred from electronic annotation /// 16021 // integral to membrane // inferred from electronic annotation /// 19867 // outer membrane // inferred from electronic annotation	15288 // porin activity // inferred from electronic annotation	---	1423969_at	69736	BC011102	1919964	Q9CWU9 /// Q9CZ80	chr10 C2	---	chr10:87894271-87925670 (+) // 97.74 // qC1		IPR001680 // G-protein beta WD-40 repeat	ENSMUSG00000035351
1417448_at	2.632	1.451	1.15	0.576	1810008A18Rik	RIKEN cDNA 1810008A18 gene	---	---	---	---	1417448_at	108707	NM_133998	1916334	P58468 /// Q8C2N1 /// Q8C660	chr10 C1	---	chr10:77372189-77401285 (-) // 92.95 // qC1		---	ENSMUSG00000032977
1455010_at	1.676	1.373	0.995	0.499	unknown	unknown	unknown	unknown	unknown	unknown	1455010_at	68949	BE859736	unknown	unknown	unknown	unknown	unknown		unknown	---	391959	XM_983517
1434239_at	5.213	2.657	0.87	0.439	AA408556	expressed sequence AA408556	---	---	---	---	1434239_at	107094	AW554921	3034438	Q6P5B0 /// Q7TMI5 /// Q80TU2	chr19 C3	---	chr19:41198980-41207071 (-) // 97.4 // qC3		---	ENSMUSG00000035049
1431182_at	1.95567	1.598	1.17767	0.595667	Hspa8	heat shock protein 8	74 // regulation of cell cycle // inferred from direct assay /// 6457 // protein folding // inferred from direct assay /// 6986 // response to unfolded protein // inferred from electronic annotation /// 9408 // response to heat // inferred from electronic annotation /// 51085 // chaperone cofactor dependent protein folding // inferred from genetic interaction	5634 // nucleus // inferred from electronic annotation	5515 // protein binding // inferred from physical interaction /// 5524 // ATP binding // inferred from electronic annotation /// 42623 // ATPase activity, coupled // inferred from direct assay /// 51082 // unfolded protein binding // inferred from physical interaction	---	1431182_at	15481	AK004608	105384	P63017 /// Q6NZD0	chr9 A5.1|9 24.0 cM	---	chr9:40865002-40869847 (+) // 88.71 // qA5.1		IPR001023 // Heat shock protein Hsp70	ENSMUSG00000015656 /// ENSMUSG00000062019
1433565_at	2.712	1.58	1.134	0.575	2410002M20Rik	RIKEN cDNA 2410002M20 gene	---	---	---	---	1433565_at	230596	BM209793	1916962	Q6PB58 /// Q8BVY2	chr4 C7	---	chr4:106910347-106924975 (-) // 98.93 // qC7		IPR005037 // PRP38 family	ENSMUSG00000063800
1417681_at	2.264	1.403	1.138	0.581	Cpsf5	cleavage and polyadenylation specific factor 5	6379 // mRNA cleavage // inferred from sequence or structural similarity	5634 // nucleus // inferred from sequence or structural similarity	---	mRNA_processing_binding_Reactome // GenMAPP	1417681_at	68219	BC008270	1915469	Q9CQF3 /// Q9CZQ0	chr8 C5	---	chr3:20718105-20719185 (+) // 88.94 // qA3 /// chr8:93366423-93383750 (-) // 90.43 // qC5		---	ENSMUSG00000039617 /// ENSMUSG00000031754
1447905_x_at	3.4405	1.77275	1.38625	0.7085	Nup62	nucleoporin 62	6810 // transport // inferred from sequence or structural similarity /// 6913 // nucleocytoplasmic transport // inferred from electronic annotation	5634 // nucleus // inferred from sequence or structural similarity /// 5643 // nuclear pore // inferred from direct assay	5487 // nucleocytoplasmic transporter activity // inferred from electronic annotation /// 17056 // structural constituent of nuclear pore // inferred from electronic annotation	---	1447905_x_at	18226	BB331755	1351500	Q63850	chr7 B2|7 23.1 cM	---	chr7:32224212-32224403 (+) // 96.34 // qB2		IPR007758 // Nsp1-like, C-terminal	ENSMUSG00000043858
1418222_at	4	2.537	1.391	0.711	2610024G14Rik	RIKEN cDNA 2610024G14 gene	---	5615 // extracellular space // traceable author statement	5525 // GTP binding // inferred from electronic annotation	---	1418222_at	56412	NM_019836	1914306	Q8BMY1 /// Q99JU4 /// Q9JJG9	chr5 C3.3	---	chr5:76030475-76046714 (-) // 93.28 // qC3.3		---	ENSMUSG00000036285
1432188_s_at	3.0795	2.1185	1.515	0.775	Nup43	nucleoporin 43	6810 // transport // inferred from electronic annotation /// 15031 // protein transport // inferred from electronic annotation	5634 // nucleus // inferred from electronic annotation /// 16021 // integral to membrane // inferred from electronic annotation /// 19867 // outer membrane // inferred from electronic annotation	15288 // porin activity // inferred from electronic annotation	---	1432188_s_at	69912	AK011422	1917162	P59235 /// Q7TT04 /// Q8BT98 /// Q921S9	chr10 A1	---	chr10:7337569-7348844 (+) // 85.47 // qA1		IPR001680 // G-protein beta WD-40 repeat	ENSMUSG00000040034
1449072_a_at	3.539	1.649	1.1175	0.574	2510005D08Rik	RIKEN cDNA 2510005D08 gene	6306 // DNA methylation // inferred from sequence or structural similarity	---	3677 // DNA binding // inferred from sequence or structural similarity /// 8168 // methyltransferase activity // inferred from electronic annotation /// 8170 // N-methyltransferase activity // inferred from sequence or structural similarity	---	1449072_a_at	68043	NM_026526	1915293	Q9CY45 /// Q9CQR0	chr14 C2	---	chr14:49538101-49558176 (-) // 89.78 // qC2		---	ENSMUSG00000021951
1423823_at	2.59	1.867	1.285	0.662	2610012O22Rik	RIKEN cDNA 2610012O22 gene	6412 // protein biosynthesis // inferred from electronic annotation /// 7046 // ribosome biogenesis // inferred from electronic annotation	5622 // intracellular // inferred from electronic annotation /// 5634 // nucleus // inferred from electronic annotation /// 5840 // ribosome // inferred from electronic annotation	3735 // structural constituent of ribosome // inferred from electronic annotation	---	1423823_at	69902	BC005734	1917152	Q9D0I8	chr4 D3	---	chr4:137801224-137806341 (-) // 96.12 // qD3 /// chrUn_random:61585011-61585982 (-) // 76.13 //		---	ENSMUSG00000028741
1448358_s_at	3.1055	1.899	1.447	0.747	Snrpg	small nuclear ribonucleoprotein polypeptide G	398 // nuclear mRNA splicing, via spliceosome // inferred from sequence or structural similarity /// 6397 // mRNA processing // inferred from sequence or structural similarity	5634 // nucleus // inferred from sequence or structural similarity /// 5681 // spliceosome complex // inferred from sequence or structural similarity /// 5732 // small nucleolar ribonucleoprotein complex // inferred from sequence or structural similarity /// 30529 // ribonucleoprotein complex // inferred from electronic annotation	3723 // RNA binding // inferred from sequence or structural similarity	---	1448358_s_at	68011	NM_026506	1915261	P62309	chr6 B1	---	chr1:119639875-119640238 (+) // 42.64 // qE2.3		IPR001163 // Small nuclear ribonucleoprotein (Sm protein)	ENSMUSG00000049124
1451262_a_at	3.7335	1.8735	1.3795	0.7125	unknown	unknown	unknown	unknown	unknown	unknown	1451262_a_at	231872	BC026972	unknown	unknown	unknown	unknown	unknown		unknown	ENSMUSG00000029610	200499	NM_146165
1415702_a_at	2.78	2.061	1.623	0.839	Ctbp1	C-terminal binding protein 1	6564 // L-serine biosynthesis // inferred from electronic annotation	5634 // nucleus // inferred from electronic annotation /// 5794 // Golgi apparatus // inferred from electronic annotation	5515 // protein binding // inferred from physical interaction /// 16491 // oxidoreductase activity // inferred from electronic annotation /// 16616 // oxidoreductase activity, acting on the CH-OH group of donors, NAD or NADP as acceptor // inferred from electronic annotation	---	1415702_a_at	13016	BC013702	1201685	O88712 /// Q91WI6 /// Q91YX3	chr5 B1	---	chr5:31695655-31722893 (-) // 95.29 // qB1		IPR006139 // D-isomer specific 2-hydroxyacid dehydrogenase, catalytic domain /// IPR006140 // D-isomer specific 2-hydroxyacid dehydrogenase, NAD binding domain	ENSMUSG00000037373
1460353_at	2.2745	1.505	1.186	0.6135	unknown	unknown	unknown	unknown	unknown	unknown	1460353_at	72787	BC021337	unknown	unknown	unknown	unknown	unknown		unknown	ENSMUSG00000028614	28478	NM_028355
1448536_at	3.372	2.057	1.68	0.874	Lsm3	LSM3 homolog, U6 small nuclear RNA associated (S. cerevisiae)	398 // nuclear mRNA splicing, via spliceosome // inferred from electronic annotation /// 6374 // nuclear mRNA splicing via U2-type spliceosome // inferred from sequence or structural similarity /// 6397 // mRNA processing // inferred from electronic annotation	5634 // nucleus // inferred from electronic annotation /// 5732 // small nucleolar ribonucleoprotein complex // inferred from electronic annotation /// 30529 // ribonucleoprotein complex // inferred from electronic annotation /// 46540 // U4/U6 x U5 tri-snRNP complex // inferred from sequence or structural similarity	3723 // RNA binding // inferred from electronic annotation /// 30629 // U6 snRNA 3'-end binding // inferred from sequence or structural similarity	---	1448536_at	67678	NM_026309	1914928	P62311	chr6 D2	---	chr6:91868193-91874300 (+) // 86.53 // qD1		IPR001163 // Small nuclear ribonucleoprotein (Sm protein)	ENSMUSG00000034192
1452760_at	2.578	1.81	1.506	0.784	unknown	unknown	unknown	unknown	unknown	unknown	1452760_at	70312	AK010963	unknown	unknown	unknown	unknown	unknown		unknown	ENSMUSG00000034889	87628	XM_618787 /// XM_901292 /// XM_916201 /// XM_924158 /// XM_988045
1422844_a_at	3.492	1.714	1.064	0.554	2610312E17Rik	RIKEN cDNA 2610312E17 gene	---	---	---	---	1422844_a_at	70465	NM_027432	1917715	Q99J09	chr3 F2.2	---	chr3:106277557-106286330 (+) // 99.42 // qF2.2		IPR001680 // G-protein beta WD-40 repeat	ENSMUSG00000000561
1416685_s_at	4.4225	2.1145	1.3655	0.7115	Fbl	fibrillarin	6364 // rRNA processing // traceable author statement /// 16074 // snoRNA metabolism // inferred from mutant phenotype	5634 // nucleus // inferred from electronic annotation /// 5730 // nucleolus // inferred from direct assay /// 15030 // Cajal body // inferred from direct assay /// 30529 // ribonucleoprotein complex // inferred from electronic annotation	3723 // RNA binding // inferred from electronic annotation /// 30515 // snoRNA binding // traceable author statement	mRNA_processing_binding_Reactome // GenMAPP	1416685_s_at	14113	NM_007991	1355553	P35550 /// Q99L58	---	---	chr7:17128533-17138079 (+) // 82.67 // qA3 /// chr17:6071704-6072864 (-) // 80.13 // qA1		IPR000692 // Fibrillarin	ENSMUSG00000046865
1451967_x_at	3.41125	2.69075	1.55875	0.8135	unknown	unknown	unknown	unknown	unknown	unknown	1451967_x_at	16211	BC004096	unknown	unknown	unknown	unknown	unknown		unknown	ENSMUSG00000001440	251013	NM_008379
1443794_x_at	4.72	3.01225	1.56475	0.817	AI326906	expressed sequence AI326906	---	---	---	---	1443794_x_at	100608	BB305623	2140843	Q8BHY2 /// Q8R1F7	chr5 F	---	---		---	ENSMUSG00000033294
1416621_at	1.857	1.523	1.196	0.628	Llglh	lethal giant larvae homolog	35090 // maintenance of apical/basal cell polarity // inferred from mutant phenotype	5737 // cytoplasm // inferred from direct assay	---	---	1416621_at	16897	NM_008502	102682	Q61856 /// Q7TNV3 /// Q80VF1 /// Q80Y17 /// Q8BN92 /// Q8BNH9	chr11 B2|11 34.0 cM	---	chr11:60312355-60326728 (+) // 98.47 // qB2		IPR001680 // G-protein beta WD-40 repeat	ENSMUSG00000020536
1437520_a_at	3.19	2.1455	1.395	0.733	Pcnt1	pericentrin 1	---	---	---	---	1437520_a_at	445007	BB320388	3046173	Q8R480 /// Q9CYI9	---	---	chr11:115254690-115255029 (+) // 99.12 // qE2		---	---
1422441_x_at	4.04433	1.722	1.254	0.664333	Cdk4	cyclin-dependent kinase 4	74 // regulation of cell cycle // inferred from direct assay /// 910 // cytokinesis // inferred from electronic annotation /// 6468 // protein amino acid phosphorylation // inferred from direct assay /// 7049 // cell cycle // inferred from electronic annotation /// 7165 // signal transduction // inferred from direct assay /// 42127 // regulation of cell proliferation // inferred from mutant pheno…	307 // cyclin-dependent protein kinase holoenzyme complex // inferred from physical interaction /// 5634 // nucleus // inferred from direct assay /// 5667 // transcription factor complex // inferred from direct assay	4672 // protein kinase activity // inferred from direct assay /// 4674 // protein serine/threonine kinase activity // inferred from electronic annotation /// 4693 // cyclin-dependent protein kinase activity // inferred from direct assay /// 5515 // protein binding // inferred from physical interaction /// 5524 // ATP binding // inferred from electronic annotation /// 16301 // kinase activity // i…	Cell_Cycle_KEGG // GenMAPP /// G1_to_S_cell_cycle_Reactome // GenMAPP /// Ovarian_Infertility_Genes // GenMAPP	1422441_x_at	12567	NM_009870	88357	P30285 /// Q8BP21 /// Q9CSQ6 /// Q9CYR7 /// Q9D193	chr10 D3	---	chr10:127185392-127189215 (+) // 97.51 // qD3		IPR000719 // Protein kinase	ENSMUSG00000006728
1447640_s_at	2.7545	2.11	1.568	0.832	---	---	---	---	---	---	1447640_s_at	18516	BB554874	---	---	---	---	chr2:34131743-34132035 (-) // 97.6 // qB		IPR005542 // PBX domain /// IPR001356 // Homeobox	ENSMUSG00000038718	239941	NM_016768
1452073_at	3.228	1.615	1.318	0.7	unknown	unknown	unknown	unknown	unknown	unknown	1452073_at	109212	AK011345	unknown	unknown	unknown	unknown	unknown		unknown	ENSMUSG00000020808	33118	NM_144526
1436040_at	2.261	1.573	0.997	0.53	2310005L22Rik	RIKEN cDNA 2310005L22 gene	---	---	---	---	1436040_at	69471	BI180630	1916721	---	---	---	chr4:130557679-130560011 (+) // 97.36 // qD2.3 /// chr4_random:459118-461450 (+) // 97.36 //		---	---
1453983_a_at	3.27	2.665	1.267	0.676	unknown	unknown	unknown	unknown	unknown	unknown	1453983_a_at	67493	BC003467	unknown	unknown	unknown	unknown	unknown		unknown	---	45748	NM_026197
1416336_s_at	2.588	1.687	1.29	0.689	Snrpd1	small nuclear ribonucleoprotein D1	245 // spliceosome assembly // inferred from sequence or structural similarity /// 398 // nuclear mRNA splicing, via spliceosome // inferred from electronic annotation /// 6397 // mRNA processing // inferred from sequence or structural similarity	5634 // nucleus // inferred from sequence or structural similarity /// 5681 // spliceosome complex // inferred from electronic annotation /// 5732 // small nucleolar ribonucleoprotein complex // inferred from sequence or structural similarity /// 30529 // ribonucleoprotein complex // inferred from electronic annotation	3723 // RNA binding // inferred from sequence or structural similarity	---	1416336_s_at	20641	NM_009226	98344	P62315	chr18 A1	---	chr18:10839753-10850222 (+) // 96.93 // qA1		IPR001163 // Small nuclear ribonucleoprotein (Sm protein)	ENSMUSG00000002477
1416341_at	3.192	1.833	1.436	0.767	Polr2c	polymerase (RNA) II (DNA directed) polypeptide C	6350 // transcription // inferred from electronic annotation	5634 // nucleus // inferred from electronic annotation /// 5665 // DNA-directed RNA polymerase II, core complex // inferred from electronic annotation	3677 // DNA binding // inferred from electronic annotation /// 3899 // DNA-directed RNA polymerase activity // inferred from electronic annotation /// 16740 // transferase activity // inferred from electronic annotation	RNA_transcription_Reactome // GenMAPP	1416341_at	20021	NM_009090	109299	P97760 /// Q99M46	chr8 C5	---	chr8:94205341-94212082 (+) // 96.53 // qC5 /// chr18:51482943-51483721 (+) // 48.71 // qD1 /// chrUn_random:52129493-52130272 (+) // 48.71 // /// chr11:9044259-9045448 (-) // 74.74 // qA1		IPR008193 // DNA-directed RNA polymerase, 13 to 16 kDa subunit /// IPR001700 // RNA polymerase, alpha chain, bacterial and organelle	ENSMUSG00000031783
1460642_at	2.037	1.384	1.133	0.607	unknown	unknown	unknown	unknown	unknown	unknown	1460642_at	22032	NM_009423	unknown	unknown	unknown	unknown	unknown		unknown	ENSMUSG00000017386	390418	NM_009423
1434316_at	3.425	2.392	1.379	0.741	Chsy1	carbohydrate (chondroitin) synthase 1	30206 // chondroitin sulfate biosynthesis // inferred from sequence or structural similarity	---	47238 // glucuronosyl-N-acetylgalactosaminyl-proteoglycan 4-beta-N-acetylgalactosaminyltransferase activity // inferred from sequence or structural similarity	---	1434316_at	269941	BQ174991	2681120	Q6ZQ11	chr7 B5	---	chr7:53203629-53205039 (+) // 97.17 // qB5		IPR008428 // Chondroitin N-acetylgalactosaminyltransferase	---
1448720_at	2.581	1.799	1.498	0.805	2610040E16Rik	RIKEN cDNA 2610040E16 gene	---	---	---	---	1448720_at	67144	NM_024194	1914394	Q78KN5 /// Q78WQ9 /// Q8BS83 /// Q9CRC8	chr3 H4	---	chr3:158653479-158684245 (+) // 99.15 // qH4		IPR001611 // Leucine-rich repeat	ENSMUSG00000063052
1450847_at	2.518	1.70133	1.363	0.732667	unknown	unknown	unknown	unknown	unknown	unknown	1450847_at	68092	BE285362	unknown	unknown	unknown	unknown	unknown		unknown	ENSMUSG00000022774	290027	NM_026554
1452029_a_at	2.118	1.566	1.248	0.6715	unknown	unknown	unknown	unknown	unknown	unknown	1452029_a_at	75029	AF479673	unknown	unknown	unknown	unknown	unknown		unknown	ENSMUSG00000049184	159402	NM_152821
1424170_at	3.251	1.952	1.444	0.779	Phf5a	PHD finger protein 5A	398 // nuclear mRNA splicing, via spliceosome // inferred from electronic annotation /// 6355 // regulation of transcription, DNA-dependent // inferred from electronic annotation /// 6397 // mRNA processing // inferred from electronic annotation	5634 // nucleus // inferred from electronic annotation /// 5681 // spliceosome complex // inferred from electronic annotation /// 5730 // nucleolus // inferred from direct assay /// 16363 // nuclear matrix // inferred from direct assay	3677 // DNA binding // inferred from electronic annotation	---	1424170_at	68479	BC025161	2156864	P83870	chr15 E	---	chr15:82203036-82209625 (-) // 86.32 // qE1		IPR005345 // Protein of unknown function UPF0123	ENSMUSG00000061360
1435544_at	3.97	2.113	1.214	0.655	Exosc6	exosome component 6	6364 // rRNA processing // inferred from electronic annotation	178 // exosome (RNase complex) // inferred from electronic annotation /// 5634 // nucleus // inferred from electronic annotation	3723 // RNA binding // inferred from electronic annotation /// 4518 // nuclease activity // inferred from electronic annotation /// 4527 // exonuclease activity // inferred from electronic annotation /// 4812 // tRNA ligase activity // inferred from electronic annotation /// 16787 // hydrolase activity // inferred from electronic annotation /// 16874 // ligase activity // inferred from electronic…	---	1435544_at	72544	BB446614	1919794	Q8BTW3 /// Q9CSR7	chr8 E1	---	chr8:110383429-110384069 (+) // 99.53 // qE1		IPR001247 // 3' exoribonuclease	---
1429382_at	2.071	1.433	1.005	0.543	Nr1i3	nuclear receptor subfamily 1, group I, member 3	6355 // regulation of transcription, DNA-dependent // inferred from electronic annotation /// 16481 // negative regulation of transcription // inferred from direct assay /// 45449 // regulation of transcription // inferred from direct assay	5634 // nucleus // inferred from direct assay /// 5829 // cytosol // inferred from direct assay	3677 // DNA binding // inferred from direct assay /// 3700 // transcription factor activity // inferred from electronic annotation /// 3707 // steroid hormone receptor activity // inferred from electronic annotation /// 4872 // receptor activity // inferred from electronic annotation /// 4879 // ligand-dependent nuclear receptor activity // inferred from electronic annotation /// 5515 // protein …	Nuclear_Receptors // GenMAPP	1429382_at	12355	AV253376	1346307	O35627 /// Q8C0Y3 /// Q8CI30 /// Q9CZR3	chr1 H3|1 92.6 cM	---	chr1:171290230-171293742 (-) // 98.38 // qH3		IPR001925 // Porin, eukaryotic type	ENSMUSG00000005677
1459354_at	2.204	1.727	1.408	0.762333	unknown	unknown	unknown	unknown	unknown	unknown	1459354_at	54613	AV264369	unknown	unknown	unknown	unknown	unknown		unknown	---	212742	NM_018784
1424436_at	4.42767	2.22367	1.39833	0.757333	Gart	phosphoribosylglycinamide formyltransferase	6164 // purine nucleotide biosynthesis // inferred from electronic annotation /// 6189 // 'de novo' IMP biosynthesis // inferred from electronic annotation /// 9058 // biosynthesis // inferred from electronic annotation /// 9113 // purine base biosynthesis // inferred from electronic annotation	5737 // cytoplasm // inferred from electronic annotation	3824 // catalytic activity // inferred from electronic annotation /// 4637 // phosphoribosylamine-glycine ligase activity // inferred from electronic annotation /// 4641 // phosphoribosylformylglycinamidine cyclo-ligase activity // inferred from electronic annotation /// 4644 // phosphoribosylglycinamide formyltransferase activity // inferred from electronic annotation /// 16740 // transferase ac…	---	1424436_at	14450	U01023	95654	Q64737	chr16 C3-C4|16 63.0 cM	---	chr16:92097760-92111280 (-) // 97.0 // qC3.3		IPR000115 // Phosphoribosylglycinamide synthetase /// IPR000728 // AIR synthase related protein /// IPR010918 // AIR synthase related protein, C-terminal /// IPR002376 // Formyl transferase, N-terminal	ENSMUSG00000022962
1452608_at	2.3205	1.7865	1.1395	0.6175	unknown	unknown	unknown	unknown	unknown	unknown	1452608_at	56309	BB046347	unknown	unknown	unknown	unknown	unknown		unknown	ENSMUSG00000028647	220922	NM_019660
1452880_at	2.894	2.092	1.304	0.709	unknown	unknown	unknown	unknown	unknown	unknown	1452880_at	448850	AK003721	unknown	unknown	unknown	unknown	unknown		unknown	ENSMUSG00000020526	379733	NM_001005223
1418305_s_at	5.334	2.975	1.154	0.628	Nola1	nucleolar protein family A, member 1 (H/ACA small nucleolar RNPs)	6364 // rRNA processing // inferred from electronic annotation /// 7046 // ribosome biogenesis // inferred from electronic annotation	1651 // dense fibrillar component // inferred from sequence or structural similarity /// 5634 // nucleus // inferred from electronic annotation /// 30529 // ribonucleoprotein complex // inferred from electronic annotation /// 30532 // small nuclear ribonucleoprotein complex // inferred from electronic annotation	19843 // rRNA binding // inferred from electronic annotation /// 30515 // snoRNA binding // inferred from sequence or structural similarity	---	1418305_s_at	68147	NM_026578	1930948	Q9CY66	chr3 G3	---	chr3:130363024-130369426 (-) // 80.36 // qG3		IPR007504 // Gar1 protein RNA-binding region	ENSMUSG00000028010
1420138_at	2.713	1.466	0.959	0.522	Slc19a1	solute carrier family 19 (sodium/hydrogen exchanger), member 1	6810 // transport // inferred from electronic annotation	5887 // integral to plasma membrane // inferred from electronic annotation /// 16020 // membrane // inferred from electronic annotation /// 16021 // integral to membrane // traceable author statement	5386 // carrier activity // inferred from electronic annotation /// 5542 // folic acid binding // inferred from electronic annotation /// 8518 // reduced folate carrier activity // inferred from electronic annotation	---	1420138_at	20509	AI323572	103182	P41438 /// Q9DCR3	chr10 C1|10 41.3 cM	---	chr10:76923512-76923889 (+) // 98.43 // qC1		IPR002666 // Reduced folate carrier	ENSMUSG00000001436
1455814_x_at	3.695	2.056	1.4722	0.8024	unknown	unknown	unknown	unknown	unknown	unknown	1455814_x_at	68278	AV111502	unknown	unknown	unknown	unknown	unknown		unknown	ENSMUSG00000005481	28222	NM_197982
1422755_at	2.911	1.696	1.205	0.658	---	---	---	---	---	---	1422755_at	12229	NM_013482	---	---	---	---	chrX:124549481-124590292 (-) // 98.11 // qE3		IPR001849 // Pleckstrin-like /// IPR001562 // Tec/Btk domain /// IPR001452 // SH3 /// IPR000980 // SH2 motif /// IPR000719 // Protein kinase	ENSMUSG00000031264	4475	NM_013482
1417649_at	3.227	1.616	0.765	0.418	Cdkn1c	cyclin-dependent kinase inhibitor 1C (P57)	7049 // cell cycle // inferred from electronic annotation /// 7050 // cell cycle arrest // inferred from electronic annotation	5634 // nucleus // inferred from electronic annotation	4860 // protein kinase inhibitor activity // inferred from electronic annotation /// 4861 // cyclin-dependent protein kinase inhibitor activity // inferred from electronic annotation /// 5515 // protein binding // inferred from physical interaction /// 16301 // kinase activity // inferred from electronic annotation	G1_to_S_cell_cycle_Reactome // GenMAPP	1417649_at	12577	NM_009876	104564	P49919 /// Q8BP34	chr7 F5|7 69.49 cM	---	chr7:131163108-131165768 (-) // 82.98 // qF5		IPR003175 // Cyclin-dependent kinase inhibitor	ENSMUSG00000037664
1452226_at	4.4135	2.3735	1.5615	0.854	unknown	unknown	unknown	unknown	unknown	unknown	1452226_at	108911	AV122997	unknown	unknown	unknown	unknown	unknown		unknown	ENSMUSG00000040945	253	NM_173867
1456566_x_at	2.3862	1.7836	1.339	0.734	unknown	unknown	unknown	unknown	unknown	unknown	1456566_x_at	56275	BB730281	unknown	unknown	unknown	unknown	unknown		unknown	ENSMUSG00000006456	---	NM_019869
1454927_at	2.314	1.889	1.472	0.807	unknown	unknown	unknown	unknown	unknown	unknown	1454927_at	22701	BB022304	unknown	unknown	unknown	unknown	unknown		unknown	ENSMUSG00000047003	87210	NM_011759
1448324_at	4.1785	2.034	1.403	0.77375	Rnps1	ribonucleic acid binding protein S1	398 // nuclear mRNA splicing, via spliceosome // inferred from electronic annotation /// 6397 // mRNA processing // inferred from electronic annotation	---	3676 // nucleic acid binding // inferred from sequence or structural similarity /// 3677 // DNA binding // inferred from electronic annotation	mRNA_processing_binding_Reactome // GenMAPP	1448324_at	19826	NM_009070	97960	Q62150 /// Q922H8 /// Q99M28	chr17 A3.3	---	chr17:23010568-23021787 (+) // 90.34 // qA3.3		IPR000504 // RNA-binding region RNP-1 (RNA recognition motif)	ENSMUSG00000034681
1416042_s_at	2.627	2.06	1.607	0.889	Nasp	nuclear autoantigenic sperm protein (histone-binding)	---	5634 // nucleus // inferred from direct assay	5515 // protein binding // inferred from physical interaction /// 42393 // histone binding // inferred from direct assay	---	1416042_s_at	50927	BB493242	2441802	O35499 /// O88993 /// Q99KE9	---	---	chr4:114946692-114973556 (-) // 98.31 // qD1		IPR001440 // TPR repeat	ENSMUSG00000028693
1455804_x_at	2.27	1.87733	1.25733	0.696333	unknown	unknown	unknown	unknown	unknown	unknown	1455804_x_at	67041	AV213379	unknown	unknown	unknown	unknown	unknown		unknown	ENSMUSG00000022186	13445	NM_024188
1460000_at	6.75667	2.229	1.358	0.752333	unknown	unknown	unknown	unknown	unknown	unknown	1460000_at	330096	BB740315	unknown	unknown	unknown	unknown	unknown		unknown	ENSMUSG00000050010	---	NM_001033415
1451384_at	2.14	1.682	1.243	0.692	unknown	unknown	unknown	unknown	unknown	unknown	1451384_at	77035	BC024807	unknown	unknown	unknown	unknown	unknown		unknown	ENSMUSG00000030752	307239	NM_029842
1452753_at	3.32	1.85933	1.43333	0.799333	unknown	unknown	unknown	unknown	unknown	unknown	1452753_at	68837	BM206907	unknown	unknown	unknown	unknown	unknown		unknown	---	209750	XM_126489 /// XM_912704
1437327_x_at	6.14	2.923	1.466	0.818	2310057D15Rik	RIKEN cDNA 2310057D15 gene	8152 // metabolism // inferred from sequence or structural similarity	---	16787 // hydrolase activity // inferred from sequence or structural similarity	---	1437327_x_at	67870	BB251327	1915120	Q8BGB7 /// Q8VC92 /// Q9D6U4	chr5 E3	---	chr5:97391919-97392188 (+) // 89.9 // qE3		IPR005834 // Haloacid dehalogenase-like hydrolase	ENSMUSG00000029326
1452252_at	3.032	1.52	1.084	0.605	unknown	unknown	unknown	unknown	unknown	unknown	1452252_at	70683	BC005522	unknown	unknown	unknown	unknown	unknown		unknown	ENSMUSG00000004356	29631	XM_125867 /// XM_901758 /// XM_901765 /// XM_917289 /// XM_924863 /// XM_974577 /// XM_974617 /// XM_974651
1452560_a_at	2.346	1.71	1.377	0.769	unknown	unknown	unknown	unknown	unknown	unknown	1452560_a_at	18044	D78642	unknown	unknown	unknown	unknown	unknown		unknown	ENSMUSG00000023994	4929	NM_010913
1428272_at	3.079	1.785	1.269	0.709	1500010M16Rik	RIKEN cDNA 1500010M16 gene	6412 // protein biosynthesis // inferred from electronic annotation /// 6413 // translational initiation // inferred from electronic annotation /// 6417 // regulation of protein biosynthesis // inferred from electronic annotation /// 6445 // regulation of translation // inferred from electronic annotation	---	3743 // translation initiation factor activity // inferred from electronic annotation	---	1428272_at	68969	AK005192	1916219	Q9CXU9	chr9 F4	---	chr9:120485947-120488581 (+) // 86.67 // qF4		IPR001950 // Translation initiation factor SUI1	ENSMUSG00000006941
1423456_at	2.717	1.289	1.066	0.597	Bzw2	basic leucine zipper and W2 domains 2	6446 // regulation of translational initiation // inferred from sequence or structural similarity	---	3743 // translation initiation factor activity // inferred from sequence or structural similarity	---	1423456_at	66912	BM932775	1914162	Q6PDC5 /// Q91VK1 /// Q9D0N4	chr12 B2	---	chr12:31119196-31184178 (-) // 94.64 // qA3		IPR003307 // eIF4-gamma/eIF5/eIF2-epsilon	ENSMUSG00000020547
1417132_at	2.9995	2.006	1.2485	0.6995	Cdc25a	cell division cycle 25 homolog A (S. cerevisiae)	87 // M phase of mitotic cell cycle // inferred from electronic annotation /// 910 // cytokinesis // inferred from electronic annotation /// 6470 // protein amino acid dephosphorylation // inferred from electronic annotation /// 7049 // cell cycle // inferred from electronic annotation /// 7067 // mitosis // inferred from electronic annotation	5622 // intracellular // inferred from electronic annotation	4721 // phosphoprotein phosphatase activity // inferred from electronic annotation /// 4725 // protein tyrosine phosphatase activity // inferred from electronic annotation /// 16787 // hydrolase activity // inferred from electronic annotation	Cell_Cycle_KEGG // GenMAPP /// G1_to_S_cell_cycle_Reactome // GenMAPP	1417132_at	12530	C76119	103198	P48964 /// Q80VD9	chr9 F2|9 62.0 cM	---	chr9:109859886-109878242 (+) // 95.81 // qF2		IPR000751 // M-phase inducer phosphatase /// IPR001763 // Rhodanese-like	ENSMUSG00000032477
1434711_at	2.034	1.464	1.215	0.682	BC030867	cDNA sequence BC030867	---	---	---	---	1434711_at	217216	AV094888	2387601	Q8CDN3 /// Q8K0P9	chr11 D	---	chr11:101930440-101936303 (+) // 95.84 // qD		---	ENSMUSG00000034773
1448246_at	2.61	1.598	1.29	0.726	Hdac1	histone deacetylase 1	6355 // regulation of transcription, DNA-dependent // inferred from electronic annotation /// 7492 // endoderm development // inferred from direct assay /// 16568 // chromatin modification // inferred from electronic annotation	118 // histone deacetylase complex // inferred from physical interaction /// 792 // heterochromatin // inferred from direct assay /// 5634 // nucleus // inferred from electronic annotation /// 16581 // NuRD complex // inferred from physical interaction	4407 // histone deacetylase activity // inferred from electronic annotation /// 5515 // protein binding // inferred from physical interaction /// 16787 // hydrolase activity // inferred from electronic annotation	Cell_Cycle_KEGG // GenMAPP	1448246_at	15181	NM_008228	108086	O09106	chr17 E2|4 59.0 cM	---	chr17:77035013-77037027 (+) // 94.53 // qE2 /// chr12:72920070-72922050 (-) // 88.86 // qC3 /// chr18:86361317-86363184 (-) // 86.37 // qE4 /// chr4:127886419-127913019 (-) // 93.9 // qD2.2		IPR000286 // Histone deacetylase superfamily /// IPR003671 // Spindlin/spermiogenesis-specific protein	ENSMUSG00000061062
1424028_at	4.034	1.755	1.418	0.799	5830457O10Rik	RIKEN cDNA 5830457O10 gene	---	---	---	---	1424028_at	214987	BC023107	2443370	Q8BHM2 /// Q8R5A5	chr8 D3	---	chr15:5774581-5776312 (+) // 56.48 // qA1 /// chr8:106194868-106198364 (-) // 96.2 // qD3		---	ENSMUSG00000046691
1448199_at	3.11	1.884	1.205	0.679	Ankrd10	ankyrin repeat domain 10	6355 // regulation of transcription, DNA-dependent // inferred from sequence or structural similarity	---	3677 // DNA binding // inferred from sequence or structural similarity /// 3700 // transcription factor activity // inferred from sequence or structural similarity	---	1448199_at	102334	NM_133971	1919755	Q99LW0 /// Q8BG46 /// Q8BGB6 /// Q8BYG1	chr8 A1.1	---	chr8:11619151-11643370 (-) // 97.78 // qA1.1		IPR002110 // Ankyrin	ENSMUSG00000031508
1423850_at	3.072	1.758	1.241	0.7	Nsun2	NOL1/NOP2/Sun domain family 2	---	---	---	---	1423850_at	28114	BC013625	107252	Q8BPG9 /// Q8CDF9 /// Q91YX9	chr13 B3|13 40.0 cM	---	chr13:66049048-66071368 (+) // 94.33 // qB3		IPR001678 // Bacterial Sun/eukaryotic nucleolar Nop1/Nop2	ENSMUSG00000021595
1426118_a_at	2.945	1.62	1.054	0.595	Tomm40	translocase of outer mitochondrial membrane 40 homolog (yeast)	6810 // transport // inferred from electronic annotation /// 6820 // anion transport // inferred from electronic annotation /// 15031 // protein transport // inferred from electronic annotation	5739 // mitochondrion // inferred from direct assay /// 5741 // mitochondrial outer membrane // inferred from electronic annotation /// 16021 // integral to membrane // inferred from electronic annotation /// 19867 // outer membrane // inferred from electronic annotation	8308 // voltage-gated ion-selective channel activity // inferred from electronic annotation	---	1426118_a_at	53333	AF109918	1858259	Q9QYA2 /// Q8CFI4 /// Q8VI26 /// Q8VI27	chr7 A2	---	chr7_random:41148244-41759611 (-) // 84.67 //		IPR001925 // Porin, eukaryotic type	ENSMUSG00000002984
1416362_a_at	3.812	1.77	1.222	0.693	Fkbp4	FK506 binding protein 4	6457 // protein folding // inferred from electronic annotation	5634 // nucleus // inferred from electronic annotation	3755 // peptidyl-prolyl cis-trans isomerase activity // inferred from electronic annotation /// 16853 // isomerase activity // inferred from electronic annotation	---	1416362_a_at	14228	BB456860	95543	P30416 /// Q8CBS1	chr6 F3	---	chr6:129084489-129093629 (-) // 86.86 // qF3		IPR001179 // Peptidylprolyl isomerase, FKBP-type /// IPR001440 // TPR repeat	ENSMUSG00000030357
1456501_at	2.54433	1.77267	1.31567	0.747	unknown	unknown	unknown	unknown	unknown	unknown	1456501_at	66497	BB270728	unknown	unknown	unknown	unknown	unknown		unknown	ENSMUSG00000051628	---	NM_025599
1450854_at	3.8015	2.34475	1.38325	0.78675	unknown	unknown	unknown	unknown	unknown	unknown	1450854_at	18813	BM232515	unknown	unknown	unknown	unknown	unknown		unknown	ENSMUSG00000025364	4742	NM_011119
1433530_at	3.314	2.71	1.08	0.615	2210411K19Rik	RIKEN cDNA 2210411K19 gene	---	---	---	---	1433530_at	70164	BI694945	---	---	---	---	chr10:128675150-128676173 (-) // 82.25 // qD3		IPR007836 // Ribosomal protein L41	---
1416212_at	2.893	1.611	1.134	0.648	Magoh	mago-nashi homolog, proliferation-associated (Drosophila)	398 // nuclear mRNA splicing, via spliceosome // inferred from electronic annotation /// 6397 // mRNA processing // inferred from electronic annotation /// 6406 // mRNA-nucleus export // inferred from electronic annotation /// 6810 // transport // inferred from electronic annotation /// 7292 // female gamete generation // inferred from sequence or structural similarity /// 7530 // sex determinati…	5634 // nucleus // inferred from sequence or structural similarity	3723 // RNA binding // inferred from electronic annotation	---	1416212_at	17149	NM_010760	3034985	P61327	chr4 C7|4 51.3 cM	---	chr4:106225417-106233041 (+) // 90.97 // qC7		IPR004023 // Mago nashi protein	ENSMUSG00000028609
1460495_s_at	4.534	2.777	1.653	0.945	unknown	unknown	unknown	unknown	unknown	unknown	1460495_s_at	64704	AK011536	unknown	unknown	unknown	unknown	unknown		unknown	ENSMUSG00000068329	21880	NM_019752
1448369_at	2.553	1.556	1.038	0.594	Pola2	polymerase (DNA directed), alpha 2	6260 // DNA replication // inferred from electronic annotation	5634 // nucleus // inferred from electronic annotation	---	DNA_replication_Reactome // GenMAPP /// G1_to_S_cell_cycle_Reactome // GenMAPP	1448369_at	18969	NM_008893	99690	P33611 /// Q8CIL1 /// Q8VDR3 /// Q922M1 /// Q9CTS2	chr19 A	---	chr19:5729458-5753104 (-) // 97.48 // qA		IPR007200 // DNA polymerase alpha subunit B	ENSMUSG00000024833
1454986_at	2.227	1.274	1.004	0.576	unknown	unknown	unknown	unknown	unknown	unknown	1454986_at	244219	BB152304	unknown	unknown	unknown	unknown	unknown		unknown	ENSMUSG00000049728	207872	NM_146259
1431502_a_at	2.247	1.452	1.115	0.64	Exosc3	exosome component 3	6364 // rRNA processing // inferred from electronic annotation	178 // exosome (RNase complex) // inferred from electronic annotation /// 5634 // nucleus // inferred from electronic annotation	3723 // RNA binding // inferred from electronic annotation /// 4518 // nuclease activity // inferred from electronic annotation /// 4527 // exonuclease activity // inferred from electronic annotation /// 16787 // hydrolase activity // inferred from electronic annotation	---	1431502_a_at	66362	AK012689	1913612	Q7TQK4	chr4 B2	---	chr4:44562579-44565697 (-) // 83.8 // qB1		---	ENSMUSG00000028322
1456013_x_at	4.0385	2.15	1.3675	0.785	unknown	unknown	unknown	unknown	unknown	unknown	1456013_x_at	67843	BB396486	unknown	unknown	unknown	unknown	unknown		unknown	ENSMUSG00000033272	273350	NM_026404
1426347_at	2.674	1.611	1.184	0.684	2010321M09Rik	RIKEN cDNA 2010321M09 gene	7229 // integrin-mediated signaling pathway // inferred from electronic annotation	---	---	---	1426347_at	69882	BM120802	1917132	Q8C072 /// Q8R3P6	chr9 C	---	chr9:65200661-65226691 (+) // 97.2 // qC		---	ENSMUSG00000034263
1452154_at	2.873	1.6505	1.368	0.7915	unknown	unknown	unknown	unknown	unknown	unknown	1452154_at	105148	BE915338	unknown	unknown	unknown	unknown	unknown		unknown	ENSMUSG00000037851	21118	NM_172015
1438091_a_at	2.69	1.996	1.361	0.7895	H2afz	H2A histone family, member Z	6334 // nucleosome assembly // inferred from sequence or structural similarity /// 7001 // chromosome organization and biogenesis (sensu Eukaryota) // inferred from sequence or structural similarity	786 // nucleosome // inferred from sequence or structural similarity /// 1740 // Barr body // inferred from sequence or structural similarity /// 5634 // nucleus // inferred from direct assay /// 5694 // chromosome // inferred from sequence or structural similarity	3677 // DNA binding // inferred from sequence or structural similarity	Proteasome_Degradation // GenMAPP	1438091_a_at	51788	AV003424	1888388	P17317	chr3 G3	---	chr3:138424168-138424516 (+) // 97.42 // qG3 /// chr12:78934600-78934948 (-) // 95.13 // qD1		IPR007125 // Histone core	ENSMUSG00000060214 /// ENSMUSG00000037894
1426946_at	3.2485	2.299	1.301	0.755	Ranbp5	RAN binding protein 5	59 // protein-nucleus import, docking // inferred from sequence or structural similarity /// 6607 // NLS-bearing substrate-nucleus import // inferred from sequence or structural similarity /// 6810 // transport // inferred from sequence or structural similarity /// 6886 // intracellular protein transport // inferred from sequence or structural similarity /// 15031 // protein transport // inferred…	5634 // nucleus // inferred from sequence or structural similarity /// 5643 // nuclear pore // inferred from sequence or structural similarity /// 5737 // cytoplasm // inferred from sequence or structural similarity	5095 // GTPase inhibitor activity // inferred from sequence or structural similarity /// 5515 // protein binding // inferred from physical interaction /// 8139 // nuclear localization sequence binding // inferred from sequence or structural similarity /// 8536 // RAN protein binding // inferred from sequence or structural similarity /// 8565 // protein transporter activity // inferred from sequen…	---	1426946_at	70572	AW536621	1353570	Q8BKC5 /// Q6NZC1 /// Q7TN23 /// Q9CYG6	chr14 E4	---	chr14:113249091-113285981 (+) // 99.24 // qE4		---	ENSMUSG00000030662
1460541_at	3.0975	2.076	1.297	0.7545	unknown	unknown	unknown	unknown	unknown	unknown	1460541_at	330836	BB547620	unknown	unknown	unknown	unknown	unknown		unknown	ENSMUSG00000031904	46749	NM_178798
1448122_at	2.603	1.721	1.241	0.723	Tcp1	t-complex protein 1	6457 // protein folding // inferred from electronic annotation	242 // pericentriolar material // inferred from direct assay /// 5720 // nuclear heterochromatin // inferred from direct assay /// 5815 // microtubule organizing center // inferred from direct assay	5524 // ATP binding // inferred from electronic annotation /// 51082 // unfolded protein binding // inferred from electronic annotation	---	1448122_at	21454	NM_013686	98535	P11984 /// P11983	chr17 A3-B|17 7.5 cM	---	chr17_random:3394134-3402827 (+) // 91.8 // /// chr17_random:111542-120235 (-) // 91.8 //		IPR002423 // Chaperonin Cpn60/TCP-1	ENSMUSG00000063463 /// ENSMUSG00000063501
1449017_at	3.524	1.977	1.431	0.834	Nutf2	nuclear transport factor 2	6606 // protein-nucleus import // inferred from sequence or structural similarity /// 6810 // transport // inferred from sequence or structural similarity /// 6886 // intracellular protein transport // inferred from sequence or structural similarity /// 15031 // protein transport // inferred from sequence or structural similarity	5622 // intracellular // inferred from sequence or structural similarity /// 5634 // nucleus // inferred from sequence or structural similarity /// 5643 // nuclear pore // inferred from sequence or structural similarity /// 5829 // cytosol // inferred from sequence or structural similarity	5215 // transporter activity // inferred from sequence or structural similarity /// 8565 // protein transporter activity // inferred from sequence or structural similarity	---	1449017_at	68051	AA920031	1915301	P61971	chr8 D3	---	chr8:105174386-105194152 (+) // 96.87 // qD3 /// chr17:79501022-79501891 (-) // 41.57 // qE3 /// chr18:10704655-10705537 (-) // 42.27 // qA1 /// chr19:52945128-52946003 (-) // 42.22 // qD2		IPR002075 // Nuclear transport factor 2 (NTF2)	ENSMUSG00000059449 /// ENSMUSG00000062057 /// ENSMUSG00000008450
1433886_at	3.084	1.589	1.165	0.68	Eif2b5	eukaryotic translation initiation factor 2B, subunit 5 epsilon	6412 // protein biosynthesis // inferred from electronic annotation	5634 // nucleus // inferred from direct assay /// 5737 // cytoplasm // inferred from direct assay	3743 // translation initiation factor activity // inferred from electronic annotation	Translation_Factors // GenMAPP	1433886_at	224045	AI327005	2146712	Q8CHW4	chr16 A3	---	chr16:20271563-20282016 (+) // 93.34 // qA3		IPR001451 // Bacterial transferase hexapeptide repeat /// IPR003307 // eIF4-gamma/eIF5/eIF2-epsilon	ENSMUSG00000003235
1417233_at	3.029	1.579	1.164	0.681	Chchd4	coiled-coil-helix-coiled-coil-helix domain containing 4	---	---	---	---	1417233_at	72170	NM_133928	1919420	Q8VEA4	chr6 D1	---	chr6:91815949-91825207 (-) // 98.12 // qD1		IPR010625 // CHCH	ENSMUSG00000034203
1434936_at	2.369	1.823	1.433	0.839	C86302	expressed sequence C86302	---	---	---	---	1434936_at	233876	BB295220	2142364	Q8BLH7	chr7 F3	---	chr7:114334869-114336805 (+) // 93.6 // qF3		---	ENSMUSG00000042606
1450422_a_at	2.499	1.63	0.9605	0.5625	unknown	unknown	unknown	unknown	unknown	unknown	1450422_a_at	72050	NM_023645	unknown	unknown	unknown	unknown	unknown		unknown	ENSMUSG00000026047	281714	NM_023645
1434624_x_at	2.08467	1.56	1.15733	0.68	Rps9	ribosomal protein S9	6412 // protein biosynthesis // inferred from sequence or structural similarity	5622 // intracellular // inferred from sequence or structural similarity /// 5840 // ribosome // inferred from sequence or structural similarity /// 15935 // small ribosomal subunit // inferred from electronic annotation /// 30529 // ribonucleoprotein complex // inferred from electronic annotation	3723 // RNA binding // inferred from sequence or structural similarity /// 3735 // structural constituent of ribosome // inferred from sequence or structural similarity	mRNA_processing_binding_Reactome // GenMAPP	1434624_x_at	76846	AA762498	1924096	Q6ZWN5 /// Q96EC0	chr7 A1	---	chr7_random:43735421-43737661 (+) // 95.48 //		IPR001912 // Ribosomal protein S4 /// IPR002942 // RNA-binding S4	ENSMUSG00000006333
1454904_at	3.25933	2.272	1.52533	0.899333	unknown	unknown	unknown	unknown	unknown	unknown	1454904_at	17772	BG976607	unknown	unknown	unknown	unknown	unknown		unknown	---	423278	NM_019926
1444975_at	2.886	1.692	1.3545	0.7995	Chchd6	Coiled-coil-helix-coiled-coil-helix domain containing 6	---	---	---	---	1444975_at	66098	BG070101	1913348	Q8C2Z6 /// Q91VN4 /// Q9D5I5 /// Q9DA45 /// Q9DAM8	chr6 D2	---	chr6:89885338-89886233 (-) // 48.94 // qD1		---	ENSMUSG00000030086
1419461_at	3.3	1.736	1.076	0.6365	Rpp14	ribonuclease P 14 subunit (human)	8033 // tRNA processing // inferred from sequence or structural similarity	5634 // nucleus // inferred from sequence or structural similarity	3723 // RNA binding // inferred from sequence or structural similarity /// 4526 // ribonuclease P activity // inferred from sequence or structural similarity /// 16787 // hydrolase activity // inferred from sequence or structural similarity	mRNA_processing_binding_Reactome // GenMAPP	1419461_at	67053	BI455861	3045279	Q8CAG5 /// Q9CQH8	chr14 A1	---	chr14:3879280-3890871 (+) // 80.33 // qA1		IPR002759 // Ribonuclease P-related protein	ENSMUSG00000023156
1448480_at	3.665	1.893	1.119	0.663	1110017C15Rik	RIKEN cDNA 1110017C15 gene	7046 // ribosome biogenesis // inferred from electronic annotation	5634 // nucleus // inferred from electronic annotation	3723 // RNA binding // inferred from sequence or structural similarity	mRNA_processing_binding_Reactome // GenMAPP	1448480_at	66164	BC003972	1913414	Q9CXK8	chr8 D2	---	chr8:106367996-106370369 (+) // 76.56 // qD3		---	ENSMUSG00000031917
1417948_s_at	4.424	2.23	1.265	0.75	Ilf2	interleukin enhancer binding factor 2	---	5634 // nucleus // inferred from direct assay /// 5730 // nucleolus // inferred from direct assay	3677 // DNA binding // inferred from sequence or structural similarity /// 5515 // protein binding // inferred from sequence or structural similarity	---	1417948_s_at	67781	NM_026374	1915031	Q99KS3 /// Q9CXY6	chr3 F2	---	chr3:90905103-90917314 (+) // 89.11 // qF1		---	ENSMUSG00000001016
1449005_at	6.309	2.807	1.366	0.81	Slc16a3	solute carrier family 16 (monocarboxylic acid transporters), member 3	6810 // transport // inferred from electronic annotation /// 15711 // organic anion transport // inferred from electronic annotation	16021 // integral to membrane // inferred from electronic annotation	5215 // transporter activity // inferred from electronic annotation /// 15293 // symporter activity // inferred from electronic annotation /// 15355 // monocarboxylate porter activity // inferred from electronic annotation	---	1449005_at	80879	NM_030696	1933438	P57787	chr11 E2	---	chr11:120625299-120630129 (+) // 95.38 // qE2		---	ENSMUSG00000025161
1460447_at	3.172	1.615	1.131	0.671	unknown	unknown	unknown	unknown	unknown	unknown	1460447_at	78895	AK019372	unknown	unknown	unknown	unknown	unknown		unknown	ENSMUSG00000033356	34344	NM_172437
1416915_at	3.961	2.679	1.702	1.01	Msh6	mutS homolog 6 (E. coli)	6259 // DNA metabolism // inferred from electronic annotation /// 6281 // DNA repair // inferred from electronic annotation /// 6298 // mismatch repair // inferred from electronic annotation /// 6299 // short patch mismatch repair system // inferred from mutant phenotype /// 8340 // determination of adult life span // inferred from mutant phenotype /// 8629 // induction of apoptosis by intracellu…	---	3677 // DNA binding // inferred from genetic interaction /// 3684 // damaged DNA binding // inferred from genetic interaction /// 5524 // ATP binding // inferred from electronic annotation	---	1416915_at	17688	U42190	2147134	P54276 /// Q61061 /// Q8C2N9 /// Q9CRH0	chr17 E4|17 47.0 cM	---	chr17:86577036-86593025 (+) // 99.71 // qE4		IPR000313 // PWWP domain /// IPR007695 // DNA mismatch repair protein MutS, N-terminal /// IPR007860 // MutS II /// IPR007696 // MutS III /// IPR007861 // MutS IV /// IPR000432 // DNA mismatch repair protein MutS, C-terminal	ENSMUSG00000005370
1435821_s_at	3.576	2.3365	1.269	0.754	Ppp1r8	protein phosphatase 1, regulatory (inhibitor) subunit 8	398 // nuclear mRNA splicing, via spliceosome // inferred from sequence or structural similarity /// 6401 // RNA catabolism // inferred from sequence or structural similarity /// 8283 // cell proliferation // inferred from mutant phenotype	5634 // nucleus // inferred from sequence or structural similarity	287 // magnesium ion binding // inferred from sequence or structural similarity /// 3723 // RNA binding // inferred from sequence or structural similarity /// 4518 // nuclease activity // inferred from sequence or structural similarity /// 4519 // endonuclease activity // inferred from sequence or structural similarity /// 4864 // protein phosphatase inhibitor activity // inferred from sequence o…	mRNA_processing_binding_Reactome // GenMAPP	1435821_s_at	100336	BB397392	2140494	Q8C087 /// Q8R3G1	chr4 D2.3	---	chr4:131280360-131280561 (-) // 74.63 // qD2.3		IPR000253 // Forkhead-associated (FHA)	ENSMUSG00000028882
1455898_x_at	3.1495	1.89	0.9785	0.5815	unknown	unknown	unknown	unknown	unknown	unknown	1455898_x_at	20527	BB414515	unknown	unknown	unknown	unknown	unknown		unknown	ENSMUSG00000003153	269857	NM_011401
1428080_at	2.848	1.807	1.339	0.796	2610528A17Rik	RIKEN cDNA 2610528A17 gene	8152 // metabolism // inferred from sequence or structural similarity	5615 // extracellular space // traceable author statement	3824 // catalytic activity // inferred from sequence or structural similarity	---	1428080_at	72542	BC021317	1919792	Q80VY8 /// Q8BM78 /// Q8BX10 /// Q9CZU2	chr5 F	---	chr5:107589311-107600060 (-) // 89.29 // qF		---	---
1416100_at	2.796	1.651	1.313	0.781	Eif3s7	eukaryotic translation initiation factor 3, subunit 7 (zeta)	6412 // protein biosynthesis // inferred from electronic annotation /// 6413 // translational initiation // inferred from electronic annotation	---	3743 // translation initiation factor activity // inferred from electronic annotation	Translation_Factors // GenMAPP	1416100_at	55944	NM_018749	1933181	O70194 /// Q8BLH0 /// Q8BWW1	chr15 E1	---	chr15:78286228-78298034 (-) // 96.04 // qE1		IPR007783 // Eukaryotic translation initiation factor 3, subunit 7	ENSMUSG00000016554
1460302_at	2.144	1.249	1.04	0.619	unknown	unknown	unknown	unknown	unknown	unknown	1460302_at	21825 /// 640441	AI385532	unknown	unknown	unknown	unknown	unknown		unknown	---	4159	NM_011580 /// XM_917391
1416973_at	3.043	1.789	1.2605	0.751	Ssfa1	sperm specific antigen 1	6412 // protein biosynthesis // inferred from electronic annotation /// 7338 // fertilization (sensu Metazoa) // inferred from direct assay	5634 // nucleus // inferred from electronic annotation /// 5681 // spliceosome complex // inferred from electronic annotation /// 5840 // ribosome // inferred from electronic annotation /// 5886 // plasma membrane // inferred from sequence or structural similarity	3723 // RNA binding // inferred from electronic annotation /// 3735 // structural constituent of ribosome // inferred from electronic annotation	mRNA_processing_binding_Reactome // GenMAPP	1416973_at	20826	NM_011482	893586	Q9D0T1	chr15 E1	---	chrY:36993877-37000447 (+) // 93.98 // qC3 /// chr9:48556151-48557384 (+) // 74.46 // qA5.3 /// chr17:33832595-33833806 (+) // 73.73 // qB1 /// chrUn_random:13169300-13170499 (+) // 72.13 // /// chr15:82381931-82388385 (-) // 93.98 // qE1		IPR004038 // Ribosomal protein L7Ae/L30e/S12e/Gadd45	---
1451015_at	2.355	1.4995	1.163	0.6935	unknown	unknown	unknown	unknown	unknown	unknown	1451015_at	21881	AI314476	unknown	unknown	unknown	unknown	unknown		unknown	ENSMUSG00000021957	290692	NM_009388
1457980_x_at	2.996	1.9835	1.147	0.684	unknown	unknown	unknown	unknown	unknown	unknown	1457980_x_at	80914	BB245119	unknown	unknown	unknown	unknown	unknown		unknown	---	280895	NM_030724
1451641_at	3.942	2.882	1.565	0.934	unknown	unknown	unknown	unknown	unknown	unknown	1451641_at	83703	BC006661	unknown	unknown	unknown	unknown	unknown		unknown	ENSMUSG00000032469	31324	NM_031403
1437635_at	3.533	2.851	1.204	0.719	Dcbld2	discoidin, CUB and LCCL domain containing 2	7155 // cell adhesion // inferred from electronic annotation	16021 // integral to membrane // inferred from electronic annotation	16740 // transferase activity // inferred from electronic annotation /// 16757 // transferase activity, transferring glycosyl groups // inferred from electronic annotation	---	1437635_at	73379	AW146002	1920629	Q91ZV3 /// Q91ZH3 /// Q9D9K5	chr16 C1.1	---	chr16:58727437-58730490 (+) // 94.8 // qC1.2		---	ENSMUSG00000035107
1439227_at	2.62433	2.015	1.63133	0.975	Uhrf1	Ubiquitin-like, containing PHD and RING finger domains, 1	6355 // regulation of transcription, DNA-dependent // inferred from sequence or structural similarity /// 6810 // transport // inferred from sequence or structural similarity /// 8283 // cell proliferation // traceable author statement	5634 // nucleus // traceable author statement	3677 // DNA binding // inferred from sequence or structural similarity /// 5215 // transporter activity // inferred from sequence or structural similarity	---	1439227_at	18140	AV307358	1338889	Q8C6F1 /// Q8VDF2 /// Q9Z1H6	chr17 D-E1	---	chr17:54589395-54590034 (+) // 92.64 // qC		---	ENSMUSG00000001228
1417386_at	2.0605	1.564	1.1895	0.7115	Npepps	aminopeptidase puromycin sensitive	6508 // proteolysis and peptidolysis // inferred from electronic annotation	5615 // extracellular space // traceable author statement /// 5634 // nucleus // inferred from electronic annotation	4177 // aminopeptidase activity // inferred from electronic annotation /// 4179 // membrane alanyl aminopeptidase activity // inferred from electronic annotation /// 8237 // metallopeptidase activity // inferred from electronic annotation /// 8270 // zinc ion binding // inferred from electronic annotation /// 16787 // hydrolase activity // inferred from electronic annotation	---	1417386_at	19155	AK010446	1101358	Q11011	chr11 D|11 56.0 cM	---	chr11:96876964-96951686 (-) // 95.52 // qD		IPR001930 // Peptidase M1, membrane alanine aminopeptidase	ENSMUSG00000001441
1428620_at	1.851	1.516	1.134	0.679	Ensa	endosulfine alpha	50796 // regulation of insulin secretion // inferred from sequence or structural similarity	5622 // intracellular // inferred from sequence or structural similarity	5102 // receptor binding // inferred from sequence or structural similarity /// 19870 // potassium channel inhibitor activity // inferred from sequence or structural similarity	---	1428620_at	56205	BF584204	1891189	P60840 /// Q6PBG4	chr3 F2.1	---	chr3:95619761-95625413 (+) // 91.48 // qF2.1		IPR006760 // cAMP-regulated phosphoprotein/endosulfine conserved region	ENSMUSG00000038619
1426410_at	2.347	1.669	1.288	0.773	Pdk3	pyruvate dehydrogenase kinase, isoenzyme 3	---	---	16301 // kinase activity // inferred from electronic annotation	Krebs-TCA_Cycle // GenMAPP	1426410_at	236900	AV086243	2384308	Q8BTX1 /// Q922H2	chrX C1	---	chrX:85316140-85383702 (-) // 99.0 // qC1		IPR003594 // ATP-binding region, ATPase-like	ENSMUSG00000035232
1436030_at	2.25	1.559	1.274	0.766	B430218L07Rik	RIKEN cDNA B430218L07 gene	6810 // transport // inferred from electronic annotation /// 6811 // ion transport // inferred from electronic annotation /// 6816 // calcium ion transport // inferred from electronic annotation	16021 // integral to membrane // inferred from electronic annotation	5216 // ion channel activity // inferred from electronic annotation /// 5244 // voltage-gated ion channel activity // inferred from electronic annotation /// 5262 // calcium channel activity // inferred from electronic annotation	---	1436030_at	320508	BB730977	2140229	Q6PDJ1 /// Q6PFZ0 /// Q6ZPM4 /// Q8BNP3	chr4 C6	---	chr4:99333716-99350187 (+) // 94.14 // qC6		IPR004010 // Cache domain	ENSMUSG00000028532
1434220_at	2.122	1.479	1.218	0.733	AI849286	expressed sequence AI849286	---	---	---	---	1434220_at	269966	AV255972	2142051	Q68G59	chr7 E1	---	chr7:89513157-89519065 (+) // 64.3 // qE1		IPR007230 // Peptidase S59, nucleoporin	---
1425830_a_at	3.409	1.994	1.453	0.875	2810452K22Rik	RIKEN cDNA 2810452K22 gene	---	---	16301 // kinase activity // inferred from electronic annotation	---	1425830_a_at	67236	BC021867	1914486	Q8C063 /// Q8VDH2 /// Q9D0V8 /// Q9D8P9	chr12 F1	---	chr12:105619580-105630472 (-) // 76.79 // qF1		---	ENSMUSG00000021276
1452422_a_at	2.9715	2.153	1.1105	0.669	unknown	unknown	unknown	unknown	unknown	unknown	1452422_a_at	20639	AW537796	unknown	unknown	unknown	unknown	unknown		unknown	ENSMUSG00000008333	1323	NM_021335
1460549_a_at	2.843	1.5375	1.1515	0.6945	unknown	unknown	unknown	unknown	unknown	unknown	1460549_a_at	52563	BB492440	unknown	unknown	unknown	unknown	unknown		unknown	ENSMUSG00000024370	196638	NM_178347
1434799_x_at	5.22267	2.022	1.06367	0.642667	Aldoa	aldolase 1, A isoform	6096 // glycolysis // inferred from electronic annotation	---	4332 // fructose-bisphosphate aldolase activity // inferred from direct assay /// 16829 // lyase activity // inferred from electronic annotation	Glycolysis_and_Gluconeogenesis // GenMAPP	1434799_x_at	11674	BG793658	87994	P05064 /// Q6NY00	chr7 F4	---	chr3:57473719-57474162 (+) // 66.67 // qD		IPR000741 // Fructose-bisphosphate aldolase, class-I	ENSMUSG00000030695
1449506_a_at	2.225	1.685	1.2445	0.754	Eef1d	eukaryotic translation elongation factor 1 delta (guanine nucleotide exchange protein)	6412 // protein biosynthesis // inferred from electronic annotation /// 6414 // translational elongation // inferred from electronic annotation	5853 // eukaryotic translation elongation factor 1 complex // inferred from electronic annotation	3746 // translation elongation factor activity // inferred from electronic annotation	Translation_Factors // GenMAPP	1449506_a_at	66656	NM_023240	1913906	P57776 /// Q80T06 /// Q8BW50 /// Q9CVV2 /// Q68FG5 /// Q91VK2	chr15 E1	---	chr15:76220185-76234031 (-) // 93.35 // qD3		IPR001326 // Elongation factor 1, beta/beta'/delta chain	ENSMUSG00000022573
1423767_at	3.155	1.708	1.323	0.803	2810410M20Rik	RIKEN cDNA 2810410M20 gene	---	5634 // nucleus // inferred from electronic annotation	---	---	1423767_at	66310	BC002240	1913560	Q99LT0 /// Q7TQ15	chr17 E2	---	chr8:74145722-74146842 (+) // 74.91 // qC1		IPR007858 // Dpy-30	ENSMUSG00000024067
1424291_at	3.426	2.207	1.506	0.915	Nup93	nucleoporin 93	6810 // transport // inferred from electronic annotation	5634 // nucleus // inferred from electronic annotation /// 5643 // nuclear pore // inferred from electronic annotation	---	---	1424291_at	71805	BC023140	1919055	Q8BJ71	chr8 C5	---	chr8:93561767-93662909 (+) // 97.9 // qC5		IPR007231 // Nucleoporin interacting component	ENSMUSG00000032939
1452708_a_at	2.247	1.628	1.12	0.6815	unknown	unknown	unknown	unknown	unknown	unknown	1452708_a_at	66978	AV309996	unknown	unknown	unknown	unknown	unknown		unknown	ENSMUSG00000024188	---	NM_025881 /// NM_028190
1455187_at	1.833	1.357	0.851	0.519	unknown	unknown	unknown	unknown	unknown	unknown	1455187_at	230848 /// 638050	BM231844	unknown	unknown	unknown	unknown	unknown		unknown	ENSMUSG00000060862	31068	NM_198248 /// XM_913925
1456055_x_at	3.1955	1.989	1.3815	0.8435	unknown	unknown	unknown	unknown	unknown	unknown	1456055_x_at	18971	BB385244	unknown	unknown	unknown	unknown	unknown		unknown	---	16549	NM_011131
1446760_at	3.474	2.66667	1.25033	0.763667	---	---	---	---	---	---	1446760_at	69716	BB491449	---	---	---	---	chr13:70359750-70360364 (-) // 53.91 // qC1		---	---	275095	NM_027182
1455330_at	1.99	1.103	0.912	0.559	unknown	unknown	unknown	unknown	unknown	unknown	1455330_at	74035	BM250792	unknown	unknown	unknown	unknown	unknown		unknown	ENSMUSG00000028948	275803	NM_028727
1418308_at	3.054	2.454	1.385	0.849	Hus1	Hus1 homolog (S. pombe)	77 // DNA damage checkpoint // inferred from mutant phenotype /// 6468 // protein amino acid phosphorylation // inferred from direct assay /// 6974 // response to DNA damage stimulus // inferred from direct assay /// 9411 // response to UV // inferred from direct assay	---	---	---	1418308_at	15574	NM_008316	1277962	O70543 /// Q6P8H5 /// Q8BQY8	chr11 A1|11 3.0 cM	---	chr11:8887930-8905984 (-) // 92.37 // qA1		IPR007150 // Hus1-like protein	ENSMUSG00000020413
1450914_at	5.289	2.397	1.167	0.716	unknown	unknown	unknown	unknown	unknown	unknown	1450914_at	18938	BE986849	unknown	unknown	unknown	unknown	unknown		unknown	ENSMUSG00000056612	140	NM_008889
1426380_at	2.64367	1.63967	1.20167	0.737667	Eif4b	eukaryotic translation initiation factor 4B	6412 // protein biosynthesis // inferred from sequence or structural similarity /// 6446 // regulation of translational initiation // inferred from sequence or structural similarity	16281 // eukaryotic translation initiation factor 4F complex // inferred from sequence or structural similarity	3676 // nucleic acid binding // inferred from sequence or structural similarity /// 3723 // RNA binding // inferred from sequence or structural similarity /// 3743 // translation initiation factor activity // inferred from sequence or structural similarity	mRNA_processing_binding_Reactome // GenMAPP	1426380_at	75705	AW741459	95304	Q8BGD9 /// Q922K6 /// Q99KX5	chr15 F3	---	chrUn_random:95928570-95934350 (-) // 65.02 //		---	ENSMUSG00000062117
1454109_a_at	3.202	1.469	1.078	0.662	unknown	unknown	unknown	unknown	unknown	unknown	1454109_a_at	107817	AK017622	unknown	unknown	unknown	unknown	unknown		unknown	ENSMUSG00000056962	383423	NM_033398
1426790_at	3.068	1.96667	1.38533	0.851	Ssrp1	structure specific recognition protein 1	6355 // regulation of transcription, DNA-dependent // inferred from electronic annotation	785 // chromatin // inferred from electronic annotation /// 5634 // nucleus // inferred from electronic annotation	3677 // DNA binding // inferred from electronic annotation	---	1426790_at	20833	BC024835	107912	Q8CGA6	chr2 D|2 47.8 cM	---	chr2:84931234-84941171 (+) // 99.54 // qD		IPR000969 // Structure-specific recognition protein /// IPR000910 // HMG1/2 (high mobility group) box	ENSMUSG00000027067
1455651_at	1.9845	1.5875	1.192	0.733	unknown	unknown	unknown	unknown	unknown	unknown	1455651_at	21750	BI439979	unknown	unknown	unknown	unknown	unknown		unknown	---	6402	NM_009353
1460016_at	2.68167	1.95333	1.24733	0.769	unknown	unknown	unknown	unknown	unknown	unknown	1460016_at	209497	BM122230	unknown	unknown	unknown	unknown	unknown		unknown	---	249648	NM_177592
1424622_at	2.669	1.521	1.033	0.637	Hsf1	heat shock factor 1	6355 // regulation of transcription, DNA-dependent // inferred from electronic annotation /// 6457 // protein folding // inferred from electronic annotation /// 6986 // response to unfolded protein // inferred from electronic annotation /// 7283 // spermatogenesis // inferred from genetic interaction /// 8285 // negative regulation of cell proliferation // inferred from genetic interaction	5634 // nucleus // inferred from direct assay /// 5737 // cytoplasm // inferred from direct assay /// 45120 // pronucleus // inferred from direct assay	3677 // DNA binding // inferred from direct assay /// 3700 // transcription factor activity // inferred from electronic annotation	---	1424622_at	15499	BC013716	96238	P38532 /// Q61695	chr15 D3|15 43.0 cM	---	chr15:76802995-76826808 (+) // 92.66 // qD3		IPR000232 // Heat shock factor (HSF)-type DNA-binding domain /// IPR010542 // Vertebrate heat shock transcription factor	ENSMUSG00000022556
1426769_s_at	2.265	1.403	1.126	0.698	Maml1	mastermind like 1 (Drosophila)	7219 // Notch signaling pathway // inferred from direct assay /// 45944 // positive regulation of transcription from Pol II promoter // inferred from direct assay	5634 // nucleus // inferred from direct assay	3713 // transcription coactivator activity // inferred from direct assay	---	1426769_s_at	103806	BB522516	1890504	Q6PDK3 /// Q6T264 /// Q6ZQG5 /// Q8BIU5 /// Q8BQT0 /// Q8R3T0	chr11 B1.3	---	chr11:49895372-49898569 (-) // 98.17 // qB1.3		---	ENSMUSG00000050567
1448917_at	2.131	1.715	1.203	0.746	Thrap6	thyroid hormone receptor associated protein 6	---	---	---	---	1448917_at	69790	NM_027212	1917040	Q9CQI9	chr15 C	---	chr15:52753248-52772276 (+) // 94.4 // qC		---	ENSMUSG00000038622
1424372_at	2.028	1.424	1.156	0.717	Mrpl32	mitochondrial ribosomal protein L32	6412 // protein biosynthesis // traceable author statement	5622 // intracellular // inferred from electronic annotation /// 5739 // mitochondrion // inferred from electronic annotation /// 5762 // mitochondrial large ribosomal subunit // inferred from direct assay /// 5840 // ribosome // inferred from electronic annotation	3735 // structural constituent of ribosome // inferred from electronic annotation	---	1424372_at	75398	AF279255	2137226	Q9DCI9	chr13 A2	---	chr6:11852300-11853051 (-) // 73.44 // qA1 /// chr13:13962357-13965289 (-) // 89.23 // qA1		---	ENSMUSG00000015672
1439741_x_at	3.7315	2.5855	1.046	0.649	AI481316	expressed sequence AI481316	---	---	---	---	1439741_x_at	98383	AU018180	---	---	---	---	chr1:167249796-167250309 (-) // 97.27 // qH2.3		---	---
1428684_at	3.17	1.485	1.115	0.692	1500001M20Rik	RIKEN cDNA 1500001M20 gene	---	5739 // mitochondrion // inferred from direct assay	---	---	1428684_at	68971	BG065846	1916221	Q9CW36	chr6 E3	---	chr6:115392207-115425763 (-) // 98.87 // qE3		---	---
1417437_at	3.182	1.983	1.405	0.872	G22p1	thyroid autoantigen	6281 // DNA repair // inferred from electronic annotation /// 6302 // double-strand break repair // inferred from mutant phenotype /// 6303 // double-strand break repair via nonhomologous end-joining // inferred from mutant phenotype /// 6310 // DNA recombination // inferred from electronic annotation	5634 // nucleus // inferred from direct assay /// 5737 // cytoplasm // inferred from direct assay	3677 // DNA binding // inferred from electronic annotation /// 4003 // ATP-dependent DNA helicase activity // inferred from electronic annotation /// 4386 // helicase activity // inferred from electronic annotation	---	1417437_at	14375	NM_010247	95606	P23475 /// Q8QZX7	chr15 E-F|15 47.5 cM	---	chr15:82357488-82381006 (+) // 96.93 // qE1		IPR005160 // Ku70/Ku80 C-terminal arm /// IPR003034 // DNA-binding SAP /// IPR005161 // Ku70/Ku80 N-terminal alpha/beta domain /// IPR006164 // Ku	ENSMUSG00000022471
1451248_at	3.364	1.924	1.2	0.745	unknown	unknown	unknown	unknown	unknown	unknown	1451248_at	214572	BC006705	unknown	unknown	unknown	unknown	unknown		unknown	ENSMUSG00000060098	---	NM_145404
1423431_a_at	4.4825	1.9855	1.017	0.6315	Mybbp1a	MYB binding protein (P160) 1a	6118 // electron transport // inferred from direct assay /// 16481 // negative regulation of transcription // inferred from direct assay	---	5515 // protein binding // inferred from physical interaction /// 16564 // transcriptional repressor activity // inferred from direct assay	---	1423431_a_at	18432	AW228043	106181	O35851 /// Q7TPV4 /// Q80Y66 /// Q99KP0	chr11 B4|11 40.0 cM	---	chr11:72053900-72064326 (+) // 97.61 // qB4		IPR007015 // DNA polymerase V	ENSMUSG00000040463
1460669_at	3.81	1.8815	1.2675	0.788	unknown	unknown	unknown	unknown	unknown	unknown	1460669_at	16201	NM_010561	unknown	unknown	unknown	unknown	unknown		unknown	ENSMUSG00000032178	---	NM_001042707 /// NM_001042708 /// NM_001042709 /// NM_010561
1437291_at	2.742	2.139	1.404	0.874	2700081O15Rik	RIKEN cDNA 2700081O15 gene	---	---	---	---	1437291_at	108899	AV131166	1919667	Q6PCY2 /// Q8BPF3	chr19 A	---	chr19:7137176-7139331 (+) // 99.08 // qA		---	ENSMUSG00000053080
1435013_at	2.646	1.472	1.039	0.649	---	---	---	---	---	---	1435013_at	433956	BM231491	---	---	---	---	chr5:136576501-136592741 (+) // 89.5 // qG2		---	---	5547	XM_001000751 /// XM_620267 /// XM_984919 /// XM_984947 /// XM_987724
1454679_at	4.245	2.1195	1.5065	0.9415	unknown	unknown	unknown	unknown	unknown	unknown	1454679_at	101994	BG068420	unknown	unknown	unknown	unknown	unknown		unknown	---	412576	NM_181854
1426381_at	3.255	2.225	1.324	0.828	Pprc1	peroxisome proliferative activated receptor, gamma, coactivator-related 1	398 // nuclear mRNA splicing, via spliceosome // inferred from electronic annotation /// 6397 // mRNA processing // inferred from electronic annotation	---	---	---	1426381_at	226169	BM199989	2385096	Q6NZN1 /// Q80TW6 /// Q8BXP6 /// Q91YW8	chr19 C3	---	chr19:45404902-45413328 (+) // 98.05 // qC3		IPR000504 // RNA-binding region RNP-1 (RNA recognition motif)	---
1428533_at	3.115	1.57	1.051	0.658	D1Bwg0212e	DNA segment, Chr 1, Brigham & Women's Genetics 0212 expressed	---	---	---	---	1428533_at	52846	BG918881	106580	Q8C9T0 /// Q9CWN7	chr1 B|1 19.0 cM	---	chr1:39858302-39868540 (+) // 94.17 // qB		---	ENSMUSG00000003135
1457083_at	3.44533	2.05867	1.284	0.804	unknown	unknown	unknown	unknown	unknown	unknown	1457083_at	68988	BB278392	unknown	unknown	unknown	unknown	unknown		unknown	---	246863	NM_027328
1452439_s_at	2.5975	1.6775	1.3335	0.835	unknown	unknown	unknown	unknown	unknown	unknown	1452439_s_at	20382	AF250135	unknown	unknown	unknown	unknown	unknown		unknown	ENSMUSG00000034120	21841	NM_011358
1423848_at	3.59	1.947	1.21	0.758	Mphosph6	M phase phosphoprotein 6	74 // regulation of cell cycle // inferred from sequence or structural similarity /// 87 // M phase of mitotic cell cycle // inferred from sequence or structural similarity	5634 // nucleus // inferred from sequence or structural similarity	---	---	1423848_at	68533	BC008161	1915783	Q9D1Q1	chr8 E1	---	chr2:161350543-161351589 (+) // 86.28 // qH2 /// chr8:117187340-117197733 (-) // 95.85 // qE1		---	ENSMUSG00000031843
1433698_a_at	2.721	1.828	1.278	0.801	D18Wsu98e	DNA segment, Chr 18, Wayne State University 98, expressed	---	---	16740 // transferase activity // inferred from electronic annotation	---	1433698_a_at	28062	AW552577	106262	P83877 /// Q9CQX6 /// Q9CZC4	chr18 E3|18 50.0 cM	---	chr18:80634633-80635311 (+) // 98.11 // qE3		IPR000182 // GCN5-related N-acetyltransferase	ENSMUSG00000024571
1424320_a_at	2.627	1.577	1.159	0.727	Traf7	Tnf receptor-associated factor 7	6355 // regulation of transcription, DNA-dependent // inferred from electronic annotation /// 6512 // ubiquitin cycle // inferred from electronic annotation /// 6915 // apoptosis // inferred from electronic annotation /// 16567 // protein ubiquitination // inferred from electronic annotation	151 // ubiquitin ligase complex // inferred from electronic annotation	4842 // ubiquitin-protein ligase activity // inferred from electronic annotation /// 8270 // zinc ion binding // inferred from electronic annotation /// 16874 // ligase activity // inferred from electronic annotation	---	1424320_a_at	224619	BC008598	3042141	Q922B6 /// Q8C2K8	chr17 A3.3	---	chr17:23104748-23123745 (-) // 92.32 // qA3.3		IPR001841 // Zn-finger, RING /// IPR001293 // Zn-finger, TRAF type /// IPR001680 // G-protein beta WD-40 repeat /// IPR001806 // Ras GTPase superfamily	ENSMUSG00000052752
1438649_x_at	2.67	1.5825	1.0455	0.656	Pbp	phosphatidylethanolamine binding protein	---	---	4867 // serine-type endopeptidase inhibitor activity // inferred from electronic annotation /// 5524 // ATP binding // inferred from electronic annotation /// 8289 // lipid binding // inferred from electronic annotation	---	1438649_x_at	23980	AV207950	---	---	chr5 F|5 63.0 cM	---	chr5:114728892-114729128 (-) // 77.89 // qF		IPR008914 // PEBP	ENSMUSG00000057410 /// ENSMUSG00000032959
1416068_at	3.585	1.663	1.375	0.864	Kars	lysyl-tRNA synthetase	6412 // protein biosynthesis // inferred from sequence or structural similarity /// 6418 // tRNA aminoacylation for protein translation // inferred from sequence or structural similarity /// 6430 // lysyl-tRNA aminoacylation // inferred from sequence or structural similarity	5622 // intracellular // inferred from sequence or structural similarity /// 5737 // cytoplasm // inferred from electronic annotation	3676 // nucleic acid binding // inferred from sequence or structural similarity /// 4812 // tRNA ligase activity // inferred from sequence or structural similarity /// 4824 // lysine-tRNA ligase activity // inferred from sequence or structural similarity /// 5524 // ATP binding // inferred from sequence or structural similarity /// 16874 // ligase activity // inferred from sequence or structural …	---	1416068_at	85305	NM_053092	1934754	Q99MN1 /// Q8C1V4 /// Q8C292 /// Q8CFK5 /// Q8R2P8	chr8 D3|8 55.0 cM	---	chr8:111333593-111351461 (-) // 95.93 // qE1		IPR004365 // OB-fold nucleic acid binding domain /// IPR004364 // tRNA synthetase, class II (D, K and N)	ENSMUSG00000031948
1424087_at	2.709	2.038	1.304	0.821	1810042K04Rik	RIKEN cDNA 1810042K04 gene	---	---	---	---	1424087_at	66506	BC027410	1913756	Q9CZH3	chr5 G2	---	chr5:137232251-137235554 (-) // 96.98 // qG2		---	ENSMUSG00000029551
1438422_at	2.057	1.509	1.134	0.714	Lrrc20	leucine rich repeat containing 20	---	---	---	---	1438422_at	216011	BB143476	2387182	Q8CI70	chr10 B4	---	chr10:61343148-61344658 (+) // 76.46 // qB4		IPR001611 // Leucine-rich repeat	ENSMUSG00000037151
1440999_at	2.588	1.612	1.04	0.655	---	Transcribed locus	---	---	---	---	1440999_at	242109	BB560193	2139736	---	---	---	chr3:98429792-98430545 (+) // 95.91 // qF2.2		---	ENSMUSG00000050064	402718	NM_172863
1435209_at	1.864	1.288	1.068	0.673	BC057079	cDNA sequence BC057079	---	---	---	---	1435209_at	230393	AV270935	2676921	Q6PGE3 /// Q80T90	chr4 C4	---	chr4:86629752-86685191 (+) // 95.42 // qC4		---	---
1440185_x_at	2.74333	1.71667	1.18733	0.748333	Uble1a	ubiquitin-like 1 (sentrin) activating enzyme E1A	6464 // protein modification // inferred from electronic annotation /// 6512 // ubiquitin cycle // inferred from electronic annotation	---	3824 // catalytic activity // inferred from sequence or structural similarity /// 4839 // ubiquitin activating enzyme activity // inferred from electronic annotation /// 16874 // ligase activity // inferred from electronic annotation	---	1440185_x_at	56459	BB293365	1277190	Q9R1T2	chr7 A1|7 4.0 cM	---	chr7:8007623-8008236 (-) // 76.81 // qA1		IPR000594 // UBA/THIF-type NAD/FAD binding fold	ENSMUSG00000052833
1416606_s_at	3.94	1.568	1.1025	0.695	Nola2	nucleolar protein family A, member 2	398 // nuclear mRNA splicing, via spliceosome // inferred from electronic annotation /// 6397 // mRNA processing // inferred from electronic annotation /// 6412 // protein biosynthesis // inferred from sequence or structural similarity	5634 // nucleus // inferred from electronic annotation /// 5681 // spliceosome complex // inferred from electronic annotation /// 5840 // ribosome // inferred from sequence or structural similarity /// 30529 // ribonucleoprotein complex // inferred from electronic annotation	3723 // RNA binding // inferred from electronic annotation /// 3735 // structural constituent of ribosome // inferred from sequence or structural similarity	---	1416606_s_at	52530	BC024944	1098547	Q9CRB2	chr11 B1.3|11 28.5 cM	---	chr11:51259490-51263453 (+) // 98.94 // qB1.3		IPR004038 // Ribosomal protein L7Ae/L30e/S12e/Gadd45	ENSMUSG00000001056
1436194_at	3.108	1.28	0.966	0.609	C330008K14Rik	RIKEN cDNA C330008K14 gene	---	---	---	---	1436194_at	77619	BE985366	1924869	Q9CRD8	chr18 B3	---	chr18:42316531-42392172 (-) // 98.18 // qB3		IPR006797 // MSF1	---
1451346_at	3.708	1.846	1.1085	0.69925	unknown	unknown	unknown	unknown	unknown	unknown	1451346_at	66902	BG075139	unknown	unknown	unknown	unknown	unknown		unknown	ENSMUSG00000062937	28500	NM_024433
1456702_x_at	2.79329	1.99314	1.27186	0.802429	unknown	unknown	unknown	unknown	unknown	unknown	1456702_x_at	232087	BB488978	unknown	unknown	unknown	unknown	unknown		unknown	ENSMUSG00000053907	29815	NM_145569
1453995_a_at	2.462	1.67833	1.27133	0.807333	unknown	unknown	unknown	unknown	unknown	unknown	1453995_a_at	15547	AK017819	unknown	unknown	unknown	unknown	unknown		unknown	ENSMUSG00000022721	271798	NM_008307
1435368_a_at	3.44533	1.708	1.35467	0.860333	Parp1	poly (ADP-ribose) polymerase family, member 1	723 // telomere maintenance // inferred from mutant phenotype /// 6259 // DNA metabolism // inferred from mutant phenotype /// 6281 // DNA repair // traceable author statement /// 6284 // base-excision repair // inferred from mutant phenotype /// 6471 // protein amino acid ADP-ribosylation // inferred from electronic annotation /// 40009 // regulation of growth rate // inferred from mutant phenot…	5622 // intracellular // inferred from electronic annotation /// 5634 // nucleus // traceable author statement	3677 // DNA binding // inferred from electronic annotation /// 3950 // NAD+ ADP-ribosyltransferase activity // inferred from electronic annotation /// 5515 // protein binding // inferred from physical interaction /// 16740 // transferase activity // inferred from electronic annotation /// 16757 // transferase activity, transferring glycosyl groups // inferred from electronic annotation	Apoptosis_GenMAPP // GenMAPP	1435368_a_at	11545	BB767586	1340806	P11103 /// Q921K2	chr1 H5|1 98.6 cM	---	chr1:180674851-180675389 (+) // 94.77 // qH4		IPR001510 // Zn-finger, NAD(+) ADP-ribosyltransferase /// IPR001357 // BRCT /// IPR008893 // WGR /// IPR004102 // Poly(ADP-ribose) polymerase, regulatory domain /// IPR001290 // Poly(ADP-ribose) polymerase, catalytic region	ENSMUSG00000026496
1438686_at	2.80333	1.86467	1.224	0.778	Eif4g1	eukaryotic translation initiation factor 4, gamma 1	---	5737 // cytoplasm // inferred from direct assay	3743 // translation initiation factor activity // inferred from electronic annotation	Translation_Factors // GenMAPP	1438686_at	208643	BB531220	2146428	Q6EVH9 /// Q6NZJ6 /// Q6NZN8 /// Q6PD42 /// Q8BUW8 /// Q8BW99 /// Q8R2V4 /// Q8K0J8	chr16 A3	---	chr16:20445466-20454010 (+) // 96.37 // qA3		IPR004046 // Glutathione S-transferase, C-terminal /// IPR003890 // Initiation factor eIF-4 gamma, middle /// IPR003891 // Initiation factor eIF-4 gamma, MA3 /// IPR003307 // eIF4-gamma/eIF5/eIF2-epsilon	---
1416177_at	3.974	2.048	1.449	0.922	Rbmxrt	RNA binding motif protein, X chromosome retrogene	398 // nuclear mRNA splicing, via spliceosome // inferred from electronic annotation /// 6396 // RNA processing // inferred from electronic annotation /// 6397 // mRNA processing // inferred from electronic annotation	5634 // nucleus // inferred from direct assay /// 30529 // ribonucleoprotein complex // inferred from electronic annotation	3676 // nucleic acid binding // inferred from electronic annotation /// 3723 // RNA binding // inferred from electronic annotation	mRNA_processing_binding_Reactome // GenMAPP	1416177_at	19656	NM_009033	1343045	O35479 /// Q91VM5	chr8 C1	---	chrUn_random:81492641-81494270 (+) // 88.11 // /// chr8:77619395-77623023 (-) // 90.69 // qC1 /// chr8:97568378-97569962 (-) // 85.24 // qD1		IPR000504 // RNA-binding region RNP-1 (RNA recognition motif)	ENSMUSG00000049235 /// ENSMUSG00000037070
1417353_x_at	4.95167	2.691	1.30033	0.827667	Snrpa1	small nuclear ribonucleoprotein polypeptide A'	---	5634 // nucleus // inferred from electronic annotation /// 30529 // ribonucleoprotein complex // inferred from electronic annotation	3723 // RNA binding // inferred from electronic annotation	mRNA_processing_binding_Reactome // GenMAPP	1417353_x_at	68981	BC013777	1916231	P57784	chr7 B5	---	chr7:53091645-53105831 (+) // 90.65 // qB5		---	ENSMUSG00000030512
1417387_at	2.669	1.44	1.092	0.696	Med31	mediator of RNA polymerase II transcription, subunit 31 homolog (yeast)	6355 // regulation of transcription, DNA-dependent // inferred from electronic annotation /// 45449 // regulation of transcription // inferred from electronic annotation	119 // mediator complex // inferred from electronic annotation /// 5634 // nucleus // inferred from electronic annotation	16455 // RNA polymerase II transcription mediator activity // inferred from electronic annotation	---	1417387_at	67279	NM_026068	1922554	Q9CXU1 /// Q8BGJ3	chr11 B4	---	chr11:71824273-71827588 (-) // 86.73 // qB4		IPR008831 // SOH1	ENSMUSG00000020801
1441081_a_at	2.979	1.848	1.058	0.675	1110038B12Rik	RIKEN cDNA 1110038B12 gene	---	---	---	---	1441081_a_at	68763	BE133150	1916013	---	chr17 B1	---	chr14:74281533-74282023 (-) // 61.22 // qD3		---	---
1433606_at	2.387	1.387	1.061	0.677	Mitc1	MAD homolog 4 interacting transcription coactivator 1	7179 // transforming growth factor beta receptor signaling pathway // inferred from sequence or structural similarity /// 45941 // positive regulation of transcription // inferred from sequence or structural similarity	5667 // transcription factor complex // inferred from sequence or structural similarity /// 5737 // cytoplasm // inferred from sequence or structural similarity	8134 // transcription factor binding // inferred from sequence or structural similarity	---	1433606_at	75901	BG069232	1923151	Q6NZE3 /// Q91YD3	chr14 B	---	chr14:26562808-26564104 (+) // 93.81 // qA3		IPR010334 // Dcp1-like decapping	ENSMUSG00000021962
1423741_at	2.5175	1.702	1.2355	0.7885	Rbm10	RNA binding motif protein 10	---	---	3723 // RNA binding // inferred from electronic annotation	mRNA_processing_binding_Reactome // GenMAPP	1423741_at	236732	BE553944	2384310	Q80U75 /// Q8BTP8 /// Q8BY56 /// Q99KG3	chrX A1.3	---	chrX:18949645-18982610 (+) // 94.99 // qA1.3		IPR000504 // RNA-binding region RNP-1 (RNA recognition motif) /// IPR001876 // Zn-finger, Ran-binding /// IPR000467 // D111/G-patch domain	ENSMUSG00000031060
1452830_s_at	4.9	2.6595	1.2825	0.8185	unknown	unknown	unknown	unknown	unknown	unknown	1452830_s_at	69719	AK010453	unknown	unknown	unknown	unknown	unknown		unknown	ENSMUSG00000013629	305535	NM_023525
1433663_s_at	4.184	2.08	1.304	0.833	LOC433702	nuclear cap binding protein subunit 1, 80kDa	---	---	---	---	1433663_s_at	433702	BQ175324	2140419	Q7TNE8	chr4 B1	---	chr4:45398079-45417496 (+) // 98.82 // qB1		IPR003890 // Initiation factor eIF-4 gamma, middle	---
1450467_at	2.009	1.578	0.889	0.568	unknown	unknown	unknown	unknown	unknown	unknown	1450467_at	12217	AV139249	unknown	unknown	unknown	unknown	unknown		unknown	ENSMUSG00000032589	20425	NM_007567
1452162_at	2.35567	1.57867	1.244	0.795667	unknown	unknown	unknown	unknown	unknown	unknown	1452162_at	67561	BE570732	unknown	unknown	unknown	unknown	unknown		unknown	ENSMUSG00000032512	104789	NM_026236
1434173_s_at	3.056	2.118	1.199	0.767	D19Bwg1357e	DNA segment, Chr 19, Brigham & Women's Genetics 1357 expressed	---	---	3723 // RNA binding // inferred from sequence or structural similarity	mRNA_processing_binding_Reactome // GenMAPP	1434173_s_at	52874	AW324123	106253	Q6A0E6 /// Q7TMX0 /// Q8BKS9 /// Q8BU15 /// Q8C0F4	chr19 C1|19 22.5 cM	---	chr19:26666474-26670751 (-) // 95.66 // qC1		---	ENSMUSG00000041360
1448888_at	2.545	1.929	1.25	0.8	Ppp1r7	protein phosphatase 1, regulatory (inhibitor) subunit 7	---	---	---	---	1448888_at	66385	NM_023200	1913635	Q9CV31 /// Q9Z105	chr1 D	---	chr1:93280404-93304392 (+) // 82.23 // qD		IPR001611 // Leucine-rich repeat	ENSMUSG00000026275
1459987_s_at	2.405	1.428	1.0615	0.68	unknown	unknown	unknown	unknown	unknown	unknown	1459987_s_at	12462	NM_009836	unknown	unknown	unknown	unknown	unknown		unknown	ENSMUSG00000001416	---	NM_009836
1416962_at	7.342	5.167	2.016	1.294	Chc1	chromosome condensation 1	7049 // cell cycle // inferred from sequence or structural similarity /// 7067 // mitosis // inferred from sequence or structural similarity	5634 // nucleus // inferred from sequence or structural similarity	3677 // DNA binding // inferred from sequence or structural similarity /// 5085 // guanyl-nucleotide exchange factor activity // inferred from sequence or structural similarity	---	1416962_at	100088	NM_133878	1913989	Q6PFB2 /// Q8VE37	chr4 D2.3	---	chr4:130941958-130958162 (+) // 98.41 // qD2.3		IPR000408 // Regulator of chromosome condensation, RCC1	ENSMUSG00000028896
1447734_x_at	1.828	1.431	1.04	0.668	Aldoa-ps2	aldolase 1, A isoform, pseudogene 2	---	---	---	Glycolysis_and_Gluconeogenesis // GenMAPP	1447734_x_at	353204	AV373186	87994	Q9CPQ9	chr4 C3	---	chr4:71178657-71178864 (-) // 51.3 // qC3		IPR000741 // Fructose-bisphosphate aldolase, class-I	---
1418844_at	2.751	1.422	1.138	0.731	Dibd1	disrupted in bipolar disorder 1 homolog (human)	---	16021 // integral to membrane // traceable author statement	---	---	1418844_at	102580	NM_133981	1924753	Q8BT44 /// Q8C378 /// Q8C7G0 /// Q8VDI9	chr9 A5.3	---	chr9:50935881-51004235 (+) // 98.9 // qA5.3		IPR005599 // Plasmid Maintenance Protein	ENSMUSG00000032059
1416585_at	5.141	1.982	1.32	0.848	Ruvbl1	RuvB-like protein 1	6310 // DNA recombination // inferred from electronic annotation /// 6350 // transcription // inferred from electronic annotation	5634 // nucleus // inferred from electronic annotation	166 // nucleotide binding // inferred from sequence or structural similarity /// 4386 // helicase activity // inferred from electronic annotation /// 5524 // ATP binding // inferred from electronic annotation /// 8722 // DNA helicase IV activity // inferred from electronic annotation /// 16787 // hydrolase activity // inferred from electronic annotation	---	1416585_at	56505	NM_019685	1928760	P60122	chr6 D1	---	chr1:139856180-139857807 (-) // 93.28 // qF		IPR003959 // AAA ATPase, central region /// IPR010339 // TIP49, C-terminal	ENSMUSG00000030079
1434524_at	1.96	1.354	1.065	0.685	Eif2b3	eukaryotic translation initiation factor 2B, subunit 3	---	---	---	---	1434524_at	108067	AI480598	1313286	---	chr4 D1	---	chr4:115367793-115432947 (+) // 85.87 // qD1		IPR005835 // Nucleotidyl transferase	---
1435682_at	2.872	1.91	1.31	0.844	Lars2	leucyl-tRNA synthetase, mitochondrial	6412 // protein biosynthesis // inferred from sequence or structural similarity /// 6418 // tRNA aminoacylation for protein translation // inferred from sequence or structural similarity /// 6429 // leucyl-tRNA aminoacylation // inferred from sequence or structural similarity	5739 // mitochondrion // inferred from sequence or structural similarity	4812 // tRNA ligase activity // inferred from sequence or structural similarity /// 4823 // leucine-tRNA ligase activity // inferred from sequence or structural similarity /// 5524 // ATP binding // inferred from sequence or structural similarity /// 16874 // ligase activity // inferred from sequence or structural similarity	Valine, leucine and isoleucine biosynthesis // KEGG /// Aminoacyl-tRNA biosynthesis // KEGG	1435682_at	102436	BB773089	2142973	Q8VDC0 /// Q8BZF5	chr9 F|9 70.6 cM	EC:6.1.1.4	chr9:123476544-123477015 (+) // 53.51 // qF4		IPR002300 // Aminoacyl-tRNA synthetase, class Ia	ENSMUSG00000035202
1448646_at	2.3175	1.5285	1.0575	0.6815	Wdr12	WD repeat domain 12	7219 // Notch signaling pathway // inferred from physical interaction	5634 // nucleus // inferred from direct assay	---	---	1448646_at	57750	NM_021312	2142181	Q9JJA4	chr1 C1-C2	---	chr1:60480463-60502085 (-) // 78.81 // qC2 /// chr7_random:246988-248365 (-) // 43.12 //		IPR001680 // G-protein beta WD-40 repeat	ENSMUSG00000026019
1417258_at	2.285	1.422	1.179	0.76	Cct5	chaperonin subunit 5 (epsilon)	6457 // protein folding // inferred from electronic annotation	---	5515 // protein binding // inferred from physical interaction /// 5524 // ATP binding // inferred from electronic annotation /// 51082 // unfolded protein binding // inferred from electronic annotation	---	1417258_at	12465	NM_007637	107185	P80316 /// Q6ZQJ1	chr15 B3.2	---	chr15:31641068-31652059 (-) // 96.36 // qB2		IPR002423 // Chaperonin Cpn60/TCP-1	ENSMUSG00000022234
1448651_at	2.467	1.763	1.044	0.673	Nudt5	nudix (nucleoside diphosphate linked moiety X)-type motif 5	6139 // nucleobase, nucleoside, nucleotide and nucleic acid metabolism // inferred from direct assay	---	287 // magnesium ion binding // inferred from electronic annotation /// 16787 // hydrolase activity // inferred from electronic annotation /// 17110 // nucleoside-diphosphatase activity // inferred from direct assay	---	1448651_at	53893	BC004571	1858232	Q9JKX6	chr2 A1	---	chr2:5792873-5816586 (+) // 89.86 // qA1		IPR000086 // NUDIX hydrolase	ENSMUSG00000025817
1426744_at	3.047	1.955	1.087	0.701	Srebf2	sterol regulatory element binding factor 2	6355 // regulation of transcription, DNA-dependent // inferred from sequence or structural similarity /// 6629 // lipid metabolism // inferred from sequence or structural similarity /// 8203 // cholesterol metabolism // inferred from sequence or structural similarity /// 45449 // regulation of transcription // inferred from direct assay	5634 // nucleus // inferred from direct assay /// 5783 // endoplasmic reticulum // inferred from sequence or structural similarity /// 5794 // Golgi apparatus // inferred from sequence or structural similarity /// 16021 // integral to membrane // inferred from sequence or structural similarity	3677 // DNA binding // inferred from direct assay /// 3700 // transcription factor activity // inferred from direct assay /// 5515 // protein binding // inferred from physical interaction	---	1426744_at	20788	BM123132	107585	Q8BPL7 /// Q925C2 /// Q9ESZ4	chr15 E1|15 48.5 cM	---	chr15:82488407-82546879 (+) // 93.75 // qE1 /// chrY:37120895-37180479 (+) // 97.25 // qC3		IPR001092 // Basic helix-loop-helix dimerization domain bHLH	---
1424597_at	2.03	1.421	1.166	0.752	ORF19	open reading frame 19	---	---	---	---	1424597_at	68767	W34605	1916017	Q8VDD8 /// Q9D0Y6	chr17 F3-F4	---	chr17:64475278-64481789 (+) // 87.06 // qE1.1		---	---
1440470_at	1.599	1.168	0.968	0.625	6430402H13Rik	RIKEN cDNA 6430402H13 gene	---	---	---	---	1440470_at	378937	AA103376	2445060	Q8BHA1	chr15 D3	---	chr15:77043886-77044345 (+) // 49.67 // qD3		---	ENSMUSG00000033707
1417247_at	2.462	1.788	1.337	0.865	AI597479	expressed sequence AI597479	---	---	---	---	1417247_at	98404	NM_133818	2138299	Q922M7	chr1 C1.1	---	chr1:43427034-43444322 (+) // 97.52 // qC1.1		---	ENSMUSG00000010290
1416452_at	1.428	0.94	0.765	0.496	Oat	ornithine aminotransferase	---	5739 // mitochondrion // inferred from direct assay	4587 // ornithine-oxo-acid transaminase activity // inferred from electronic annotation /// 8483 // transaminase activity // inferred from electronic annotation /// 16740 // transferase activity // inferred from electronic annotation /// 30170 // pyridoxal phosphate binding // inferred from electronic annotation	---	1416452_at	18242	BC008119	97394	P29758	chr7 F3|7 63.0 cM	---	chr7:120180422-120199295 (-) // 97.5 // qF3		IPR005814 // Aminotransferase class-III	ENSMUSG00000030934
1444952_a_at	2.27875	1.881	1.152	0.747	8430423A01Rik	RIKEN cDNA 8430423A01 gene	---	5634 // nucleus // inferred from direct assay	16301 // kinase activity // inferred from electronic annotation	---	1444952_a_at	98415	BB260383	1934811	Q80XU3 /// Q8BVD8 /// Q8BXU7	chr1 E4	---	chr1:131801470-131802381 (+) // 67.0 // qE4		---	ENSMUSG00000026434
1428550_at	4.523	2.471	1.283	0.832	1810015A11Rik	RIKEN cDNA 1810015A11 gene	---	---	---	---	1428550_at	69101	AK007503	1916351	Q8C5Z5 /// Q9D8Z7	chr16 A3	---	chr16:16923816-16925733 (+) // 99.85 // qA3		IPR006879 // YdjC-like protein	---
1454861_at	2.907	1.5995	1.16625	0.75775	unknown	unknown	unknown	unknown	unknown	unknown	1454861_at	109658	BB038251	unknown	unknown	unknown	unknown	unknown		unknown	ENSMUSG00000053841	268863	NM_001005506
1460240_a_at	2.432	1.698	1.24	0.809	unknown	unknown	unknown	unknown	unknown	unknown	1460240_a_at	15381	NM_016884	unknown	unknown	unknown	unknown	unknown		unknown	ENSMUSG00000060373	274690	NM_016884
1418120_at	2.4485	1.644	1.36	0.888	Rbm8a	RNA binding motif protein 8a	398 // nuclear mRNA splicing, via spliceosome // inferred from electronic annotation /// 6396 // RNA processing // inferred from electronic annotation /// 6397 // mRNA processing // inferred from electronic annotation /// 6406 // mRNA-nucleus export // inferred from electronic annotation /// 6810 // transport // inferred from electronic annotation	5634 // nucleus // inferred from direct assay /// 5737 // cytoplasm // inferred from electronic annotation	3676 // nucleic acid binding // inferred from electronic annotation /// 3723 // RNA binding // inferred from electronic annotation /// 3729 // mRNA binding // inferred from direct assay	mRNA_processing_binding_Reactome // GenMAPP	1418120_at	60365	NM_025875	1913129	Q9CWZ3 /// Q9CT44	chr3 H3	---	chr3:96633689-96637075 (+) // 73.77 // qF2.1 /// chr1:176108463-176109347 (-) // 32.12 // qH4		IPR000504 // RNA-binding region RNP-1 (RNA recognition motif)	ENSMUSG00000038374
1423925_at	2.075	1.411	1.163	0.76	Dhx16	DEAH (Asp-Glu-Ala-His) box polypeptide 16	74 // regulation of cell cycle // inferred from sequence or structural similarity /// 398 // nuclear mRNA splicing, via spliceosome // inferred from sequence or structural similarity /// 6397 // mRNA processing // inferred from sequence or structural similarity /// 8380 // RNA splicing // inferred from sequence or structural similarity	5634 // nucleus // inferred from sequence or structural similarity	3676 // nucleic acid binding // inferred from sequence or structural similarity /// 3724 // RNA helicase activity // inferred from sequence or structural similarity /// 4386 // helicase activity // inferred from electronic annotation /// 5524 // ATP binding // inferred from electronic annotation /// 8026 // ATP-dependent helicase activity // inferred from sequence or structural similarity /// 167…	mRNA_processing_binding_Reactome // GenMAPP	1423925_at	69192	BC009147	1916442	Q80TX4 /// Q921Y1 /// Q9CRI3	chr17 B3	---	chr17:34391531-34404435 (+) // 96.68 // qB1		IPR001650 // Helicase, C-terminal /// IPR007502 // Helicase-associated region	ENSMUSG00000024422
1455776_x_at	2.3855	1.509	1.0875	0.711	unknown	unknown	unknown	unknown	unknown	unknown	1455776_x_at	66162	BE951004	unknown	unknown	unknown	unknown	unknown		unknown	---	358692	NM_175103
1416393_at	2.624	1.883	1.359	0.89	Grcc2f	gene rich cluster, C2f gene	6364 // rRNA processing // inferred from electronic annotation /// 6414 // translational elongation // inferred from electronic annotation /// 7046 // ribosome biogenesis // inferred from electronic annotation	5634 // nucleus // inferred from electronic annotation	3746 // translation elongation factor activity // inferred from electronic annotation	---	1416393_at	14791	NM_013536	2141370	O35130	chr6 F3|6 60.22 cM	---	chr6:125321538-125329411 (-) // 92.41 // qF3		IPR005304 // Suppressor Mra1	ENSMUSG00000004268
1456079_x_at	3.984	1.405	1.008	0.661333	unknown	unknown	unknown	unknown	unknown	unknown	1456079_x_at	11792	AV263745	unknown	unknown	unknown	unknown	unknown		unknown	ENSMUSG00000035960	203	NM_009687
1437512_x_at	2.6105	1.832	1.057	0.694	Ebna1bp2	EBNA1 binding protein 2	6364 // rRNA processing // traceable author statement /// 7046 // ribosome biogenesis // inferred from electronic annotation /// 7059 // chromosome segregation // traceable author statement	5634 // nucleus // inferred from electronic annotation /// 5730 // nucleolus // traceable author statement	5515 // protein binding // traceable author statement	---	1437512_x_at	69072	AV151335	1277206	Q9D903	chr4 D2.1	---	chr4:116971268-116971626 (+) // 59.02 // qD2.1		IPR008610 // Eukaryotic rRNA processing	ENSMUSG00000028729
1415744_at	3.05	1.703	1.185	0.779	---	---	---	---	---	---	1415744_at	14976	BC022974	---	---	---	---	chr17:32435250-32436663 (-) // 91.47 // qB1		IPR002777 // Prefoldin-related KE2 protein	ENSMUSG00000024309	2948	NM_010385
1417683_at	2.058	1.426	1.177	0.774	Diablo	diablo homolog (Drosophila)	6915 // apoptosis // inferred from electronic annotation /// 43065 // positive regulation of apoptosis // inferred from direct assay	5739 // mitochondrion // inferred from direct assay	---	---	1417683_at	66593	NM_023232	1913843	Q9JIQ3 /// Q7TPS3 /// Q8R1D8	chr5 F	---	chr5:121058741-121071705 (-) // 97.84 // qF		---	ENSMUSG00000029433
1438462_x_at	2.5244	1.81	1.1792	0.7756	---	---	---	---	---	---	1438462_x_at	20218	BB752997	893579	---	---	---	chr4:128085174-128085667 (-) // 92.45 // qD2.2		---	ENSMUSG00000028790
1456726_x_at	2.57967	1.61667	1.145	0.753667	unknown	unknown	unknown	unknown	unknown	unknown	1456726_x_at	97541	BB270586	unknown	unknown	unknown	unknown	unknown		unknown	ENSMUSG00000032604	272427	NM_133794
1434569_at	2.271	1.4	0.861	0.567	Gm145	gene model 145, (NCBI)	---	---	---	---	1434569_at	231151	BB428484	3035274	---	chr5 B2	---	chr5:34919401-34921777 (-) // 91.63 // qB2		IPR001005 // Myb DNA-binding domain	---
1418915_at	1.932	1.156	0.835	0.55	1810037K07Rik	RIKEN cDNA 1810037K07 gene	---	---	---	---	1418915_at	67096	NM_025962	1914346	Q9CZD0 /// Q9D8S7	chr4 C7	---	chr4:115047917-115054047 (-) // 79.52 // qD1		---	ENSMUSG00000028690
1416126_at	3.158	1.463	0.914	0.604	Rpo1-2	RNA polymerase 1-2	6350 // transcription // inferred from electronic annotation	5634 // nucleus // inferred from electronic annotation /// 5730 // nucleolus // inferred from direct assay /// 5736 // DNA-directed RNA polymerase I complex // inferred from electronic annotation	3677 // DNA binding // inferred from electronic annotation /// 3899 // DNA-directed RNA polymerase activity // inferred from electronic annotation /// 5515 // protein binding // inferred from physical interaction /// 16740 // transferase activity // inferred from electronic annotation	RNA_transcription_Reactome // GenMAPP	1416126_at	20017	NM_009086	108014	P70700 /// Q6P9Q2	---	---	chr2:128850017-128875619 (+) // 95.68 // qF1		IPR007644 // RNA polymerase beta subunit /// IPR007645 // RNA polymerase Rpb2, domain 3 /// IPR009674 // RNA polymerase I, Rpa2 specific /// IPR007647 // RNA polymerase Rpb2, domain 5 /// IPR007120 // RNA polymerase Rpb2, domain 6 /// IPR007641 // RNA polymerase Rpb2, domain 7	ENSMUSG00000027395
1455084_x_at	1.91967	1.08067	0.833667	0.551333	unknown	unknown	unknown	unknown	unknown	unknown	1455084_x_at	108037	BB758291	unknown	unknown	unknown	unknown	unknown		unknown	ENSMUSG00000025403	29890	NM_028230
1448245_at	1.892	1.563	1.258	0.832	Lamr1	laminin receptor 1 (ribosomal protein SA)	6412 // protein biosynthesis // inferred from electronic annotation /// 7507 // heart development // inferred from mutant phenotype	5622 // intracellular // inferred from electronic annotation /// 5719 // nuclear euchromatin // inferred from direct assay /// 5840 // ribosome // inferred from electronic annotation /// 15935 // small ribosomal subunit // inferred from electronic annotation /// 30529 // ribonucleoprotein complex // inferred from electronic annotation	3735 // structural constituent of ribosome // inferred from electronic annotation /// 4872 // receptor activity // inferred from electronic annotation /// 5055 // laminin receptor activity // inferred from electronic annotation	Ribosomal_Proteins // GenMAPP	1448245_at	16785	NM_011029	105381	P14206 /// Q8BHL0 /// Q8BNL2 /// Q91V31 /// Q9CY13	chr9 F4|9 71.0 cM	---	chr2:28437123-28438139 (+) // 50.45 // qA3 /// chr1:163638907-163639917 (+) // 48.79 // qH2.1 /// chr9:120113968-120117879 (+) // 83.82 // qF4 /// chr17:80982140-80983156 (-) // 50.55 // qE3 /// chr3:150662191-150663209 (-) // 50.66 // qH3 /// chr4:147028373-147029394 (-) // 49.85 // qE2 /// chr4:58430303-58431313 (-) // 48.69 // qB3 /// chr11:32934321-32935338 (-) // 49.8 // qA4 /// chr10:128903…		IPR001865 // Ribosomal protein S2	ENSMUSG00000032518
1455048_at	3.585	2.076	1.57	1.039	unknown	unknown	unknown	unknown	unknown	unknown	1455048_at	78908	BB484576	unknown	unknown	unknown	unknown	unknown		unknown	---	257997	NM_207205
1426573_at	3.331	2.078	1.3165	0.8715	---	---	---	---	---	---	1426573_at	107029	BM235734	---	---	---	---	chr18:74296055-74342090 (-) // 89.71 // qE2		IPR001891 // Malic oxidoreductase	ENSMUSG00000024556	36817	NM_145494
1423784_at	2.633	1.727	1.137	0.754	Gars	glycyl-tRNA synthetase	6412 // protein biosynthesis // inferred from electronic annotation /// 6418 // tRNA aminoacylation for protein translation // inferred from electronic annotation /// 6426 // glycyl-tRNA aminoacylation // inferred from electronic annotation /// 45055 // regulated secretory pathway // inferred from direct assay	30141 // secretory granule // inferred from direct assay	4812 // tRNA ligase activity // inferred from electronic annotation /// 4820 // glycine-tRNA ligase activity // inferred from electronic annotation /// 5515 // protein binding // inferred from physical interaction /// 5524 // ATP binding // inferred from electronic annotation /// 16874 // ligase activity // inferred from electronic annotation	---	1423784_at	353172	BC021747	2449057	Q9CZD3 /// P70363	chr6 B3	---	chr6:54999728-55041272 (+) // 98.94 // qB3		IPR000738 // WHEP-TRS /// IPR002314 // tRNA synthetases, class-II (G, H, P and S) /// IPR004154 // Anticodon binding domain	ENSMUSG00000029777
1450885_at	1.944	1.294	1.069	0.71	unknown	unknown	unknown	unknown	unknown	unknown	1450885_at	13347	BB446076	unknown	unknown	unknown	unknown	unknown		unknown	ENSMUSG00000028974	41433	NM_001025296 /// NM_010044
1424281_at	3.837	2.065	1.341	0.893	Ubap2	ubiquitin-associated protein 2	---	---	---	---	1424281_at	68926	BC007179	1916176	Q812D6 /// Q91VX2 /// Q99K40	chr4 A5	---	chr4:41285717-41366538 (-) // 98.49 // qA5		IPR000449 // Ubiquitin-associated domain	ENSMUSG00000028433
1456032_x_at	1.856	1.535	1.193	0.795	unknown	unknown	unknown	unknown	unknown	unknown	1456032_x_at	51788 /// 666634 /// 675899	AV215230	unknown	unknown	unknown	unknown	unknown		unknown	---	117541	NM_016750 /// XM_001000460 /// XM_001000476 /// XM_985882
1448126_at	3.4	2.077	1.286	0.857	MGI:1929091	teratocarcinoma expressed, serine rich	---	---	---	---	1448126_at	56306	NM_019643	1098737	P70361 /// Q8C8M1	---	---	chr14:111607693-111610305 (+) // 93.41 // qE4 /// chr16:61634048-61636694 (+) // 94.74 // qC1.3 /// chrUn_random:97204297-97205425 (+) // 40.4 // /// chr6:149066217-149091655 (-) // 94.38 // qG3 /// chrUn_random:80028694-80032318 (-) // 90.57 //		---	ENSMUSG00000039985
1448230_at	2.732	1.888	1.107	0.739	Usp10	ubiquitin specific protease 10	6511 // ubiquitin-dependent protein catabolism // inferred from electronic annotation /// 6512 // ubiquitin cycle // inferred from electronic annotation	---	4197 // cysteine-type endopeptidase activity // inferred from electronic annotation /// 4221 // ubiquitin thiolesterase activity // inferred from electronic annotation /// 8233 // peptidase activity // inferred from electronic annotation /// 8234 // cysteine-type peptidase activity // inferred from electronic annotation /// 16787 // hydrolase activity // inferred from electronic annotation	---	1448230_at	22224	NM_009462	894652	P52479 /// Q6ZQG9	chr8 E1	---	chr8:119361187-119408093 (+) // 96.62 // qE1		IPR001394 // Peptidase C19, ubiquitin carboxyl-terminal hydrolase family 2	ENSMUSG00000031826
1455246_at	3.40633	1.923	1.34167	0.895667	unknown	unknown	unknown	unknown	unknown	unknown	1455246_at	20588	BF137264	unknown	unknown	unknown	unknown	unknown		unknown	---	85410	NM_009211
1416890_at	3.012	1.352	1.063	0.71	5730436H21Rik	RIKEN cDNA 5730436H21 gene	---	5634 // nucleus // inferred from electronic annotation	---	---	1416890_at	107071	NM_134139	2147427	Q8VCG3 /// Q8R3V4	chr19 A	---	chr19:7834894-7839704 (+) // 95.63 // qA		IPR001680 // G-protein beta WD-40 repeat	ENSMUSG00000042729
1456375_x_at	3.04667	1.73767	1.20367	0.804	unknown	unknown	unknown	unknown	unknown	unknown	1456375_x_at	19720	BB290427	unknown	unknown	unknown	unknown	unknown		unknown	ENSMUSG00000021326	314056	NM_009054
1459978_x_at	1.7275	1.214	0.765	0.511	unknown	unknown	unknown	unknown	unknown	unknown	1459978_x_at	380694	BB390531	unknown	unknown	unknown	unknown	unknown		unknown	---	247595	XM_907548 /// XM_976991 /// XM_987173
1448283_a_at	2.81725	1.83775	1.1995	0.80125	Uble1b	ubiquitin-like 1 (sentrin) activating enzyme E1B	6464 // protein modification // inferred from sequence or structural similarity /// 6512 // ubiquitin cycle // inferred from sequence or structural similarity	---	3824 // catalytic activity // inferred from sequence or structural similarity /// 4839 // ubiquitin activating enzyme activity // inferred from sequence or structural similarity /// 5524 // ATP binding // inferred from electronic annotation /// 8642 // ubiquitin-like activating enzyme activity // inferred from electronic annotation /// 16874 // ligase activity // inferred from electronic annotati…	---	1448283_a_at	50995	NM_016682	1858313	Q9Z1F9	chr7 A3	---	chr7:22555236-22583115 (-) // 98.24 // qA3		IPR000594 // UBA/THIF-type NAD/FAD binding fold /// IPR000127 // Ubiquitin-activating enzyme repeat	ENSMUSG00000052997
1417032_at	1.933	1.301	1.007	0.674	Ube2g2	ubiquitin-conjugating enzyme E2G 2	6464 // protein modification // inferred from electronic annotation /// 6512 // ubiquitin cycle // inferred from electronic annotation /// 30433 // ER-associated protein catabolism // inferred from direct assay	5783 // endoplasmic reticulum // inferred from direct assay /// 5829 // cytosol // inferred from direct assay	4840 // ubiquitin conjugating enzyme activity // inferred from electronic annotation /// 16874 // ligase activity // inferred from electronic annotation	Proteasome_Degradation // GenMAPP	1417032_at	22213	AF296657	1343188	P60605 /// Q9QX59	chr10 C1|10 41.6 cM	---	chr10:77508347-77531650 (+) // 94.74 // qC1		IPR000608 // Ubiquitin-conjugating enzymes	ENSMUSG00000020794
1429335_at	3.457	2.545	1.092	0.731	Snapc1	small nuclear RNA activating complex, polypeptide 1	---	---	---	---	1429335_at	75627	AK012317	1922877	Q8K0S9	chr12 C3	---	chr12:69244383-69264288 (+) // 97.48 // qC3		---	ENSMUSG00000021113
1455107_at	3.388	1.801	1.195	0.801	unknown	unknown	unknown	unknown	unknown	unknown	1455107_at	20815	BQ176926	unknown	unknown	unknown	unknown	unknown		unknown	---	---	NM_016795
1424377_at	3.153	2.166	1.069	0.717	BC003885	cDNA sequence BC003885	6412 // protein biosynthesis // inferred from electronic annotation /// 7046 // ribosome biogenesis // inferred from electronic annotation	5622 // intracellular // inferred from electronic annotation /// 5634 // nucleus // inferred from electronic annotation /// 5840 // ribosome // inferred from electronic annotation	3735 // structural constituent of ribosome // inferred from electronic annotation	---	1424377_at	225215	BC003885	2681840	Q99L28	chr9 D	---	chr9:73430726-73440617 (+) // 82.24 // qD /// chr18:14935250-14936847 (+) // 75.59 // qA1		IPR000988 // Ribosomal protein L24E	ENSMUSG00000032215 /// ENSMUSG00000053740
1417322_at	2.205	1.109	0.9	0.604	1110033C18Rik	RIKEN cDNA 1110033C18 gene	---	---	---	---	1417322_at	102115	NM_133964	1915964	Q8BNT3 /// Q8BTD5 /// Q99LN9	chr10 C1	---	chr10:81296224-81300127 (+) // 97.6 // qC1		IPR004155 // PBS lyase HEAT-like repeat	ENSMUSG00000020236
1416536_at	3.156	2.12	1.195	0.802	Mum1	melanoma associated antigen (mutated) 1	---	---	---	---	1416536_at	68114	NM_023431	1915364	Q6DID5 /// Q6NST9 /// Q8C5E3 /// Q8R1V6 /// Q9CX23 /// Q9D0G4	chr10 C1	---	chr10:80129249-80144959 (+) // 95.72 // qC1		IPR002198 // Short-chain dehydrogenase/reductase SDR	ENSMUSG00000020156
1455788_x_at	2.1036	1.4892	1.2168	0.818	unknown	unknown	unknown	unknown	unknown	unknown	1455788_x_at	73826	BB495487	unknown	unknown	unknown	unknown	unknown		unknown	---	23758	NM_178627
1428132_at	2.0985	1.3125	1.0925	0.7345	Cdc42se1	CDC42 small effector 1	7264 // small GTPase mediated signal transduction // inferred from sequence or structural similarity /// 8360 // regulation of cell shape // inferred from sequence or structural similarity /// 46329 // negative regulation of JNK cascade // inferred from sequence or structural similarity	5938 // cell cortex // inferred from sequence or structural similarity	---	---	1428132_at	57912	AK008084	1889510	Q8BHL7	chr3 F2.1	---	chr3:95223223-95231686 (+) // 86.29 // qF2.1		IPR000095 // PAK-box/P21-Rho-binding	ENSMUSG00000046722
1451538_at	3.569	1.825	1.459	0.981	unknown	unknown	unknown	unknown	unknown	unknown	1451538_at	20682	BC024958	unknown	unknown	unknown	unknown	unknown		unknown	ENSMUSG00000000567	286407	NM_011448
1452039_a_at	2.349	1.8005	1.2545	0.8435	unknown	unknown	unknown	unknown	unknown	unknown	1452039_a_at	104416	AK009033	unknown	unknown	unknown	unknown	unknown		unknown	ENSMUSG00000021901	3779	NM_027088
1448677_at	2.466	1.641	1.302	0.876	Noc4	neighbor of Cox4	---	5739 // mitochondrion // inferred from direct assay	---	---	1448677_at	18117	NM_010926	1343095	O70378	chr8 E1|8 64.0 cM	---	chr8:120108685-120119427 (-) // 94.37 // qE1		IPR005366 // Protein of unknown function UPF0172	ENSMUSG00000031819
1422489_at	4.305	2.303	1.157	0.779	Gcs1	glucosidase 1	5975 // carbohydrate metabolism // inferred from sequence or structural similarity /// 6487 // N-linked glycosylation // inferred from sequence or structural similarity /// 9311 // oligosaccharide metabolism // inferred from sequence or structural similarity	5624 // membrane fraction // inferred from sequence or structural similarity /// 5783 // endoplasmic reticulum // inferred from sequence or structural similarity /// 16021 // integral to membrane // traceable author statement	4573 // mannosyl-oligosaccharide glucosidase activity // inferred from sequence or structural similarity /// 15926 // glucosidase activity // inferred from sequence or structural similarity /// 16787 // hydrolase activity // inferred from sequence or structural similarity /// 16798 // hydrolase activity, acting on glycosyl bonds // inferred from sequence or structural similarity	---	1422489_at	57377	NM_020619	1929872	Q80UM7	chr6 D1	---	chr6:83353083-83356405 (+) // 96.8 // qC3		IPR004888 // Glycoside hydrolase, family 63	ENSMUSG00000030036
1449415_at	2.587	1.572	1.102	0.743	Chd1l	chromodomain helicase DNA binding protein 1-like	---	5634 // nucleus // inferred from electronic annotation	3676 // nucleic acid binding // inferred from sequence or structural similarity /// 3677 // DNA binding // inferred from sequence or structural similarity /// 4386 // helicase activity // inferred from electronic annotation /// 5524 // ATP binding // inferred from electronic annotation /// 8026 // ATP-dependent helicase activity // inferred from sequence or structural similarity /// 16787 // hydr…	---	1449415_at	68058	NM_026539	1915308	Q6P5C0 /// Q9CRZ3 /// Q9CXF7	chr3 F2	---	chr3:97560527-97609993 (-) // 96.72 // qF2.1		IPR000330 // SNF2 related domain /// IPR001650 // Helicase, C-terminal	ENSMUSG00000028089
1452406_x_at	2.112	1.455	1.001	0.675	unknown	unknown	unknown	unknown	unknown	unknown	1452406_x_at	170942	AJ007909	unknown	unknown	unknown	unknown	unknown		unknown	---	391385	NM_133362
1417044_at	2.857	1.562	1.282	0.866	Lcmt1	leucine carboxyl methyltransferase 1	6481 // C-terminal protein amino acid methylation // inferred from sequence or structural similarity	---	3880 // C-terminal protein carboxyl methyltransferase activity // inferred from sequence or structural similarity /// 8168 // methyltransferase activity // inferred from electronic annotation /// 16740 // transferase activity // inferred from electronic annotation	---	1417044_at	30949	NM_025304	1353593	Q6PDZ4 /// Q78K29 /// Q9D963	chr7 F2	---	chr7:110857550-110910099 (+) // 95.34 // qF2		IPR007213 // Leucine carboxyl methyltransferase	ENSMUSG00000030763
1452024_a_at	2.698	1.558	1.261	0.852	unknown	unknown	unknown	unknown	unknown	unknown	1452024_a_at	16825	AF030333	unknown	unknown	unknown	unknown	unknown		unknown	ENSMUSG00000025223	327442	NM_010697
1441910_x_at	2.986	2.1505	1.3655	0.923	Ccne1	cyclin E1	74 // regulation of cell cycle // inferred from direct assay /// 910 // cytokinesis // inferred from electronic annotation /// 6270 // DNA replication initiation // inferred from mutant phenotype /// 6468 // protein amino acid phosphorylation // inferred from direct assay /// 7049 // cell cycle // inferred from electronic annotation	307 // cyclin-dependent protein kinase holoenzyme complex // inferred from physical interaction /// 5634 // nucleus // inferred from electronic annotation	5515 // protein binding // inferred from physical interaction /// 16301 // kinase activity // inferred from direct assay /// 16538 // cyclin-dependent protein kinase regulator activity // inferred from direct assay	Cell_Cycle_KEGG // GenMAPP /// G1_to_S_cell_cycle_Reactome // GenMAPP	1441910_x_at	12447	BB293079	88316	Q61457	chr7 B1|7 16.0 cM	---	chr7:26543793-26544062 (-) // 95.59 // qB1		IPR006671 // Cyclin, N-terminal domain /// IPR004367 // Cyclin, C-terminal	ENSMUSG00000002068
1455821_x_at	3.2355	1.8915	1.056	0.714	unknown	unknown	unknown	unknown	unknown	unknown	1455821_x_at	12261	AV108824	unknown	unknown	unknown	unknown	unknown		unknown	ENSMUSG00000018446	30049	NM_007573
1416559_at	2.723	1.665	1.099	0.744	1500003O22Rik	RIKEN cDNA 1500003O22 gene	---	---	---	---	1416559_at	101867	NM_025897	1914251	Q8BHW3 /// Q9DB85	chr7 E2	---	chr7:93260425-93265213 (-) // 94.56 // qE2		IPR007823 // Protein of unknown function DUF691	ENSMUSG00000030888
1451295_a_at	2.9665	1.588	1.3065	0.8845	unknown	unknown	unknown	unknown	unknown	unknown	1451295_a_at	107932	BC005710	unknown	unknown	unknown	unknown	unknown		unknown	ENSMUSG00000063870	333388	NM_145979
1453541_at	2.69233	1.599	1.265	0.856667	unknown	unknown	unknown	unknown	unknown	unknown	1453541_at	18641	BM232561	unknown	unknown	unknown	unknown	unknown		unknown	---	269649	NM_008826
1447704_s_at	2.0065	1.511	1.1565	0.784	D530033C11Rik	RIKEN cDNA D530033C11 gene	---	---	---	---	1447704_s_at	78581	BB238373	1925831	Q8BY14 /// Q9CX11 /// Q9DAH5	chr15 D1	---	chr15:51926041-51926317 (+) // 98.19 // qC		IPR006984 // Protein of unknown function DUF652	ENSMUSG00000022313
1436935_x_at	3.55167	1.858	1.17367	0.797333	Clns1a	chloride channel, nucleotide-sensitive, 1A	6821 // chloride transport // inferred from electronic annotation /// 6884 // regulation of cell volume // inferred from electronic annotation	5634 // nucleus // inferred from electronic annotation	---	---	1436935_x_at	12729	BB168483	109638	Q61189 /// Q923F1	chr7 E3|7 50.0 cM	---	chr2:149110332-149110581 (+) // 63.33 // qG3		IPR003521 // Nucleotide-sensitive chloride conductance regulator	ENSMUSG00000025439
1417242_at	4.162	1.655	1.281	0.871	Ddx48	DEAD (Asp-Glu-Ala-Asp) box polypeptide 48	6364 // rRNA processing // inferred from electronic annotation /// 6412 // protein biosynthesis // inferred from sequence or structural similarity	5634 // nucleus // inferred from electronic annotation	3676 // nucleic acid binding // inferred from sequence or structural similarity /// 3677 // DNA binding // inferred from sequence or structural similarity /// 3723 // RNA binding // inferred from sequence or structural similarity /// 3743 // translation initiation factor activity // inferred from sequence or structural similarity /// 4386 // helicase activity // inferred from sequence or structur…	mRNA_processing_binding_Reactome // GenMAPP	1417242_at	192170	NM_138669	1923731	Q91VC3 /// Q8BVY3	chr11 E2	---	chr6:116941519-116942956 (+) // 80.45 // qF1 /// chr6:78453822-78455259 (+) // 80.34 // qC3 /// chr6:136387942-136389379 (+) // 79.99 // qG1 /// chr11:118959492-118971203 (-) // 86.85 // qE2		IPR001410 // DEAD/DEAH box helicase /// IPR001650 // Helicase, C-terminal	ENSMUSG00000025580
1416864_at	3.872	2.534	1.383	0.941	Surf6	surfeit gene 6	---	5634 // nucleus // inferred from electronic annotation	3677 // DNA binding // inferred from electronic annotation /// 3723 // RNA binding // inferred from electronic annotation	---	1416864_at	20935	NM_009298	98447	P70279	chr2 A3|2 15.5 cM	---	chr2:26850461-26862909 (-) // 68.11 // qA3		IPR007019 // Surfeit locus protein 6	ENSMUSG00000036160
1428688_at	3.826	2.207	0.996	0.679	Pdcd11	programmed cell death protein 11	6355 // regulation of transcription, DNA-dependent // inferred from direct assay /// 6397 // mRNA processing // inferred from electronic annotation /// 6915 // apoptosis // inferred from direct assay	5829 // cytosol // inferred from direct assay	---	---	1428688_at	18572	AK003899	3034851	Q6NS46 /// Q6PIA8 /// Q6ZQH2 /// Q8C3B4 /// Q9CTD8 /// Q9R1Z2 /// Q9WTU7	chr19 D2	---	chr19:46455577-46475878 (+) // 88.06 // qC3		IPR003029 // RNA binding S1	ENSMUSG00000025047
1436192_at	1.449	1.103	0.852	0.581	Arfgef2	ADP-ribosylation factor guanine nucleotide-exchange factor 2 (brefeldin A-inhibited)	7242 // intracellular signaling cascade // inferred from sequence or structural similarity	139 // Golgi membrane // inferred from sequence or structural similarity /// 5829 // cytosol // inferred from sequence or structural similarity /// 16020 // membrane // inferred from sequence or structural similarity	5085 // guanyl-nucleotide exchange factor activity // inferred from sequence or structural similarity	---	1436192_at	99371	AV270520	2139354	---	chr2 H3	---	chr2:166939675-166959104 (+) // 98.15 // qH3		IPR000904 // SEC7-like domain	---
1426854_a_at	3.585	2.46167	1.18267	0.807667	Set	SET translocation	6260 // DNA replication // inferred from sequence or structural similarity /// 6334 // nucleosome assembly // inferred from sequence or structural similarity /// 50875 // cellular physiological process // inferred from sequence or structural similarity	5634 // nucleus // inferred from direct assay	3677 // DNA binding // inferred from sequence or structural similarity /// 4864 // protein phosphatase inhibitor activity // inferred from sequence or structural similarity	---	1426854_a_at	56086	BM229104	1860267	Q9EQU5 /// Q9CRT3 /// Q921H2	chr2 B	---	chr2:30026494-30032591 (+) // 88.43 // qB /// chr5:88310258-88501206 (-) // 40.78 // qE1 /// chr7:18775533-18776992 (-) // 35.76 // qA3 /// chrUn_random:54158483-54159884 (-) // 42.21 //		IPR002164 // Nucleosome assembly protein (NAP)	ENSMUSG00000054766
1418496_at	1.965	1.13	0.798	0.545	Foxa1	forkhead box A1	6355 // regulation of transcription, DNA-dependent // inferred from electronic annotation	5634 // nucleus // inferred from direct assay /// 5667 // transcription factor complex // inferred from electronic annotation	3677 // DNA binding // inferred from direct assay /// 3700 // transcription factor activity // inferred from electronic annotation	---	1418496_at	15375	NM_008259	1347472	P35582 /// Q61583	chr12 C1|12 26.0 cM	---	chr12:52739271-52744607 (-) // 94.48 // qC1		IPR001766 // Fork head transcription factor	ENSMUSG00000035451
1425541_at	1.7685	1.391	1.0745	0.734	Ddx27	DEAD (Asp-Glu-Ala-Asp) box polypeptide 27	---	5634 // nucleus // inferred from electronic annotation	3676 // nucleic acid binding // inferred from sequence or structural similarity /// 4386 // helicase activity // inferred from sequence or structural similarity /// 5524 // ATP binding // inferred from sequence or structural similarity /// 8026 // ATP-dependent helicase activity // inferred from sequence or structural similarity /// 16787 // hydrolase activity // inferred from electronic annotati…	---	1425541_at	228889	BC024730	2385884	Q921N6	chr2 H3	---	chr2:167078305-167088918 (+) // 52.6 // qH3		IPR001410 // DEAD/DEAH box helicase /// IPR001650 // Helicase, C-terminal	ENSMUSG00000017999
1437828_s_at	2.6655	1.562	1.0545	0.7205	Bing4	BING4 protein	6418 // tRNA aminoacylation for protein translation // inferred from sequence or structural similarity	---	4812 // tRNA ligase activity // inferred from sequence or structural similarity /// 5524 // ATP binding // inferred from sequence or structural similarity	---	1437828_s_at	57315	C78559	1923674	Q9Z0H1 /// Q8CEZ3 /// Q8R0T3	chr17 B1	---	chr17:32445204-32446026 (+) // 73.03 // qB1		IPR001680 // G-protein beta WD-40 repeat	ENSMUSG00000024312
1434820_s_at	1.8875	1.5465	1.2445	0.8505	Pkig	protein kinase inhibitor, gamma	6469 // negative regulation of protein kinase activity // inferred from electronic annotation	---	4860 // protein kinase inhibitor activity // inferred from electronic annotation /// 4862 // cAMP-dependent protein kinase inhibitor activity // inferred from electronic annotation	Calcium_regulation_in_cardiac_cells // GenMAPP /// Smooth_muscle_contraction // GenMAPP	1434820_s_at	18769	AV209892	1343086	O70139	chr2 H3|2 94.0 cM	---	chr1:31444356-31444663 (+) // 78.61 // qB /// chr2:163789202-163789502 (+) // 80.12 // qH3		IPR004171 // cAMP-dependent protein kinase inhibitor	ENSMUSG00000035268
1450667_a_at	3.35433	2.26733	1.34567	0.920667	unknown	unknown	unknown	unknown	unknown	unknown	1450667_a_at	12974	AB056479	unknown	unknown	unknown	unknown	unknown		unknown	ENSMUSG00000005683	58836	NM_026444
1455341_at	1.929	1.454	1.177	0.8055	unknown	unknown	unknown	unknown	unknown	unknown	1455341_at	69860	AV325310	unknown	unknown	unknown	unknown	unknown		unknown	ENSMUSG00000024841	299167	NM_027236
1415909_at	4.054	1.824	1.318	0.902	Stip1	stress-induced phosphoprotein 1	6950 // response to stress // inferred from sequence or structural similarity	5634 // nucleus // inferred from sequence or structural similarity /// 5794 // Golgi apparatus // inferred from sequence or structural similarity	---	---	1415909_at	20867	NM_016737	109130	Q60864	chr19 A	---	chr19:6734131-6753455 (-) // 96.26 // qA		IPR001440 // TPR repeat	ENSMUSG00000024966
1428440_at	1.92	1.365	1.068	0.731	Slc25a12	solute carrier family 25 (mitochondrial carrier, Aralar), member 12	6810 // transport // inferred from sequence or structural similarity	5739 // mitochondrion // inferred from sequence or structural similarity /// 5743 // mitochondrial inner membrane // inferred from sequence or structural similarity /// 5887 // integral to plasma membrane // inferred from sequence or structural similarity /// 16020 // membrane // inferred from electronic annotation /// 16021 // integral to membrane // inferred from sequence or structural similari…	5215 // transporter activity // inferred from electronic annotation /// 5488 // binding // inferred from sequence or structural similarity /// 5509 // calcium ion binding // inferred from sequence or structural similarity /// 15294 // solute:cation symporter activity // inferred from sequence or structural similarity	---	1428440_at	78830	AK019150	1917767	Q8BH59	chr2 C2	---	chr2:71168435-71261895 (-) // 96.77 // qC2		IPR002048 // Calcium-binding EF-hand /// IPR001993 // Mitochondrial substrate carrier	ENSMUSG00000027010
1423877_at	3.555	1.767	1.335	0.914	Chaf1b	chromatin assembly factor 1, subunit B (p60)	6260 // DNA replication // inferred from electronic annotation /// 6281 // DNA repair // inferred from electronic annotation /// 6355 // regulation of transcription, DNA-dependent // inferred from electronic annotation /// 7049 // cell cycle // inferred from electronic annotation /// 7186 // G-protein coupled receptor protein signaling pathway // inferred from electronic annotation	5634 // nucleus // inferred from electronic annotation /// 5834 // heterotrimeric G-protein complex // inferred from electronic annotation	4871 // signal transducer activity // inferred from electronic annotation	---	1423877_at	110749	BC013532	1922668	Q9D0N7	chr16 C4|16 67.4 cM	---	chr16:94370302-94392322 (+) // 95.33 // qC4		IPR001680 // G-protein beta WD-40 repeat	ENSMUSG00000022945
1423884_at	2.814	1.774	1.112	0.762	Tex292	testis expressed gene 292	---	5634 // nucleus // inferred from electronic annotation	---	---	1423884_at	21771	BC027399	1096573	Q8R2N2 /// Q69Z48 /// Q6NVG9	chr8 D3	---	chr8:106204656-106234340 (+) // 91.51 // qD3		IPR001680 // G-protein beta WD-40 repeat	ENSMUSG00000041438
1443466_s_at	2.135	1.342	1.081	0.741	Polr3b	polymerase (RNA) III (DNA directed) polypeptide B	6350 // transcription // inferred from sequence or structural similarity	5634 // nucleus // inferred from sequence or structural similarity	3677 // DNA binding // inferred from sequence or structural similarity /// 3899 // DNA-directed RNA polymerase activity // inferred from sequence or structural similarity /// 16740 // transferase activity // inferred from electronic annotation	RNA_transcription_Reactome // GenMAPP	1443466_s_at	70428	C85372	1917678	P59470 /// Q9CSL3	chr10 C1	---	chr10:84393702-84394278 (+) // 86.9 // qC1		IPR007644 // RNA polymerase beta subunit /// IPR007642 // RNA polymerase Rpb2, domain 2 /// IPR007645 // RNA polymerase Rpb2, domain 3 /// IPR007646 // RNA polymerase Rpb2, domain 4 /// IPR007647 // RNA polymerase Rpb2, domain 5 /// IPR007120 // RNA polymerase Rpb2, domain 6 /// IPR007641 // RNA polymerase Rpb2, domain 7	ENSMUSG00000034453
1421083_x_at	3.57633	1.841	1.27933	0.877333	Banf1	barrier to autointegration factor 1	15074 // DNA integration // inferred from direct assay /// 19047 // provirus integration // traceable author statement	5634 // nucleus // inferred from electronic annotation /// 5694 // chromosome // inferred from electronic annotation	3677 // DNA binding // inferred from direct assay	---	1421083_x_at	23825	NM_011793	1346330	O54962	chr19 A	---	chr19:5153658-5155628 (-) // 74.53 // qA		IPR004122 // Barrier to autointegration factor, BAF	ENSMUSG00000024844
1451170_s_at	3.4555	1.547	0.9245	0.635	unknown	unknown	unknown	unknown	unknown	unknown	1451170_s_at	211548	BC024503	unknown	unknown	unknown	unknown	unknown		unknown	ENSMUSG00000030835	274811	NM_153057
1421197_a_at	1.993	1.559	1.2855	0.883	Acin1	apoptotic chromatin condensation inducer 1	398 // nuclear mRNA splicing, via spliceosome // inferred from electronic annotation /// 6397 // mRNA processing // inferred from electronic annotation /// 6915 // apoptosis // inferred from electronic annotation /// 8632 // apoptotic program // inferred from sequence or structural similarity	5634 // nucleus // inferred from sequence or structural similarity /// 5730 // nucleolus // inferred from direct assay	3677 // DNA binding // inferred from sequence or structural similarity	mRNA_processing_binding_Reactome // GenMAPP	1421197_a_at	56215	NM_023190	1891824	Q9JIX8 /// Q80TU6 /// Q7TSL7	chr14 C1	---	chr14:46614989-46659880 (-) // 93.82 // qC1		IPR003034 // DNA-binding SAP	ENSMUSG00000022185
1450194_a_at	3.26267	1.822	1.194	0.821	unknown	unknown	unknown	unknown	unknown	unknown	1450194_a_at	17863	NM_033597	unknown	unknown	unknown	unknown	unknown		unknown	---	52109	NM_010848
1448667_x_at	1.773	1.1555	0.9365	0.644	Tob2	transducer of ERBB2, 2	---	---	---	---	1448667_x_at	57259	AV174616	1888525	Q9JM55 /// Q80TA8 /// Q8BP12	chr15 E2	---	chr15:82185989-82189865 (-) // 93.47 // qE1		IPR002087 // Anti-proliferative protein	ENSMUSG00000048546
1427027_a_at	2.933	1.359	1.13	0.778	Gtf3a	general transcription factor III A	---	---	3677 // DNA binding // inferred from direct assay	GPCRDB_Class_A_Rhodopsin-like // GenMAPP /// Ribosomal_Proteins // GenMAPP /// RNA_transcription_Reactome // GenMAPP	1427027_a_at	66596	AV173739	1923616	Q8BJ79 /// Q8K270 /// Q8VHT7 /// Q9CSH8	---	---	chr5:144273687-144280640 (+) // 93.65 // qG3		IPR007087 // Zn-finger, C2H2 type	ENSMUSG00000016503
1438092_x_at	2.222	1.717	1.252	0.862	---	---	---	---	---	---	1438092_x_at	51788 /// 631864 /// 666634 /// 669445 /// 675899	AV003424	---	---	---	---	chr3:138424168-138424516 (+) // 97.42 // qG3 /// chr12:78934600-78934948 (-) // 95.13 // qD1		IPR007125 // Histone core	---	117541	NM_016750 /// XM_001000460 /// XM_001000476 /// XM_978028 /// XM_978064 /// XM_985882 /// XR_003857
1427080_at	2.369	1.492	1.121	0.772	2610036D13Rik	RIKEN cDNA 2610036D13 gene	5975 // carbohydrate metabolism // inferred from sequence or structural similarity	---	---	---	1427080_at	75425	AK011692	1922675	Q91V83 /// Q7TS79	chr2 H1	---	chr2:158045152-158072709 (-) // 95.08 // qH1		---	ENSMUSG00000027650
1426674_at	2.594	1.412	1.099	0.757	Eif3s9	eukaryotic translation initiation factor 3, subunit 9 (eta)	398 // nuclear mRNA splicing, via spliceosome // inferred from electronic annotation /// 6397 // mRNA processing // inferred from electronic annotation /// 6412 // protein biosynthesis // inferred from sequence or structural similarity /// 6413 // translational initiation // inferred from sequence or structural similarity	5852 // eukaryotic translation initiation factor 3 complex // inferred from sequence or structural similarity	3676 // nucleic acid binding // inferred from sequence or structural similarity /// 3723 // RNA binding // inferred from sequence or structural similarity /// 3743 // translation initiation factor activity // inferred from sequence or structural similarity	Translation_Factors // GenMAPP /// mRNA_processing_binding_Reactome // GenMAPP	1426674_at	27979	BG923834	106478	Q8CIJ3 /// Q8JZQ9 /// Q922K2 /// Q9CXQ5	chr5 G2|5 82.0 cM	---	chr5:137829353-137853841 (+) // 95.74 // qG2		IPR000504 // RNA-binding region RNP-1 (RNA recognition motif)	ENSMUSG00000056076
1455529_at	5.235	1.963	0.961	0.662	unknown	unknown	unknown	unknown	unknown	unknown	1455529_at	72640	BE951772	unknown	unknown	unknown	unknown	unknown		unknown	ENSMUSG00000074480	275154	NM_001029890
1452897_at	1.94	1.278	1.027	0.708	unknown	unknown	unknown	unknown	unknown	unknown	1452897_at	69562	AK009373	unknown	unknown	unknown	unknown	unknown		unknown	ENSMUSG00000041297	193924	XM_127221 /// XM_898093 /// XM_898114 /// XM_905364 /// XM_919376 /// XM_979205 /// XM_985007
1430987_s_at	2.254	1.6415	1.2605	0.8695	Wbp11	WW domain binding protein 11	8380 // RNA splicing // inferred from direct assay	5634 // nucleus // inferred from direct assay /// 5730 // nucleolus // inferred from direct assay /// 5737 // cytoplasm // inferred from direct assay /// 16607 // nuclear speck // inferred from direct assay	5515 // protein binding // inferred from physical interaction /// 8599 // protein phosphatase type 1 regulator activity // inferred from direct assay	---	1430987_s_at	60321	BI737904	1891823	O88539 /// Q8VDI0 /// Q923D5	chr6 G1|6 66.5 cM	---	chr6:136896966-136902406 (-) // 70.31 // qG1		---	ENSMUSG00000030216
1419824_a_at	2.131	1.435	1.022	0.705	A230062G08Rik	RIKEN cDNA A230062G08 gene	---	---	16491 // oxidoreductase activity // inferred from electronic annotation /// 16874 // ligase activity // inferred from electronic annotation	---	1419824_a_at	231326	AI875121	2442517	Q80WC9 /// Q8BRP4	chr5 C3.3	---	chr5:75607198-75607383 (-) // 39.23 // qC3.3		IPR000873 // AMP-dependent synthetase and ligase	ENSMUSG00000055923
1455157_a_at	4.1785	2.6295	1.372	0.9475	unknown	unknown	unknown	unknown	unknown	unknown	1455157_a_at	234839	AV173117	unknown	unknown	unknown	unknown	unknown		unknown	ENSMUSG00000014444	37324	XM_001001166 /// XM_001001885 /// XM_001002558
1434713_at	1.9655	1.5465	1.159	0.8015	AI452372	expressed sequence AI452372	---	---	---	---	1434713_at	239555	W34859	2146020	Q8BGV8 /// Q8C4Y9	chr15 E1	---	chr15:80578574-80581342 (+) // 94.62 // qE1		---	ENSMUSG00000022412
1415733_a_at	3.539	1.629	1.054	0.729	1110019J04Rik	RIKEN cDNA 1110019J04 gene	---	---	---	---	1415733_a_at	68512	BI080296	1915762	---	chr4 B1	---	chr4:44350301-44353197 (-) // 87.89 // qB1		---	---
1436235_x_at	1.8505	1.1305	0.909	0.629	4732471D19Rik	RIKEN cDNA 4732471D19 gene	---	---	---	---	1436235_x_at	319719	BB750674	2442599	Q6PCZ8 /// Q8C747 /// Q8CE66 /// Q8R1V0	chr13 B1	---	chr13:53641037-53641470 (+) // 80.16 // qB1		---	ENSMUSG00000043183
1433718_a_at	2.11	1.608	1.196	0.829	E430007M08Rik	RIKEN cDNA E430007M08 gene	---	---	---	---	1433718_a_at	319869	BB224832	---	---	---	---	chr11:96471942-96479272 (+) // 92.56 // qD		IPR000953 // Chromo /// IPR008251 // Chromo shadow	---
1418582_at	1.796	1.434	1.158	0.805	Cbfa2t3h	core-binding factor, runt domain, alpha subunit 2, translocated to, 3 homolog (human)	30851 // granulocyte differentiation // inferred from sequence or structural similarity	5622 // intracellular // inferred from direct assay /// 5634 // nucleus // inferred from electronic annotation	---	---	1418582_at	12398	NM_009824	2142566	Q8BZS0 /// O54972 /// Q7TND6	---	---	chr8:122104533-122173625 (-) // 92.51 // qE1		IPR002893 // Zn-finger, MYND type	ENSMUSG00000006362
1424473_at	4.601	2.068	1.109	0.772	---	---	---	---	---	---	1424473_at	245841	BC002306	---	---	---	---	chr16:20490393-20495000 (+) // 95.69 // qA3 /// chr12:50239017-50239816 (-) // 77.03 // qC1		IPR005570 // RNA polymerase Rpb8	ENSMUSG00000021018	288730	NM_145632
1417265_s_at	2.2625	1.2755	0.9265	0.645	D5Ertd33e	DNA segment, Chr 5, ERATO Doi 33, expressed	9108 // coenzyme biosynthesis // inferred from sequence or structural similarity	5615 // extracellular space // traceable author statement	8168 // methyltransferase activity // inferred from sequence or structural similarity /// 8757 // S-adenosylmethionine-dependent methyltransferase activity // inferred from sequence or structural similarity /// 16740 // transferase activity // inferred from electronic annotation	---	1417265_s_at	52064	AK014348	1098643	Q9CXI0 /// Q9D6Y6 /// Q9D900	chr5 F|5 61.0 cM	---	chr5:112693109-112710392 (+) // 85.83 // qF		IPR004033 // UbiE/COQ5 methyltransferase	ENSMUSG00000041733
1449855_s_at	2.153	1.625	1.079	0.752	unknown	unknown	unknown	unknown	unknown	unknown	1449855_s_at	50933 /// 93841	AB033370	unknown	unknown	unknown	unknown	unknown		unknown	ENSMUSG00000035337 /// ENSMUSG00000022111	390180	NM_016723 /// NM_033607
1456756_at	3.074	1.845	1.266	0.883	unknown	unknown	unknown	unknown	unknown	unknown	1456756_at	320578	BB295976	unknown	unknown	unknown	unknown	unknown		unknown	---	381578	---
1423703_at	3.692	2.545	1.071	0.747	Ppan	peter pan homolog (Drosophila)	---	---	---	---	1423703_at	235036	BC014688	2178445	Q91YU8 /// Q8BYM4	chr9 A3	---	chr9:20815213-20819138 (+) // 97.05 // qA3		IPR007109 // Brix domain	ENSMUSG00000004100
1425914_a_at	2.628	1.798	1.145	0.799	Armcx1	armadillo repeat containing, X-linked 1	---	16021 // integral to membrane // traceable author statement	---	---	1425914_a_at	78248	BC021410	1925498	Q9CX83	chrX E3	---	chrX:124725181-124729072 (+) // 91.94 // qE3		IPR006911 // Protein of unknown function DUF634	ENSMUSG00000033460
1455643_s_at	2.15	1.705	1.0545	0.736	unknown	unknown	unknown	unknown	unknown	unknown	1455643_s_at	104662	BF228294	unknown	unknown	unknown	unknown	unknown		unknown	ENSMUSG00000038335	---	NM_177325
1417547_at	2.275	1.54	1.127	0.787	Sart3	squamous cell carcinoma antigen recognized by T-cells 3	6396 // RNA processing // inferred from sequence or structural similarity	5622 // intracellular // inferred from sequence or structural similarity /// 5634 // nucleus // inferred from sequence or structural similarity	3676 // nucleic acid binding // inferred from sequence or structural similarity /// 3723 // RNA binding // inferred from sequence or structural similarity	mRNA_processing_binding_Reactome // GenMAPP	1417547_at	53890	BB546730	1858230	Q6ZQI2 /// Q8BPK9 /// Q8C3B7 /// Q8CFU9 /// Q9JLI8	chr5 F	---	chr5:111133491-111162917 (-) // 95.09 // qF		IPR000504 // RNA-binding region RNP-1 (RNA recognition motif) /// IPR008669 // Lsm interaction	ENSMUSG00000018974
1448271_a_at	3.465	1.98	1.2235	0.8545	Ddx21	DEAD (Asp-Glu-Ala-Asp) box polypeptide 21	---	5634 // nucleus // inferred from sequence or structural similarity /// 5730 // nucleolus // inferred from sequence or structural similarity	3676 // nucleic acid binding // inferred from electronic annotation /// 3723 // RNA binding // inferred from sequence or structural similarity /// 3724 // RNA helicase activity // inferred from sequence or structural similarity /// 4386 // helicase activity // inferred from electronic annotation /// 5524 // ATP binding // inferred from electronic annotation /// 8026 // ATP-dependent helicase acti…	mRNA_processing_binding_Reactome // GenMAPP	1448271_a_at	56200	BM246099	1860494	Q9JIK5 /// Q8K2L4 /// Q9CSR3 /// Q6PCP0 /// Q9CWZ5	chr10 B4-B5.1	---	chr10:62345679-62365078 (-) // 93.48 // qB4		IPR001410 // DEAD/DEAH box helicase /// IPR001650 // Helicase, C-terminal	ENSMUSG00000020075
1415785_a_at	2.011	1.653	1.184	0.827	Cct8	chaperonin subunit 8 (theta)	6457 // protein folding // inferred from electronic annotation	---	5524 // ATP binding // inferred from electronic annotation /// 51082 // unfolded protein binding // inferred from electronic annotation	---	1415785_a_at	12469	NM_009840	107183	P42932 /// Q6A0F1 /// Q8BVY8 /// Q9CRW7 /// Q9CS06	chr16 C3.3	---	chr16:87904856-87917390 (-) // 99.35 // qC3.3		IPR002423 // Chaperonin Cpn60/TCP-1	ENSMUSG00000025613
1425354_a_at	3.096	1.965	1.199	0.838	Aggf1	angiogenic factor with G patch and FHA domains 1	1525 // angiogenesis // inferred from electronic annotation	5622 // intracellular // inferred from electronic annotation	3676 // nucleic acid binding // inferred from electronic annotation	---	1425354_a_at	66549	BC027286	1913799	Q7TN31 /// Q8R044	chr13 D1	---	chr13:92076868-92101574 (-) // 96.22 // qD1		IPR000253 // Forkhead-associated (FHA) /// IPR000467 // D111/G-patch domain	ENSMUSG00000021681
1419352_at	2.579	1.601	1.1775	0.8235	0610007P06Rik	RIKEN cDNA 0610007P06 gene	---	---	---	---	1419352_at	67669	BC003916	1914919	Q9CZT7 /// Q9DD02	chr7 D3	---	chr7:77092492-77115410 (-) // 97.75 // qD3		IPR008493 // Protein of unknown function DUF775	ENSMUSG00000062797
1436360_at	1.898	1.171	0.9345	0.6545	Hkr2	GLI-Kruppel family member HKR2	6355 // regulation of transcription, DNA-dependent // inferred from sequence or structural similarity	5634 // nucleus // inferred from sequence or structural similarity	3677 // DNA binding // inferred from electronic annotation /// 3700 // transcription factor activity // inferred from sequence or structural similarity	---	1436360_at	232878	BB811893	2443312	Q8BGS5 /// Q8C5G3 /// Q8R0K0	chr7 A1	---	chr7_random:14147060-14147742 (-) // 100.0 //		---	ENSMUSG00000054715
1455831_at	2.45967	1.59667	1.24633	0.873	unknown	unknown	unknown	unknown	unknown	unknown	1455831_at	233908	BE985138	unknown	unknown	unknown	unknown	unknown		unknown	---	277680	NM_139149
1451068_s_at	1.9725	1.371	1.059	0.742	unknown	unknown	unknown	unknown	unknown	unknown	1451068_s_at	75617	BC027208	unknown	unknown	unknown	unknown	unknown		unknown	ENSMUSG00000009927	292027	NM_024266
1452046_a_at	2.048	1.4515	1.0885	0.763	unknown	unknown	unknown	unknown	unknown	unknown	1452046_a_at	19047 /// 434233	BG071790	unknown	unknown	unknown	unknown	unknown		unknown	ENSMUSG00000044341	280784	NM_013636 /// XR_002356 /// XR_002357 /// XR_002358 /// XR_002359 /// XR_002360 /// XR_002361 /// XR_002362 /// XR_002363 /// XR_004574 /// XR_005180 /// XR_005181 /// XR_005182 /// XR_005183 /// XR_005184 /// XR_005185 /// XR_005186 /// XR_005187
1439960_at	4.563	2.976	1.505	1.055	---	Transcribed locus	---	---	---	---	1439960_at	271842	AI746468	---	---	---	---	chr2:118821802-118822633 (+) // 74.19 // qE5		---	---	33617	NM_173450
1423897_at	2.6765	1.733	1.1565	0.812	2410016F01Rik	RIKEN cDNA 2410016F01 gene	---	---	---	---	1423897_at	108660	AW488376	1914224	Q8BFX1 /// Q8C2B0 /// Q8CAS0 /// Q9JMF6	chr11 B2	---	chr11:58544815-58551597 (-) // 92.99 // qB1.3		---	---
1417360_at	1.679	1.212	0.998	0.701	Mlh1	mutL homolog 1 (E. coli)	6281 // DNA repair // inferred from mutant phenotype /// 6298 // mismatch repair // inferred from direct assay /// 6974 // response to DNA damage stimulus // inferred from mutant phenotype /// 7060 // male meiosis chromosome segregation // inferred from mutant phenotype /// 7126 // meiosis // inferred from direct assay /// 7131 // meiotic recombination // inferred from mutant phenotype /// 7140 /…	793 // condensed chromosome // inferred from direct assay /// 795 // synaptonemal complex // inferred from direct assay /// 5634 // nucleus // inferred from electronic annotation /// 5694 // chromosome // inferred from direct assay	5524 // ATP binding // inferred from electronic annotation	Ovarian_Infertility_Genes // GenMAPP	1417360_at	17350	NM_026810	101938	Q9JK91 /// Q8CAP8 /// Q8VDI4 /// Q9CTA7	chr9 F3|9 62.0 cM	---	chr9:111233070-111276612 (-) // 98.67 // qF3		IPR003594 // ATP-binding region, ATPase-like /// IPR002099 // DNA mismatch repair protein	ENSMUSG00000032498
1455485_x_at	1.9552	1.494	1.194	0.8388	unknown	unknown	unknown	unknown	unknown	unknown	1455485_x_at	22121	AI324936	unknown	unknown	unknown	unknown	unknown		unknown	ENSMUSG00000003426	180458	NM_009438
1452740_at	4.242	2.553	1.365	0.96	unknown	unknown	unknown	unknown	unknown	unknown	1452740_at	77579	BQ176159	unknown	unknown	unknown	unknown	unknown		unknown	ENSMUSG00000020900	218233	NM_175260
1434827_at	3.09	1.364	1.136	0.799	F830014G06Rik	RIKEN cDNA F830014G06 gene	15031 // protein transport // inferred from electronic annotation	---	---	---	1434827_at	386612	AW554543	2677480	Q5U4D9	chr17 A3.3	---	chr17:22263522-22268754 (-) // 91.19 // qA3.3		---	---
1448414_at	2.795	2.273	1.214	0.854	Rad1	RAD1 homolog (S. pombe)	6281 // DNA repair // inferred from sequence or structural similarity	5634 // nucleus // inferred from sequence or structural similarity	4527 // exonuclease activity // inferred from electronic annotation	---	1448414_at	19355	NM_011232	1316678	O70452 /// O88391 /// Q9QWZ1 /// Q9QWZ3	chr15 A2	---	chr15:10389537-10397193 (+) // 88.35 // qA1		IPR003021 // Repair protein Rad1/Rec1	ENSMUSG00000022248
1421260_a_at	5.723	2.42	1.022	0.719	Srm	spermidine synthase	8295 // spermidine biosynthesis // inferred from electronic annotation	---	3824 // catalytic activity // inferred from electronic annotation /// 4766 // spermidine synthase activity // inferred from electronic annotation /// 8168 // methyltransferase activity // inferred from electronic annotation /// 8757 // S-adenosylmethionine-dependent methyltransferase activity // inferred from electronic annotation /// 16740 // transferase activity // inferred from electronic anno…	Nucleotide_Metabolism // GenMAPP	1421260_a_at	20810	NM_009272	102690	Q64674 /// Q8BSZ8	chr4 E2	---	chr4:146477467-146480534 (+) // 93.77 // qE2		IPR001045 // Spermine synthase	ENSMUSG00000006442
1437348_at	1.7565	1.1185	0.84	0.5915	Fbxo28	F-box protein 28	6512 // ubiquitin cycle // inferred from electronic annotation	---	---	---	1437348_at	67948	AV173466	1261890	Q66L41 /// Q7TMH9 /// Q8BIF6 /// Q8BIG4	chr1 H5|1 98.7 cM	---	chr1:182399310-182400837 (-) // 94.87 // qH5		IPR001810 // Cyclin-like F-box	ENSMUSG00000047539
1454732_at	2.59	1.286	1.065	0.75	unknown	unknown	unknown	unknown	unknown	unknown	1454732_at	270058	AV340862	unknown	unknown	unknown	unknown	unknown		unknown	ENSMUSG00000019261	248559	NM_173013
1416751_a_at	2.423	1.52	1.205	0.849	Ddx20	DEAD (Asp-Glu-Ala-Asp) box polypeptide 20	122 // negative regulation of transcription from Pol II promoter // inferred from direct assay /// 6397 // mRNA processing // inferred from electronic annotation	5634 // nucleus // inferred from electronic annotation /// 5681 // spliceosome complex // inferred from electronic annotation /// 17053 // transcriptional repressor complex // inferred from direct assay	3676 // nucleic acid binding // inferred from electronic annotation /// 3677 // DNA binding // inferred from electronic annotation /// 4386 // helicase activity // inferred from electronic annotation /// 5515 // protein binding // inferred from physical interaction /// 5524 // ATP binding // inferred from electronic annotation /// 8026 // ATP-dependent helicase activity // inferred from electroni…	mRNA_processing_binding_Reactome // GenMAPP	1416751_a_at	53975	NM_017397	1858415	Q9JJY4 /// Q8R4Z5 /// Q8R4Z6	chr3 F3	---	chr3:105996113-106005419 (-) // 98.78 // qF2.2		IPR001410 // DEAD/DEAH box helicase /// IPR001650 // Helicase, C-terminal	ENSMUSG00000027905
1454764_s_at	4.7185	2.56	1.2885	0.908	unknown	unknown	unknown	unknown	unknown	unknown	1454764_s_at	105727	BF165681	unknown	unknown	unknown	unknown	unknown		unknown	---	393579	NM_134086
1455878_at	3.603	2.523	1.128	0.795	unknown	unknown	unknown	unknown	unknown	unknown	1455878_at	70036	BB822655	unknown	unknown	unknown	unknown	unknown		unknown	ENSMUSG00000053656	46547	XM_884008 /// XM_915679 /// XM_984130
1437109_s_at	2.48733	1.50333	1.11333	0.785	Lsm6	LSM6 homolog, U6 small nuclear RNA associated (S. cerevisiae)	398 // nuclear mRNA splicing, via spliceosome // inferred from electronic annotation /// 6397 // mRNA processing // inferred from electronic annotation /// 6402 // mRNA catabolism // inferred from sequence or structural similarity	5634 // nucleus // inferred from electronic annotation /// 5732 // small nucleolar ribonucleoprotein complex // inferred from electronic annotation /// 5737 // cytoplasm // inferred from sequence or structural similarity /// 30529 // ribonucleoprotein complex // inferred from electronic annotation	3723 // RNA binding // inferred from electronic annotation /// 46982 // protein heterodimerization activity // inferred from sequence or structural similarity	---	1437109_s_at	78651	BE949068	1925901	P62313	chr8 A2	---	chr8:77922775-77937336 (-) // 90.88 // qC1		IPR001163 // Small nuclear ribonucleoprotein (Sm protein)	---
1454846_at	3.2305	1.8645	0.978	0.69	unknown	unknown	unknown	unknown	unknown	unknown	1454846_at	105372	AV227804	unknown	unknown	unknown	unknown	unknown		unknown	ENSMUSG00000041747	28221	NM_178918
1455402_at	2.357	1.5135	1.0885	0.768	unknown	unknown	unknown	unknown	unknown	unknown	1455402_at	192157	AV150372	unknown	unknown	unknown	unknown	unknown		unknown	ENSMUSG00000038485	34339	NM_138657
1416634_at	1.792	1.3475	1.048	0.7395	5730536A07Rik	RIKEN cDNA 5730536A07 gene	---	5615 // extracellular space // traceable author statement	---	---	1416634_at	68250	NM_026635	1915500	Q9DCL2	chr9 D	---	chr9:66367444-66379797 (+) // 85.75 // qC		IPR002744 // Protein of unknown function DUF59	ENSMUSG00000032381
1427173_a_at	1.693	1.205	0.945	0.667	Mrps33	mitochondrial ribosomal protein S33	---	5739 // mitochondrion // inferred from electronic annotation	3735 // structural constituent of ribosome // inferred from electronic annotation	---	1427173_a_at	14548	Y17852	1338046	Q9D2R8 /// Q8R2K5	---	---	chr3:37128797-37129382 (+) // 80.79 // qB /// chr6:39732847-39742196 (-) // 97.09 // qB1 /// chr7:41876422-41877039 (-) // 89.52 // qB3		---	ENSMUSG00000044111 /// ENSMUSG00000029918
1448778_at	2.012	1.602	1.222	0.863	Sfrs4	splicing factor, arginine/serine-rich 4 (SRp75)	398 // nuclear mRNA splicing, via spliceosome // inferred from electronic annotation /// 6397 // mRNA processing // inferred from electronic annotation	5634 // nucleus // inferred from electronic annotation	3676 // nucleic acid binding // inferred from electronic annotation /// 3723 // RNA binding // inferred from electronic annotation	---	1448778_at	57317	NM_020587	1890577	Q8VE97 /// Q8K3A8	chr4 D2.3	---	chr4:130122603-130150693 (+) // 89.61 // qD2.3		IPR000504 // RNA-binding region RNP-1 (RNA recognition motif)	ENSMUSG00000028911
1449186_at	1.765	1.1715	0.904	0.6385	Bag4	BCL2-associated athanogene 4	6457 // protein folding // inferred from electronic annotation /// 6915 // apoptosis // inferred from sequence or structural similarity /// 42981 // regulation of apoptosis // inferred from sequence or structural similarity	---	5515 // protein binding // inferred from physical interaction /// 51082 // unfolded protein binding // inferred from electronic annotation	---	1449186_at	67384	NM_026121	1914634	Q8CI61	chr8 A3	---	chr8:24544455-24562897 (-) // 97.44 // qA2		IPR003103 // Apoptosis regulator Bcl-2 protein, BAG	ENSMUSG00000037316
1416291_at	2.8715	1.6625	1.236	0.8735	Psmc4	proteasome (prosome, macropain) 26S subunit, ATPase, 4	30163 // protein catabolism // inferred from electronic annotation	5634 // nucleus // inferred from electronic annotation /// 5737 // cytoplasm // inferred from electronic annotation /// 5829 // cytosol // inferred from electronic annotation	166 // nucleotide binding // inferred from electronic annotation /// 5524 // ATP binding // inferred from electronic annotation /// 16787 // hydrolase activity // inferred from electronic annotation /// 17111 // nucleoside-triphosphatase activity // inferred from electronic annotation	Proteasome_Degradation // GenMAPP	1416291_at	23996	NM_011874	1346093	P54775 /// Q6ZWN9 /// Q8BKU2 /// Q8K3E0	chr7 A3|7 10.0 cM	---	chr7:17002172-17010770 (-) // 98.47 // qA3		IPR003959 // AAA ATPase, central region	ENSMUSG00000030603
1416761_at	5.788	1.951	1.111	0.786	---	---	---	---	---	---	1416761_at	15484	BC014753	104720	---	---	---	chr8:104832186-104837420 (+) // 94.73 // qD3		IPR002198 // Short-chain dehydrogenase/reductase SDR	ENSMUSG00000031891
1447683_x_at	2.1345	1.716	1.007	0.713	Mettl1	methyltransferase-like 1	6810 // transport // inferred from sequence or structural similarity /// 8033 // tRNA processing // inferred from electronic annotation	16020 // membrane // inferred from sequence or structural similarity	5215 // transporter activity // inferred from sequence or structural similarity /// 8168 // methyltransferase activity // inferred from electronic annotation /// 8757 // S-adenosylmethionine-dependent methyltransferase activity // inferred from sequence or structural similarity /// 16740 // transferase activity // inferred from electronic annotation	---	1447683_x_at	17299	AV118676	1339986	Q9Z120	chr10 D3	---	chr10:127166712-127167140 (+) // 93.59 // qD3		IPR003358 // Putative methyltransferase	ENSMUSG00000006732
1424167_a_at	3.258	1.818	1.334	0.945	Pmm1	phosphomannomutase 1	8152 // metabolism // inferred from electronic annotation /// 19307 // mannose biosynthesis // inferred from electronic annotation	5737 // cytoplasm // inferred from electronic annotation	3824 // catalytic activity // inferred from electronic annotation /// 4615 // phosphomannomutase activity // inferred from electronic annotation /// 16853 // isomerase activity // inferred from electronic annotation	---	1424167_a_at	29858	BC006809	1353418	O35621 /// Q91W01	chr15 E1	---	chr15:82289114-82298876 (-) // 94.86 // qE1		IPR005002 // Eukaryotic phosphomannomutase	ENSMUSG00000022474
1436349_at	4.635	1.985	1.143	0.81	2700094K13Rik	RIKEN cDNA 2700094K13 gene	---	---	---	---	1436349_at	72657	BI408855	1919907	Q7TNQ0	---	---	chr2:84563279-84564740 (-) // 95.88 // qD		---	---
1425554_a_at	2.254	1.389	0.993	0.704	Cdc16	CDC16 cell division cycle 16 homolog (S. cerevisiae)	910 // cytokinesis // inferred from electronic annotation /// 6512 // ubiquitin cycle // inferred from electronic annotation /// 7049 // cell cycle // inferred from electronic annotation /// 7067 // mitosis // inferred from electronic annotation	5634 // nucleus // inferred from direct assay /// 5813 // centrosome // inferred from sequence or structural similarity /// 5876 // spindle microtubule // inferred from sequence or structural similarity	5515 // protein binding // inferred from physical interaction	---	1425554_a_at	69957	BC026606	1919860	Q8R349 /// Q99JU8	chr8 A2	---	chr8:13779476-13803996 (+) // 99.74 // qA1.1		IPR001440 // TPR repeat	ENSMUSG00000038416
1436856_x_at	2.351	1.389	1.0885	0.772	Tarsl1	threonyl-tRNA synthetase-like 1	---	---	4812 // tRNA ligase activity // inferred from electronic annotation	---	1436856_x_at	71807	BB549252	1919057	Q922A3 /// Q9D0D6	chr3 F2.1	---	chr3:95734744-95735021 (-) // 75.66 // qF2.1		IPR004095 // TGS domain /// IPR002314 // tRNA synthetases, class-II (G, H, P and S) /// IPR004154 // Anticodon binding domain	ENSMUSG00000028107
1456383_at	2.41	1.705	1.114	0.791	unknown	unknown	unknown	unknown	unknown	unknown	1456383_at	66409	BM239987	unknown	unknown	unknown	unknown	unknown		unknown	ENSMUSG00000005846	28291	NM_025546
1425858_at	2.2935	1.749	1.116	0.793	Ube2m	ubiquitin-conjugating enzyme E2M (UBC12 homolog, yeast)	---	---	---	---	1425858_at	22192	BC026581	108278	P61082 /// Q8R352	chr7 A1|7 4.0 cM	---	chr7_random:43659201-43660172 (+) // 98.08 //		IPR000608 // Ubiquitin-conjugating enzymes	ENSMUSG00000005575
1417510_at	2.708	1.592	1.304	0.927	Vps4a	vacuolar protein sorting 4a (yeast)	---	---	166 // nucleotide binding // inferred from sequence or structural similarity /// 5524 // ATP binding // inferred from sequence or structural similarity	---	1417510_at	116733	NM_126165	---	---	chr8 D	---	chr8:106342418-106356878 (+) // 98.36 // qD3		IPR007330 // MIT /// IPR003959 // AAA ATPase, central region	ENSMUSG00000031913
1416347_at	2.708	1.571	0.907	0.645	Men1	multiple endocrine neoplasia 1	74 // regulation of cell cycle // traceable author statement /// 16571 // histone methylation // inferred from direct assay /// 45941 // positive regulation of transcription // inferred from direct assay	5634 // nucleus // traceable author statement /// 35097 // histone methyltransferase complex // inferred from sequence or structural similarity	3677 // DNA binding // inferred from direct assay /// 5515 // protein binding // inferred from sequence or structural similarity /// 30528 // transcription regulator activity // inferred from direct assay	---	1416347_at	17283	AB023401	1316736	O88559 /// Q8CI72 /// Q91UZ7	chr19 A	---	chr19:6123388-6129256 (+) // 98.5 // qA		IPR007747 // Menin	ENSMUSG00000024947
1451896_a_at	2.545	1.9195	1.161	0.826	unknown	unknown	unknown	unknown	unknown	unknown	1451896_a_at	27967	BC020488	unknown	unknown	unknown	unknown	unknown		unknown	ENSMUSG00000052488	30136	NM_138585
1418248_at	1.832	1.362	1.003	0.715	Gla	galactosidase, alpha	5975 // carbohydrate metabolism // inferred from electronic annotation	5615 // extracellular space // traceable author statement /// 5764 // lysosome // inferred from electronic annotation	4553 // hydrolase activity, hydrolyzing O-glycosyl compounds // inferred from electronic annotation /// 4557 // alpha-galactosidase activity // inferred from electronic annotation /// 16787 // hydrolase activity // inferred from electronic annotation /// 16798 // hydrolase activity, acting on glycosyl bonds // inferred from electronic annotation	---	1418248_at	11605	NM_013463	1347344	P51569 /// Q8BGZ6	chrX E-F1|X 53.0 cM	---	chrX:124595503-124608114 (-) // 74.52 // qE3		IPR000111 // Glycoside hydrolase, clan GH-D	ENSMUSG00000031266
1435798_a_at	2.301	1.513	1.154	0.823	Sfrs14	splicing factor, arginine/serine-rich 14	398 // nuclear mRNA splicing, via spliceosome // inferred from electronic annotation /// 6355 // regulation of transcription, DNA-dependent // inferred from electronic annotation /// 6397 // mRNA processing // inferred from electronic annotation	---	3723 // RNA binding // inferred from electronic annotation	---	1435798_a_at	234373	BB772209	2678085	Q6PG19 /// Q80U25 /// Q80UY8 /// Q8CFM0 /// Q8BY32 /// Q8CH09	chr8 B3.3	---	chr8:69295819-69299244 (+) // 94.02 // qB3.3		IPR000061 // SWAP/Surp /// IPR000467 // D111/G-patch domain	ENSMUSG00000036054
1439375_x_at	5.993	2.038	1.03	0.736	---	---	---	---	---	---	1439375_x_at	11674 /// 667483 /// 671023	AV030922	---	---	---	---	chr4:111076410-111076672 (+) // 55.74 // qD1		---	ENSMUSG00000030695 /// ENSMUSG00000059343	275831	NM_007438 /// XR_002032 /// XR_003241
1452200_at	2.7155	1.533	1.184	0.8465	unknown	unknown	unknown	unknown	unknown	unknown	1452200_at	52626	BF100837	unknown	unknown	unknown	unknown	unknown		unknown	---	289456	NM_029976
1436422_at	3.128	1.912	1.086	0.777	BC026590	cDNA sequence BC026590	---	---	---	---	1436422_at	230234	BB459141	2677850	Q80ZQ9 /// Q8BWF9	chr4 B3	---	chr4:56075417-56077700 (+) // 14.21 // qB3		---	---
1424514_at	2.895	1.573	1.193	0.854	Rnf126	ring finger protein 126	---	---	---	---	1424514_at	70294	BC016543	1917544	Q91YL2	chr10 C1	---	chr10:79655072-79663453 (-) // 94.57 // qC1		IPR001841 // Zn-finger, RING	ENSMUSG00000035890
1455951_at	2.616	1.439	1.184	0.848	unknown	unknown	unknown	unknown	unknown	unknown	1455951_at	216443	BM211104	unknown	unknown	unknown	unknown	unknown		unknown	ENSMUSG00000040354	28173	NM_001003913
1416181_at	2.672	1.424	1.086	0.778	Mesdc2	mesoderm development candiate 2	---	5615 // extracellular space // traceable author statement	---	---	1416181_at	67943	NM_023403	1891421	Q9ERE7 /// Q8C611 /// Q8CCX7 /// Q91WK8	chr7 D2	---	chr7:71032756-71040073 (+) // 99.34 // qD2		---	ENSMUSG00000038503
1441942_x_at	1.701	1.016	0.762	0.546	Rnut1	RNA, U transporter 1	---	---	---	---	1441942_x_at	66069	AV331209	2441865	Q80W37	chr9 B	---	chr9:57187150-57187398 (+) // 95.18 // qB		---	ENSMUSG00000055334
1437152_at	7.257	2.644	1.134	0.813	---	---	---	---	---	---	1437152_at	108797	BG072837	---	---	---	---	chr7:70010026-70012412 (+) // 89.06 // qD1		IPR001841 // Zn-finger, RING /// IPR004087 // KH	---	306789	XM_620516 /// XM_912460 /// XM_982669
1434707_at	1.892	1.302	0.921	0.661	Sbf1	SET binding factor 1	1558 // regulation of cell growth // traceable author statement /// 7283 // spermatogenesis // inferred from mutant phenotype	---	1691 // pseudophosphatase activity // traceable author statement	---	1434707_at	77980	AV121839	1925230	Q6ZPE2 /// Q8BK68 /// Q8K2Z0	chr15 F1	---	chr15:89680903-89686493 (-) // 99.34 // qE3		IPR005113 // uDENN domain /// IPR001194 // DENN (AEX-3) domain /// IPR005112 // dDENN domain /// IPR004182 // GRAM domain /// IPR010569 // Myotubularin-related /// IPR001849 // Pleckstrin-like	---
1449349_at	2.744	1.533	1.201	0.862	Nudt1	nudix (nucleoside diphosphate linked moiety X)-type motif 1	6203 // dGTP catabolism // inferred from direct assay	5615 // extracellular space // traceable author statement	8413 // 8-oxo-7,8-dihydroguanine triphosphatase activity // inferred from direct assay /// 16787 // hydrolase activity // inferred from electronic annotation	---	1449349_at	17766	NM_008637	109280	P53368 /// Q8VDG0	chr5 G1	---	chr5:137741457-137747173 (+) // 63.32 // qG2		IPR000086 // NUDIX hydrolase	ENSMUSG00000036639
1447667_x_at	2.104	1.448	1.049	0.753	Map3k4	mitogen activated protein kinase kinase kinase 4	6468 // protein amino acid phosphorylation // inferred from electronic annotation	---	287 // magnesium ion binding // inferred from electronic annotation /// 4672 // protein kinase activity // inferred from electronic annotation /// 4674 // protein serine/threonine kinase activity // inferred from electronic annotation /// 4713 // protein-tyrosine kinase activity // inferred from sequence or structural similarity /// 5524 // ATP binding // inferred from electronic annotation /// 1…	G13_Signaling_Pathway // GenMAPP	1447667_x_at	26407	AV079128	1346875	O08648 /// Q6PDG6 /// Q80U64 /// Q9CRU1	chr17 A1|17 6.5 cM	---	chr4:70877148-70877349 (+) // 64.34 // qC2 /// chr17:11636199-11636487 (-) // 95.8 // qA1		IPR000719 // Protein kinase	ENSMUSG00000014426
1435369_at	1.974	1.47	1.088	0.781	C78212	expressed sequence C78212	---	---	---	---	1435369_at	380601	BM244352	2139469	Q7TMV3	chr2 F1	---	chr2:130362859-130363822 (-) // 98.67 // qF1		IPR010622 // FAST kinase leucine-rich	---
1436216_s_at	1.442	1.12	0.852	0.612	2610204M08Rik	RIKEN cDNA 2610204M08 gene	---	---	---	---	1436216_s_at	70435	BM234799	1917685	Q6P9T3	chr12 F1	---	chr12:107362459-107367512 (+) // 93.84 // qF1		IPR003104 // Actin-binding FH2 /// IPR003124 // Actin-binding WH2	ENSMUSG00000037679
1428853_at	3.403	2.008	0.966	0.694	Ptch1	patched homolog 1	7224 // smoothened signaling pathway // inferred from genetic interaction /// 9887 // organogenesis // inferred from mutant phenotype /// 9953 // dorsal/ventral pattern formation // inferred from genetic interaction /// 30326 // embryonic limb morphogenesis // inferred from mutant phenotype /// 40015 // negative regulation of body size // inferred from mutant phenotype /// 43109 // regulation of …	5887 // integral to plasma membrane // traceable author statement /// 16020 // membrane // inferred from electronic annotation /// 16021 // integral to membrane // traceable author statement	4872 // receptor activity // inferred from electronic annotation /// 5515 // protein binding // inferred from physical interaction /// 8158 // hedgehog receptor activity // traceable author statement	---	1428853_at	19206	BG071079	105373	Q61115 /// Q5R1U4 /// Q5R252 /// Q5TLE7	chr13 B3|13 36.0 cM	---	chr13:61841063-61844015 (-) // 95.72 // qB3		---	ENSMUSG00000021466
1448264_a_at	2.1775	1.467	1.1395	0.8195	Eif3s2	eukaryotic translation initiation factor 3, subunit 2 (beta)	6412 // protein biosynthesis // inferred from electronic annotation	---	3743 // translation initiation factor activity // inferred from electronic annotation	Translation_Factors // GenMAPP	1448264_a_at	54709	NM_018799	1860763	Q9QZD9 /// Q8BTM6	chr4 D2.2|4 61.0 cM	---	chr4:127962289-127970897 (-) // 96.72 // qD2.2		IPR001680 // G-protein beta WD-40 repeat	ENSMUSG00000028798
1417243_at	2.858	1.68	1.188	0.855	2310065K24Rik	RIKEN cDNA 2310065K24 gene	---	5634 // nucleus // inferred from electronic annotation	---	---	1417243_at	102122	NM_028221	1925568	Q91WE2	chr8 C5	---	chr8:93922785-93949525 (-) // 90.13 // qC5		---	ENSMUSG00000031774
1424213_at	2.213	1.375	1.039	0.748	1200002M06Rik	RIKEN cDNA 1200002M06 gene	---	16021 // integral to membrane // traceable author statement	---	---	1424213_at	71707	BC015303	1918957	Q6IR30 /// Q9DC60	chr4 E1	---	chr4:146320436-146330721 (-) // 98.07 // qE2		IPR000537 // UbiA prenyltransferase	ENSMUSG00000047719
1452000_s_at	2.7525	1.808	1.2175	0.8775	unknown	unknown	unknown	unknown	unknown	unknown	1452000_s_at	20226	BC008612	unknown	unknown	unknown	unknown	unknown		unknown	ENSMUSG00000068739	28688	NM_011319
1417718_at	2.884	1.509	1.159	0.837	Eif3s4	eukaryotic translation initiation factor 3, subunit 4 (delta)	6412 // protein biosynthesis // inferred from electronic annotation	---	3676 // nucleic acid binding // inferred from electronic annotation /// 3723 // RNA binding // inferred from electronic annotation /// 3743 // translation initiation factor activity // inferred from electronic annotation	Translation_Factors // GenMAPP /// mRNA_processing_binding_Reactome // GenMAPP	1417718_at	53356	BC008511	1858258	Q9Z1D1	chr9 A3	---	chr9:20821308-20825555 (-) // 93.54 // qA3		IPR000504 // RNA-binding region RNP-1 (RNA recognition motif)	ENSMUSG00000004103
1451378_at	1.931	1.45867	1.11233	0.803333	unknown	unknown	unknown	unknown	unknown	unknown	1451378_at	216987	BC025074	unknown	unknown	unknown	unknown	unknown		unknown	ENSMUSG00000035575	274961	NM_144826
1417583_a_at	2.611	2.113	1.196	0.864	Crlz1	charged amino acid rich leucine zipper 1	---	5634 // nucleus // inferred from physical interaction	---	---	1417583_a_at	65961	NM_023054	1919230	Q9JI13	chr5 E1	---	chr5:87333783-87334848 (+) // 41.34 // qE1		IPR007146 // Sas10/Utp3	---
1448247_at	1.715	1.227	0.938	0.678	Bcl7b	B-cell CLL/lymphoma 7B	---	---	---	---	1448247_at	12054	NM_009745	1332238	O89022 /// Q921K9	chr5 G2	---	chr5:132613530-132626960 (+) // 97.11 // qG2		IPR006804 // BCL7, N-terminal	ENSMUSG00000029681
1438765_at	1.7595	1.378	1.1335	0.8195	Dhx33	DEAH (Asp-Glu-Ala-His) box polypeptide 33	---	5634 // nucleus // inferred from electronic annotation	3676 // nucleic acid binding // inferred from sequence or structural similarity /// 4386 // helicase activity // inferred from sequence or structural similarity /// 5524 // ATP binding // inferred from sequence or structural similarity /// 8026 // ATP-dependent helicase activity // inferred from sequence or structural similarity /// 16787 // hydrolase activity // inferred from electronic annotati…	---	1438765_at	216877	BB667230	2445102	Q80VY9 /// Q8BS50 /// Q9CXM5	chr11 B4	---	chr11:70599067-70606450 (-) // 86.38 // qB4		IPR001650 // Helicase, C-terminal /// IPR007502 // Helicase-associated region	ENSMUSG00000040620
1449664_s_at	2.204	1.833	1.203	0.87	Rnf20	ring finger protein 20	---	---	---	---	1449664_s_at	109331	AW540162	1925927	Q7TT11 /// Q8BKA8 /// Q8BKN8 /// Q8BUF7 /// Q8BVU4	chr4 B1	---	chr4:48901287-48901937 (+) // 99.85 // qB1		IPR001841 // Zn-finger, RING	ENSMUSG00000028309
1438481_at	2.2225	1.6655	1.1655	0.843	LOC433816	similar to U4/U6 small nuclear ribonucleoprotein Prp4 (U4/U6 snRNP 60 kDa protein) (WD splicing factor Prp4) (hPrp4)	---	---	---	---	1438481_at	433816	AI854375	---	---	---	---	chr4:60753246-60754493 (+) // 80.77 // qB3 /// chr4_random:3003140-3004387 (-) // 80.69 //		IPR001680 // G-protein beta WD-40 repeat	---
1453260_a_at	1.921	1.1795	0.918	0.664	unknown	unknown	unknown	unknown	unknown	unknown	1453260_a_at	71978	AK010380	unknown	unknown	unknown	unknown	unknown		unknown	ENSMUSG00000022052	273997	NM_028032
1452340_at	2.029	1.473	0.977	0.707	unknown	unknown	unknown	unknown	unknown	unknown	1452340_at	100515	BB667188	unknown	unknown	unknown	unknown	unknown		unknown	---	38277	XM_144310 /// XM_899439 /// XM_914489 /// XM_923284 /// XM_974231 /// XM_974270
1416346_at	2.3305	1.3845	1.017	0.736	Timm8a	translocase of inner mitochondrial membrane 8 homolog a (yeast)	6605 // protein targeting // inferred from electronic annotation /// 6626 // protein-mitochondrial targeting // inferred from electronic annotation /// 6810 // transport // inferred from electronic annotation /// 15031 // protein transport // inferred from electronic annotation /// 45039 // mitochondrial inner membrane protein import // inferred from electronic annotation	5739 // mitochondrion // inferred from direct assay /// 19866 // inner membrane // inferred from electronic annotation /// 42721 // mitochondrial inner membrane protein insertion complex // inferred from electronic annotation	---	---	1416346_at	30058	W82151	1353433	Q9WVA2	chrX E3|X 51.0 cM	---	chr10:11322725-11323944 (+) // 92.91 // qA1 /// chrX:124544403-124548851 (-) // 94.13 // qE3		IPR004217 // Zn-finger, Tim10/DDP type	ENSMUSG00000048007 /// ENSMUSG00000031263
1439464_s_at	2.816	1.611	1.0835	0.7845	Tex10	testis expressed gene 10	---	---	---	---	1439464_s_at	269536	AV278060	1344413	Q922R7	chr4 B1	---	chr4:47675952-47676178 (-) // 99.56 // qB1		---	---
1452192_at	4.801	2.83	1.11	0.804	unknown	unknown	unknown	unknown	unknown	unknown	1452192_at	234344	BM502329	unknown	unknown	unknown	unknown	unknown		unknown	ENSMUSG00000014907	334561	XM_134209 /// XM_977043 /// XM_977182
1439466_s_at	1.8595	1.407	1.164	0.8435	C77604	expressed sequence C77604	---	---	---	---	1439466_s_at	231889	BB001490	2140888	Q6PGH1	chr5 G2	---	chr5:142618837-142619027 (+) // 87.04 // qG2		IPR001748 // G10 protein	---
1448254_at	9.837	6.507	1.0265	0.7445	Ptn	pleiotrophin	74 // regulation of cell cycle // inferred from electronic annotation /// 1503 // ossification // inferred from direct assay /// 7612 // learning // inferred from mutant phenotype /// 8283 // cell proliferation // inferred from sequence or structural similarity /// 30282 // bone mineralization // inferred from direct assay	5578 // extracellular matrix (sensu Metazoa) // traceable author statement /// 5615 // extracellular space // traceable author statement	8083 // growth factor activity // inferred from sequence or structural similarity /// 8201 // heparin binding // inferred from sequence or structural similarity	---	1448254_at	19242	BC002064	97804	P63089 /// Q9CSX6	chr6 B1|6 13.5 cM	---	chr6:36637730-36734318 (-) // 92.45 // qB1		IPR000762 // PTN/MK heparin-binding protein	ENSMUSG00000029838
1418693_at	1.904	1.536	1.132	0.822	---	---	---	---	---	---	1418693_at	15381 /// 620883 /// 676606	NM_016884	---	---	---	---	chr14:44813851-44844119 (-) // 93.77 // qC1		IPR000504 // RNA-binding region RNP-1 (RNA recognition motif)	ENSMUSG00000060373	274690	NM_016884 /// XR_002490 /// XR_004941
1455940_x_at	6.5655	2.795	1.1345	0.824	unknown	unknown	unknown	unknown	unknown	unknown	1455940_x_at	83669	BB453609	unknown	unknown	unknown	unknown	unknown		unknown	ENSMUSG00000066357	335454	NM_031392
1427661_a_at	2.902	1.764	1.144	0.831	Tssc4	tumor-suppressing subchromosomal transferable fragment 4	---	---	---	---	1427661_a_at	56844	AJ279797	1861712	Q9JHE7 /// Q9JHE9	chr7 F5|7 69.3 cM	---	chr7:130774139-130775859 (+) // 100.0 // qF5		---	ENSMUSG00000045752
1428023_at	3.034	1.699	1.241	0.902	3110009E18Rik	RIKEN cDNA 3110009E18 gene	---	---	---	---	1428023_at	73103	AA879840	1920353	Q8K163 /// Q9CRW3	chr1 E2.3	---	chr1:119922039-119959629 (+) // 89.17 // qE2.3		---	ENSMUSG00000026388
1436034_at	1.723	1.26	1.014	0.738	---	---	---	---	---	---	1436034_at	216543	AW550283	---	---	---	---	chr11:20121984-20123747 (-) // 98.08 // qA3.1		---	---	260314	NM_172260
1423105_a_at	1.896	1.447	1.158	0.843	Yeats4	YEATS domain containing 4	6355 // regulation of transcription, DNA-dependent // inferred from sequence or structural similarity	5634 // nucleus // inferred from sequence or structural similarity /// 5654 // nucleoplasm // inferred from direct assay	5515 // protein binding // inferred from physical interaction	---	1423105_a_at	64050	AK010522	1927224	Q9CR11	chr10 D2	---	chr10:117011275-117020553 (-) // 96.69 // qD2		IPR005033 // YEATS family	ENSMUSG00000020171
1428124_at	2.964	1.599	1.016	0.74	Gtf2e1	general transcription factor II E, polypeptide 1 (alpha subunit)	6355 // regulation of transcription, DNA-dependent // inferred from electronic annotation /// 6367 // transcription initiation from Pol II promoter // inferred from electronic annotation	5634 // nucleus // inferred from electronic annotation /// 5673 // transcription factor TFIIE complex // inferred from electronic annotation	3702 // RNA polymerase II transcription factor activity // inferred from electronic annotation /// 16251 // general RNA polymerase II transcription factor activity // inferred from sequence or structural similarity	RNA_transcription_Reactome // GenMAPP	1428124_at	74197	AK011543	3034445	Q9D0D5 /// Q8BV40	chr16 B3	---	chr16:37364250-37394269 (-) // 98.88 // qB3		IPR002853 // Transcription factor TFIIE, alpha subunit	ENSMUSG00000022828
1423764_s_at	2.238	1.441	0.911	0.664	Mrpl37	mitochondrial ribosomal protein L37	---	5761 // mitochondrial ribosome // inferred from sequence or structural similarity	3735 // structural constituent of ribosome // inferred from electronic annotation	---	1423764_s_at	56280	BC011065	1926268	Q921S7 /// Q9DA61	chr4 C7	---	chr4:105401522-105412489 (-) // 96.07 // qC7		---	ENSMUSG00000028622
1435339_at	2.447	1.46	1.089	0.794	Kctd15	potassium channel tetramerisation domain containing 15	---	---	5216 // ion channel activity // inferred from electronic annotation	---	1435339_at	233107	BB091366	1196349	Q8K0E1	chr7 A3	---	chr7:23053547-23070042 (-) // 96.74 // qA3		IPR003131 // K+ channel tetramerisation	ENSMUSG00000030499
1415739_at	2.95	1.561	1.069	0.78	3100004P22Rik	RIKEN cDNA 3100004P22 gene	398 // nuclear mRNA splicing, via spliceosome // inferred from electronic annotation /// 6397 // mRNA processing // inferred from electronic annotation	---	---	---	1415739_at	68035	NM_133693	1915285	Q91V81	chr7 A3	---	chr7:19618211-19627594 (-) // 99.17 // qA3		IPR000504 // RNA-binding region RNP-1 (RNA recognition motif)	ENSMUSG00000036733
1423646_at	1.94	1.547	1.236	0.902	Zdhhc3	zinc finger, DHHC domain containing 3	6508 // proteolysis and peptidolysis // inferred from sequence or structural similarity /// 6605 // protein targeting // inferred from direct assay	5794 // Golgi apparatus // inferred from direct assay /// 16021 // integral to membrane // traceable author statement	4197 // cysteine-type endopeptidase activity // inferred from sequence or structural similarity /// 46872 // metal ion binding // inferred from electronic annotation	---	1423646_at	69035	BB815190	1926134	Q8R173	chr9 F4	---	chr9:123085248-123121620 (-) // 97.09 // qF4		IPR001594 // Zn-finger, DHHC type	ENSMUSG00000025786
1424236_at	2.085	1.654	1.26	0.92	1110003P22Rik	RIKEN cDNA 1110003P22 gene	8152 // metabolism // inferred from sequence or structural similarity	---	3824 // catalytic activity // inferred from sequence or structural similarity	---	1424236_at	68449	AF285112	1915699	Q6GQW9 /// Q6PIZ5 /// Q8BHL3 /// Q91XR3	chr7 F4	---	chr7:114668541-114678904 (-) // 87.93 // qF3		IPR000195 // RabGAP/TBC domain	ENSMUSG00000042492
1452731_x_at	2.441	1.762	0.938	0.685	unknown	unknown	unknown	unknown	unknown	unknown	1452731_x_at	544988 /// 544998 /// 545007 /// 545015 /// 622916 /// 622931 /// 638853 /// 664825 /// 666193 /// 666329 /// 666442 /// 666684 /// 666772 /// 671957	BM195235	unknown	unknown	unknown	unknown	unknown		unknown	ENSMUSG00000072752 /// ENSMUSG00000072749 /// ENSMUSG00000072746 /// ENSMUSG00000068790 /// ENSMUSG00000071620 /// ENSMUSG00000072740 /// ENSMUSG00000072735 /// ENSMUSG00000072731 /// ENSMUSG00000063277	327147	NM_001024712 /// NM_001024713 /// NM_001029930 /// NM_025940 /// XM_001001074 /// XM_001006339 /// XM_001006480 /// XM_899097 /// XM_899102 /// XM_899122 /// XM_899135 /// XM_915015 /// XM_985399 /// XM_985916 /// XM_987063 /// XM_987086 /// XM_987130 /// XM_987166 /// XM_987195 /// XM_987228 /// XM_987642 /// XM_987681 /// XM_988536 /// XM_988570 /// XM_988608 /// XM_988643 /// XM_988676 /// XM_…
1416805_at	2.247	1.586	1.014	0.741	1110032E23Rik	RIKEN cDNA 1110032E23 gene	---	16021 // integral to membrane // traceable author statement	---	---	1416805_at	68659	NM_133187	1915909	Q6PGJ9 /// Q8C6V8 /// Q8C781 /// Q9ET25	chr3 E3	---	chr3:80279572-80337001 (+) // 87.49 // qE3		---	ENSMUSG00000027955
1438318_x_at	2.4665	1.6965	0.995	0.728	1500001L15Rik	RIKEN cDNA 1500001L15 gene	---	---	---	---	1438318_x_at	68966	BB559925	1916216	Q9DB96	chr14 C1	---	chr14:46996187-46997208 (+) // 96.66 // qC1		IPR007146 // Sas10/Utp3	---
1451735_at	1.875	1.35375	1.08625	0.795	unknown	unknown	unknown	unknown	unknown	unknown	1451735_at	76688	BG695431	unknown	unknown	unknown	unknown	unknown		unknown	ENSMUSG00000038671	87720	NM_029702
1448401_at	1.8715	1.355	1.1035	0.808	Smarcd2	SWI/SNF related, matrix associated, actin dependent regulator of chromatin, subfamily d, member 2	6355 // regulation of transcription, DNA-dependent // inferred from electronic annotation /// 16568 // chromatin modification // inferred from electronic annotation	5634 // nucleus // inferred from electronic annotation	---	---	1448401_at	83796	NM_031878	1933621	Q99JR8 /// Q61343	chr11 E1	---	chr11:105934310-105938748 (-) // 95.5 // qE1		IPR003121 // SWIB complex, BAF60b	ENSMUSG00000020710
1416106_at	3.628	1.918	1.096	0.803	1110001A12Rik	RIKEN cDNA 1110001A12 gene	---	---	16787 // hydrolase activity // inferred from electronic annotation	---	1416106_at	100087	NM_029571	1923547	Q8C992 /// Q9D1R2	chr4 C7	---	chr4:107193132-107195054 (+) // 97.26 // qC7		---	---
1450740_a_at	2.12067	1.52733	1.26967	0.930333	unknown	unknown	unknown	unknown	unknown	unknown	1450740_a_at	13589	BM228525	unknown	unknown	unknown	unknown	unknown		unknown	---	143877	NM_007896
1426713_s_at	1.427	1.164	0.917	0.673	Eprs	glutamyl-prolyl-tRNA synthetase	6412 // protein biosynthesis // inferred from electronic annotation /// 6418 // tRNA aminoacylation for protein translation // inferred from sequence or structural similarity /// 6424 // glutamyl-tRNA aminoacylation // inferred from electronic annotation	5737 // cytoplasm // inferred from electronic annotation	3779 // actin binding // inferred from electronic annotation /// 3824 // catalytic activity // inferred from electronic annotation /// 4812 // tRNA ligase activity // inferred from sequence or structural similarity /// 4818 // glutamate-tRNA ligase activity // inferred from electronic annotation /// 5524 // ATP binding // inferred from sequence or structural similarity /// 16874 // ligase activit…	---	1426713_s_at	107508	BM238943	97838	Q8CGC7 /// Q8BTR1 /// Q9CRF9	chr1 H4-H6	---	chr1:185001247-185066726 (+) // 99.55 // qH5		IPR004046 // Glutathione S-transferase, C-terminal /// IPR000924 // Glutamyl-tRNA synthetase, class Ic /// IPR000738 // WHEP-TRS /// IPR002314 // tRNA synthetases, class-II (G, H, P and S) /// IPR004154 // Anticodon binding domain	---
1424002_at	2.27	1.411	0.996	0.731	Pdcl3	phosducin-like 3	6915 // apoptosis // inferred from electronic annotation /// 7602 // phototransduction // inferred from sequence or structural similarity	---	---	---	1424002_at	68833	BC005601	1916083	Q8BVF2	chr1 B	---	chr1:39311748-39320793 (+) // 91.93 // qB		---	ENSMUSG00000026078
1437626_at	2.352	1.35	0.9	0.661	Zfp36l2	zinc finger protein 36, C3H type-like 2	---	5634 // nucleus // inferred from electronic annotation	3676 // nucleic acid binding // inferred from electronic annotation /// 3677 // DNA binding // inferred from electronic annotation	---	1437626_at	12193	BB031791	107945	P23949 /// Q9EQL7 /// Q9EQL8	chr17 E4	---	chr17:82756893-82758914 (-) // 94.43 // qE4 /// chr7:68512510-68513400 (-) // 42.66 // qD1		IPR007635 // Tis11B like protein, C-terminal /// IPR000571 // Zn-finger, C-x8-C-x5-C-x3-H type	ENSMUSG00000045817
1415817_s_at	4.1255	2.0585	1.167	0.8575	Cct7	chaperonin subunit 7 (eta)	6457 // protein folding // inferred from electronic annotation	---	5524 // ATP binding // inferred from electronic annotation /// 51082 // unfolded protein binding // inferred from electronic annotation	---	1415817_s_at	12468	NM_007638	3035234	P80313 /// Q8C5Q5	chr6 D1	---	chr6:85700564-85717526 (+) // 97.38 // qC3		IPR002423 // Chaperonin Cpn60/TCP-1	ENSMUSG00000030007
1424001_at	2.202	1.426	0.921	0.677	Mki67ip	Mki67 (FHA domain) interacting nucleolar phosphoprotein	398 // nuclear mRNA splicing, via spliceosome // inferred from electronic annotation /// 6397 // mRNA processing // inferred from electronic annotation	5730 // nucleolus // inferred from sequence or structural similarity /// 5737 // cytoplasm // inferred from sequence or structural similarity	3676 // nucleic acid binding // inferred from sequence or structural similarity /// 3723 // RNA binding // inferred from sequence or structural similarity	mRNA_processing_binding_Reactome // GenMAPP	1424001_at	67949	AY030275	1915199	Q8BMV9 /// Q8BVL4 /// Q91VE6	chr1 E2.3	---	chr1:118073546-118085536 (+) // 91.36 // qE2.3		IPR000504 // RNA-binding region RNP-1 (RNA recognition motif)	ENSMUSG00000026377
1439815_at	1.532	1.16	0.938	0.69	LOC432415	hypothetical gene supported by NM_177332	---	---	---	---	1439815_at	432415	BF140677	---	---	chr17 E3	---	chr17:77301716-77305787 (-) // 98.57 // qE3		---	---
1456204_at	1.922	1.349	1.082	0.796	unknown	unknown	unknown	unknown	unknown	unknown	1456204_at	66487	AV069567	unknown	unknown	unknown	unknown	unknown		unknown	ENSMUSG00000058351	379116	XM_619218 /// XM_909437 /// XM_977022
1426355_a_at	2.112	1.523	0.89	0.655	---	---	---	---	---	---	1426355_a_at	76178	BB667858	---	---	---	---	chr1:37739292-37752258 (-) // 67.27 // qB		---	---	28085	NM_198006
1428576_at	2.313	1.709	1.085	0.799	Hif1an	hypoxia-inducible factor 1, alpha subunit inhibitor	6355 // regulation of transcription, DNA-dependent // inferred from electronic annotation	5634 // nucleus // inferred from electronic annotation	16491 // oxidoreductase activity // inferred from electronic annotation /// 16702 // oxidoreductase activity, acting on single donors with incorporation of molecular oxygen, incorporation of two atoms of oxygen // inferred from electronic annotation	---	1428576_at	319594	BB726995	2442345	Q8BLR9 /// Q9D6X3	chr19 D1	---	chr19:43908170-43912942 (+) // 92.82 // qC3		---	ENSMUSG00000025205
1427720_a_at	2.7205	1.702	1.074	0.7915	Nnp1	novel nuclear protein 1	6364 // rRNA processing // inferred from electronic annotation	5634 // nucleus // inferred from electronic annotation /// 30688 // nucleolar preribosome, small subunit precursor // inferred from electronic annotation	---	---	1427720_a_at	18114	AF312394	1203500	P56183	chr10 C1|10 42.0 cM	---	chr10:78284673-78295754 (-) // 85.1 // qC1		IPR010301 // Nucleolar, Nop52	ENSMUSG00000061032
1455789_x_at	2.216	1.512	1.034	0.763	unknown	unknown	unknown	unknown	unknown	unknown	1455789_x_at	621284	BB453676	unknown	unknown	unknown	unknown	unknown		unknown	ENSMUSG00000015656	---	XM_989582
1448413_at	4.062	1.774	1.143	0.844	2410016O06Rik	RIKEN cDNA 2410016O06 gene	6338 // chromatin remodeling // traceable author statement /// 42254 // ribosome biogenesis and assembly // traceable author statement	5634 // nucleus // inferred from electronic annotation /// 5730 // nucleolus // inferred from direct assay /// 30685 // nucleolar preribosome // inferred from sequence or structural similarity	3723 // RNA binding // inferred from sequence or structural similarity	---	1448413_at	71952	NM_023633	1919202	Q8BVE1 /// Q9JJF3	chr12 D3	---	chr12:79267156-79269440 (+) // 99.05 // qD1		---	ENSMUSG00000046791
1447838_x_at	2.911	1.369	1.103	0.815	---	---	---	---	---	---	1447838_x_at	78798	BB359162	---	---	---	---	chr17:82053319-82053499 (+) // 58.23 // qE4		---	ENSMUSG00000032624	295565	NM_199466
1420981_a_at	1.713	1.049	0.778	0.575	Lmo4	LIM domain only 4	1843 // neural tube closure // inferred from mutant phenotype /// 6355 // regulation of transcription, DNA-dependent // inferred from electronic annotation /// 6366 // transcription from Pol II promoter // inferred from direct assay	5667 // transcription factor complex // inferred from direct assay	5515 // protein binding // inferred from physical interaction /// 8134 // transcription factor binding // inferred from direct assay /// 8270 // zinc ion binding // inferred from electronic annotation	---	1420981_a_at	16911	NM_010723	109360	P61969	chr3 H2|3 73.1 cM	---	chr3:144755294-144768959 (-) // 92.96 // qH2		IPR001781 // Zn-binding protein, LIM	ENSMUSG00000028266
1452395_at	2.1605	1.436	1.133	0.8375	unknown	unknown	unknown	unknown	unknown	unknown	1452395_at	381379	AA111022	unknown	unknown	unknown	unknown	unknown		unknown	ENSMUSG00000027080	219643	NM_025885
1456125_a_at	2.111	1.504	1.229	0.909	unknown	unknown	unknown	unknown	unknown	unknown	1456125_a_at	56455 /// 627788 /// 637840 /// 672375	AV006937	unknown	unknown	unknown	unknown	unknown		unknown	ENSMUSG00000009013	256858	NM_019682 /// XM_892488 /// XM_913631 /// XR_003839
1458661_at	3.21625	2.28	1.309	0.969	unknown	unknown	unknown	unknown	unknown	unknown	1458661_at	21761	AI585789	unknown	unknown	unknown	unknown	unknown		unknown	---	422910	NM_001039147 /// NM_024431
1435880_at	2.198	1.752	1.162	0.861	E430012K20Rik	RIKEN cDNA E430012K20 gene	---	---	---	---	1435880_at	99696	BM119343	1917958	Q6ZPE3	chr3 B	---	chr3:38247608-38249636 (-) // 97.29 // qB		---	---
1448403_at	2.227	1.388	1.056	0.783	---	---	---	---	---	---	1448403_at	107045	NM_134137	---	---	---	---	chr18:42643278-42671954 (-) // 89.09 // qB3		---	ENSMUSG00000024493	371950	XM_619533 /// XM_901168 /// XM_901173 /// XM_901177 /// XM_901182 /// XM_901187 /// XM_913429 /// XM_922755 /// XM_922767 /// XM_922771 /// XM_922775 /// XM_922782 /// XM_922785 /// XM_989215
1431390_a_at	3.513	1.95	1.203	0.892	Grinl1a	glutamate receptor, ionotropic, N-methyl D-aspartate-like 1A	---	---	4872 // receptor activity // inferred from electronic annotation	---	1431390_a_at	28015	AK002571	107282	Q6P6I6 /// Q9CXJ7	chr9 D|9 42.0 cM	---	chr9:71798629-71805110 (-) // 99.49 // qD		---	ENSMUSG00000032199
1437234_x_at	5.204	2.422	1.465	1.088	---	---	---	---	---	---	1437234_x_at	15468	BB357347	---	---	---	---	chr10:76078006-76078317 (-) // 82.32 // qC1		---	ENSMUSG00000020230	32020	NM_133182
1452005_at	1.761	1.332	0.893	0.663333	unknown	unknown	unknown	unknown	unknown	unknown	1452005_at	235339	AV336908	unknown	unknown	unknown	unknown	unknown		unknown	ENSMUSG00000000168	285076	NM_145614
1417844_at	2.735	1.434	1.029	0.765	---	---	---	---	---	---	1417844_at	67381	NM_026119	---	---	---	---	chr14:65281120-65289630 (+) // 86.05 // qD2		---	ENSMUSG00000022109	282888	NM_026119
1456730_x_at	2.49667	1.58367	1.30867	0.973	unknown	unknown	unknown	unknown	unknown	unknown	1456730_x_at	56456	BB094081	unknown	unknown	unknown	unknown	unknown		unknown	ENSMUSG00000027671	41077	NM_019673
1455319_x_at	1.85567	1.37767	1.09433	0.813667	unknown	unknown	unknown	unknown	unknown	unknown	1455319_x_at	20116	AU016948	unknown	unknown	unknown	unknown	unknown		unknown	ENSMUSG00000074548 /// ENSMUSG00000074547 /// ENSMUSG00000074541 /// ENSMUSG00000047675	338718	NM_009098
1447967_at	2.7805	1.4685	0.9405	0.6995	A630048M13Rik	RIKEN cDNA A630048M13 gene	---	---	---	---	1447967_at	230657	AW123020	3045357	Q8C9K2	chr4 D1	---	chr4:114898666-114901568 (-) // 99.22 // qD1		---	ENSMUSG00000055900
1416885_at	2.374	1.427	1.036	0.772	1110038F14Rik	RIKEN cDNA 1110038F14 gene	---	---	---	---	1416885_at	117171	NM_054099	2152337	Q9D0Z5	chr15 E1	---	chr15:77276013-77278484 (+) // 98.77 // qD3		---	ENSMUSG00000063236
1440238_at	1.819	1.326	0.915	0.682	---	16 days neonate thymus cDNA, RIKEN full-length enriched library, clone:A130041D19 product:unclassifiable, full insert sequence	---	---	---	---	1440238_at	243842	BB158599	---	---	---	---	chr7:7648008-7648563 (-) // 66.04 // qA1		---	ENSMUSG00000070808	333587	XM_620597 /// XM_900105 /// XM_911489 /// XM_983078 /// XM_986680
1450560_a_at	2.721	1.64	1.044	0.779	unknown	unknown	unknown	unknown	unknown	unknown	1450560_a_at	21770	NM_009358	unknown	unknown	unknown	unknown	unknown		unknown	ENSMUSG00000059409	295009	NM_009358
1456916_at	1.9545	1.44	1.0845	0.8095	unknown	unknown	unknown	unknown	unknown	unknown	1456916_at	18193	BG067058	unknown	unknown	unknown	unknown	unknown		unknown	---	168965	---
1416071_at	3.3305	1.75	1.2035	0.8985	Ddx18	DEAD (Asp-Glu-Ala-Asp) box polypeptide 18	---	---	3676 // nucleic acid binding // inferred from electronic annotation /// 3723 // RNA binding // inferred from electronic annotation /// 4386 // helicase activity // inferred from electronic annotation /// 5524 // ATP binding // inferred from electronic annotation /// 8026 // ATP-dependent helicase activity // inferred from electronic annotation /// 16787 // hydrolase activity // inferred from elec…	---	1416071_at	66942	NM_025860	1914192	Q8K363 /// Q9CSG7 /// Q9CSJ2	chr1 E2	---	chr17:51540938-51543150 (+) // 92.57 // qC /// chr6:108952010-108954630 (-) // 96.48 // qE2 /// chr1:121335533-121349485 (-) // 96.97 // qE2.3		IPR001410 // DEAD/DEAH box helicase /// IPR001650 // Helicase, C-terminal	ENSMUSG00000001674
1449648_s_at	3.203	1.6295	1.0895	0.8135	Rpo1-1	RNA polymerase 1-1	6350 // transcription // inferred from electronic annotation	5634 // nucleus // inferred from electronic annotation /// 5736 // DNA-directed RNA polymerase I complex // inferred from electronic annotation	3677 // DNA binding // inferred from electronic annotation /// 3899 // DNA-directed RNA polymerase activity // inferred from electronic annotation /// 16740 // transferase activity // inferred from electronic annotation	RNA_transcription_Reactome // GenMAPP	1449648_s_at	20016	AL024089	103288	P52432	chr17 B3	---	chr17:44400514-44400901 (-) // 100.0 // qB3 /// chr17_random:5021017-5021404 (-) // 100.0 //		IPR008193 // DNA-directed RNA polymerase, 13 to 16 kDa subunit /// IPR001700 // RNA polymerase, alpha chain, bacterial and organelle	ENSMUSG00000058958 /// ENSMUSG00000061112
1434182_at	2.178	1.643	1.115	0.833	Ddx31	DEAD/H (Asp-Glu-Ala-Asp/His) box polypeptide 31	---	---	4386 // helicase activity // inferred from electronic annotation /// 5524 // ATP binding // inferred from electronic annotation /// 16787 // hydrolase activity // inferred from electronic annotation	---	1434182_at	227674	BB401872	2682639	Q6NZQ2	chr2 A3	---	chr2:28846906-28865593 (+) // 97.26 // qA3		IPR001410 // DEAD/DEAH box helicase /// IPR001650 // Helicase, C-terminal	---
1448221_at	2.72267	1.73	1.02033	0.762333	Bat1a	HLA-B-associated transcript 1A	---	5634 // nucleus // inferred from sequence or structural similarity	3676 // nucleic acid binding // inferred from sequence or structural similarity /// 3723 // RNA binding // inferred from sequence or structural similarity /// 4004 // ATP-dependent RNA helicase activity // inferred from sequence or structural similarity /// 4386 // helicase activity // inferred from sequence or structural similarity /// 5524 // ATP binding // inferred from sequence or structural …	mRNA_processing_binding_Reactome // GenMAPP	1448221_at	53817	BC011067	99240	Q9Z1N5	chr17 B1|17 19.12 cM	---	chr17:33740198-33751192 (+) // 96.55 // qB1		IPR001410 // DEAD/DEAH box helicase /// IPR001650 // Helicase, C-terminal	ENSMUSG00000005481
1433756_at	2.282	1.88	1.037	0.775	4930429A08Rik	RIKEN cDNA 4930429A08 gene	---	---	---	---	1433756_at	74648	BI452674	1921898	Q8BSS8 /// Q8C925 /// Q8CHX8 /// Q9D5K4	chr4 D2.2	---	chr4:127518315-127519321 (-) // 95.35 // qD2.2		---	---
1428699_at	2.8595	1.8005	1.171	0.8755	Sms	spermine synthase	8215 // spermine metabolism // inferred from mutant phenotype	---	3824 // catalytic activity // inferred from electronic annotation /// 16740 // transferase activity // inferred from electronic annotation /// 16768 // spermine synthase activity // inferred from sequence or structural similarity	---	1428699_at	20603	AW744143	109490	P97355 /// Q8C7P4 /// Q9CT09	chrX F4|X 65.45 cM	---	chr3:69186059-69187941 (+) // 58.13 // qE1 /// chrX:96544373-96546028 (+) // 57.98 // qD /// chrX:147414487-147439963 (-) // 90.75 // qF4 /// chrX:54341474-54343089 (-) // 59.4 // qA6 /// chr2_random:5881582-5883197 (-) // 59.4 //		IPR001045 // Spermine synthase	ENSMUSG00000059596 /// ENSMUSG00000025662 /// ENSMUSG00000057971
1452308_a_at	1.403	0.866	0.693	0.519	unknown	unknown	unknown	unknown	unknown	unknown	1452308_a_at	98660	BB462665	unknown	unknown	unknown	unknown	unknown		unknown	ENSMUSG00000007097	207432	NM_178405
1421529_a_at	3.104	1.679	1.237	0.928	Txnrd1	thioredoxin reductase 1	6118 // electron transport // inferred from electronic annotation /// 6125 // thioredoxin pathway // inferred from direct assay	5737 // cytoplasm // inferred from sequence or structural similarity /// 5829 // cytosol // inferred from direct assay	4791 // thioredoxin-disulfide reductase activity // inferred from direct assay /// 15036 // disulfide oxidoreductase activity // inferred from electronic annotation /// 16491 // oxidoreductase activity // inferred from electronic annotation /// 16654 // oxidoreductase activity, acting on NADH or NADPH, disulfide as acceptor // inferred from electronic annotation /// 50660 // FAD binding // inferr…	---	1421529_a_at	50493	NM_015762	2442548	Q9JMH6 /// Q8CI31 /// Q99P49 /// Q9CSV5	chr10 C1	---	chr10:82515433-82553967 (+) // 97.72 // qC1		IPR001327 // FAD-dependent pyridine nucleotide-disulphide oxidoreductase /// IPR004099 // Pyridine nucleotide-disulphide oxidoreductase dimerisation domain	ENSMUSG00000020250
1436249_at	1.892	1.4015	1.0345	0.7765	Ttll4	tubulin tyrosine ligase-like family, member 4	---	---	---	---	1436249_at	67534	BM247455	3034997	Q80UG8 /// Q5U4C4	chr1 C4	---	chr1:75147871-75157093 (+) // 96.36 // qC4		IPR004344 // Tubulin-tyrosine ligase	---
1455425_at	2.199	1.579	1.288	0.967	unknown	unknown	unknown	unknown	unknown	unknown	1455425_at	103503	BG071655	unknown	unknown	unknown	unknown	unknown		unknown	---	17774	---
1417886_at	3.535	1.812	1.252	0.94	1810009A15Rik	RIKEN cDNA 1810009A15 gene	---	---	---	---	1417886_at	66276	BE307471	1913526	Q8C8V5 /// Q9CSS6 /// Q9D937	chr19 A	---	chr19:7982812-7994717 (+) // 96.85 // qA /// chr4:142882887-142883767 (-) // 37.07 // qE1		---	ENSMUSG00000011477
1420616_at	3.767	2.082	1.233	0.926	Ash2l	ash2 (absent, small, or homeotic)-like (Drosophila)	6355 // regulation of transcription, DNA-dependent // inferred from electronic annotation	---	---	---	1420616_at	23808	BM207355	1344416	Q91X20	chr8 A3	---	chr8:24593661-24619452 (-) // 94.19 // qA2		IPR003877 // SPla/RYanodine receptor SPRY	ENSMUSG00000031575
1433789_at	3.192	2.006	1.182	0.888	Rnu17d	RNA, U17d small nucleolar	---	---	---	---	1433789_at	399101	BI082172	2140208	---	---	---	chr4:130937381-130938144 (+) // 72.24 // qD2.3 /// chrX_random:20140607-20141370 (+) // 72.24 // /// chr4:130564553-130565316 (-) // 72.37 // qD2.3		---	---
1435099_at	1.44	1.1495	0.9495	0.714	Utp14a	UTP14, U3 small nucleolar ribonucleoprotein, homolog A (yeast)	---	---	---	---	1435099_at	72554	BF225689	2148086	Q640M1 /// Q6A094 /// Q6EJB4 /// Q6P6L1 /// Q9CZK8	chrX A3.2	---	chrX:40625837-40630738 (+) // 96.17 // qA4		IPR006709 // Utp14 protein	---
1446928_at	2.996	2.268	0.932	0.701	1700025B16Rik	RIKEN cDNA 1700025B16 gene	398 // nuclear mRNA splicing, via spliceosome // inferred from electronic annotation /// 6397 // mRNA processing // inferred from electronic annotation /// 6457 // protein folding // inferred from electronic annotation	---	51082 // unfolded protein binding // inferred from electronic annotation	mRNA_processing_binding_Reactome // GenMAPP	1446928_at	69408	C87112	1916658	Q8C5R1 /// Q8CE97 /// Q91WT4	chr2 E5|2 36.0 cM	---	chr2:118954083-118965267 (-) // 98.96 // qE5 /// chr9:63679262-63679846 (-) // 96.37 // qC		IPR001623 // Heat shock protein DnaJ, N-terminal /// IPR000504 // RNA-binding region RNP-1 (RNA recognition motif)	ENSMUSG00000034278
1449390_at	2.101	1.475	0.926333	0.697333	---	---	---	---	---	---	1449390_at	66614	NM_025663	---	---	---	---	chr3:88532895-88545781 (+) // 97.43 // qF1		IPR000467 // D111/G-patch domain	ENSMUSG00000028069	46029	NM_025663
1435057_x_at	3.8145	1.8435	1.0445	0.787	MGI:1929022	RNA polymerase I associated factor	9303 // rRNA transcription // inferred from direct assay	5730 // nucleolus // inferred from direct assay	5515 // protein binding // inferred from physical interaction	---	1435057_x_at	64424	BE334128	1929022	Q62034 /// Q8BQG9 /// Q8K202	chr4 B2	---	chr4:44277060-44277457 (+) // 72.54 // qB1		IPR009668 // A49-like RNA polymerase I associated factor	ENSMUSG00000028318
1450439_at	2.246	1.79433	1.27967	0.964667	unknown	unknown	unknown	unknown	unknown	unknown	1450439_at	15161	NM_008224	unknown	unknown	unknown	unknown	unknown		unknown	ENSMUSG00000031386	248353	NM_008224
1437728_at	2.02	1.6065	1.0525	0.7935	AW050020	expressed sequence AW050020	---	---	16491 // oxidoreductase activity // inferred from electronic annotation	---	1437728_at	268420	BB397845	2144489	Q80US0 /// Q8BKB9 /// Q8BKC1	chr11 B2	---	chr11:60150241-60170269 (+) // 91.32 // qB2		---	ENSMUSG00000042650
1416428_at	3.026	1.875	1.214	0.916	Thap11	THAP domain containing 11	---	5634 // nucleus // inferred from electronic annotation	3676 // nucleic acid binding // inferred from electronic annotation /// 3677 // DNA binding // inferred from electronic annotation	---	1416428_at	59016	NM_021513	1930964	Q9JJD0 /// Q7TML4 /// Q99KZ0	chr8 D2	---	chr8:105168860-105170704 (+) // 94.43 // qD3		IPR006612 // Zinc-finger protein of unknown function DM3	ENSMUSG00000036442
1454717_at	1.865	1.471	1.171	0.884	unknown	unknown	unknown	unknown	unknown	unknown	1454717_at	245886	BB401190	unknown	unknown	unknown	unknown	unknown		unknown	ENSMUSG00000034867	272620	NM_145633 /// NM_178263
1439435_x_at	2.926	1.345	0.8145	0.615	Pgk1	phosphoglycerate kinase 1	6096 // glycolysis // inferred from electronic annotation	5964 // phosphorylase kinase complex // inferred from electronic annotation	4618 // phosphoglycerate kinase activity // inferred from electronic annotation /// 4689 // phosphorylase kinase activity // inferred from electronic annotation /// 16301 // kinase activity // inferred from electronic annotation /// 16740 // transferase activity // inferred from electronic annotation	Glycolysis_and_Gluconeogenesis // GenMAPP	1439435_x_at	18655	BB411302	97555	P09411 /// Q5XJE7	chrX C-D|X 45.0 cM	---	chrX:97607767-97608053 (+) // 95.5 // qD /// chr12:10998144-10998429 (-) // 95.16 // qA1.1 /// chr3:58225255-58225541 (-) // 93.08 // qD /// chr18:6969699-6969985 (-) // 93.77 // qA1		IPR001576 // Phosphoglycerate kinase	ENSMUSG00000062218 /// ENSMUSG00000062070 /// ENSMUSG00000059045
1452152_at	1.852	1.444	1.07	0.808	unknown	unknown	unknown	unknown	unknown	unknown	1452152_at	216705	AW537616	unknown	unknown	unknown	unknown	unknown		unknown	ENSMUSG00000006169	169673	XM_908092 /// XM_977709 /// XM_983834
1418533_s_at	4.9675	1.726	1.1135	0.841	Fzd2	frizzled homolog 2 (Drosophila)	7166 // cell surface receptor linked signal transduction // inferred from electronic annotation /// 7186 // G-protein coupled receptor protein signaling pathway // inferred from electronic annotation /// 7275 // development // inferred from electronic annotation /// 16055 // Wnt receptor signaling pathway // inferred from electronic annotation	5615 // extracellular space // traceable author statement /// 16020 // membrane // inferred from electronic annotation /// 16021 // integral to membrane // traceable author statement	4872 // receptor activity // inferred from electronic annotation /// 4888 // transmembrane receptor activity // inferred from electronic annotation /// 4926 // non-G-protein coupled 7TM receptor activity // inferred from electronic annotation /// 4930 // G-protein coupled receptor activity // inferred from electronic annotation /// 5515 // protein binding // inferred from physical interaction	Wnt_Signaling // GenMAPP /// GPCRDB_Other // GenMAPP	1418533_s_at	57265	BB371406	1888513	Q9JIP6 /// Q923Z9	chr11 E1	---	chr11:102275579-102279435 (+) // 97.38 // qE1		IPR000024 // Frizzled CRD region /// IPR000539 // Frizzled protein	ENSMUSG00000050288
1423941_at	2.146	1.612	1.079	0.815	Camk2g	calcium/calmodulin -dependent protein kinase II gamma	82 // G1/S transition of mitotic cell cycle // inferred from mutant phenotype /// 6468 // protein amino acid phosphorylation // inferred from sequence or structural similarity /// 6816 // calcium ion transport // inferred from mutant phenotype /// 46777 // autophosphorylation // inferred from mutant phenotype	---	4672 // protein kinase activity // inferred from sequence or structural similarity /// 4674 // protein serine/threonine kinase activity // inferred from mutant phenotype /// 4684 // calmodulin-dependent protein kinase I activity // inferred from sequence or structural similarity /// 4685 // calcium- and calmodulin-dependent protein kinase activity // inferred from sequence or structural similarit…	Calcium_regulation_in_cardiac_cells // GenMAPP /// Smooth_muscle_contraction // GenMAPP	1423941_at	12325	BM227770	88259	Q923T9 /// Q8BVG2 /// Q8BW40	chr14 A2	---	chr14:17020168-17079315 (-) // 94.55 // qA2		IPR000719 // Protein kinase	ENSMUSG00000021820
1429619_a_at	2.208	1.276	1.006	0.76	8430406I07Rik	RIKEN cDNA 8430406I07 gene	---	---	---	---	1429619_a_at	74528	BB040330	1921778	Q9CXC3	chr2 H1	---	chr2:144022882-144033208 (+) // 78.26 // qG1		---	ENSMUSG00000027424
1449618_s_at	2.2295	1.2715	1.0575	0.7995	2900092E17Rik	RIKEN cDNA 2900092E17 gene	---	---	---	---	1449618_s_at	67278	C77040	1916267	Q99L02	chr7 F4	---	chr7:114486149-114487622 (-) // 97.03 // qF3		---	ENSMUSG00000030680
1428489_at	2.179	1.789	1.229	0.931	2700088M22Rik	RIKEN cDNA 2700088M22 gene	398 // nuclear mRNA splicing, via spliceosome // inferred from electronic annotation /// 6397 // mRNA processing // inferred from electronic annotation	---	3723 // RNA binding // inferred from electronic annotation	mRNA_processing_binding_Reactome // GenMAPP	1428489_at	67197	AK012852	1914447	Q9CZ96	chr15 F1	---	chr15:93811282-93823482 (-) // 85.08 // qE3		IPR000504 // RNA-binding region RNP-1 (RNA recognition motif) /// IPR001878 // Zn-finger, CCHC type	ENSMUSG00000022635
1424874_a_at	3.712	2.192	1.148	0.87	Ptbp1	polypyrimidine tract binding protein 1	398 // nuclear mRNA splicing, via spliceosome // inferred from electronic annotation /// 6397 // mRNA processing // inferred from electronic annotation	5634 // nucleus // inferred from direct assay	3676 // nucleic acid binding // inferred from electronic annotation /// 3723 // RNA binding // inferred from electronic annotation	---	1424874_a_at	19205	BC007472	3041202	P17225 /// Q5RJV5 /// Q6NZB8 /// Q80T07 /// Q8C2R5 /// Q8CB58 /// Q8K144 /// Q8R509 /// Q923A7 /// Q8BGJ5 /// Q922I7	chr10 C1|10 43.0 cM	---	chr10:79751159-79760978 (+) // 91.16 // qC1		IPR000504 // RNA-binding region RNP-1 (RNA recognition motif)	ENSMUSG00000006498
1453162_at	1.822	1.5005	1.0635	0.806	unknown	unknown	unknown	unknown	unknown	unknown	1453162_at	67205	AK008801	unknown	unknown	unknown	unknown	unknown		unknown	ENSMUSG00000028907	259121	NM_026031
1453199_at	2.3275	1.456	1.106	0.8385	unknown	unknown	unknown	unknown	unknown	unknown	1453199_at	72482	AK011781	unknown	unknown	unknown	unknown	unknown		unknown	ENSMUSG00000033701	288249	NM_028250
1456308_x_at	4.536	2.39	1.183	0.8975	unknown	unknown	unknown	unknown	unknown	unknown	1456308_x_at	21849	AA408787	unknown	unknown	unknown	unknown	unknown		unknown	ENSMUSG00000005566	15701	NM_011588
1417402_at	2.432	1.239	1.004	0.762	1190017O12Rik	RIKEN cDNA 1190017O12 gene	---	5615 // extracellular space // traceable author statement	---	---	1417402_at	68936	NM_138743	1916186	Q99J19	chr16 C4	---	chr16:92764735-92777753 (+) // 94.69 // qC4		---	ENSMUSG00000051989
1428507_at	1.78	1.118	0.893	0.678	Hdhd2	haloacid dehalogenase-like hydrolase domain containing 2	---	---	16787 // hydrolase activity // inferred from electronic annotation	---	1428507_at	76987	AK014208	1924237	Q6PEB2 /// Q9CXN1 /// Q9DCF2	chr18 E3	---	chr18:77364784-77391828 (+) // 95.22 // qE3		IPR005834 // Haloacid dehalogenase-like hydrolase	ENSMUSG00000025419
1417499_at	2.123	1.709	1.002	0.761	Timm13a	translocase of inner mitochondrial membrane 13 homolog a (yeast)	6605 // protein targeting // inferred from sequence or structural similarity /// 6626 // protein-mitochondrial targeting // inferred from sequence or structural similarity /// 6810 // transport // inferred from sequence or structural similarity /// 6886 // intracellular protein transport // inferred from sequence or structural similarity /// 15031 // protein transport // inferred from sequence or…	5739 // mitochondrion // inferred from direct assay /// 5743 // mitochondrial inner membrane // inferred from sequence or structural similarity /// 19866 // inner membrane // inferred from sequence or structural similarity	8565 // protein transporter activity // inferred from sequence or structural similarity /// 15450 // protein translocase activity // inferred from sequence or structural similarity	---	1417499_at	30059	NM_013899	1353429	P62073	chr2 E1	---	chr2:84721079-84724272 (+) // 95.82 // qD		IPR004217 // Zn-finger, Tim10/DDP type	ENSMUSG00000027076
1460207_s_at	2.098	1.485	1.10533	0.841667	unknown	unknown	unknown	unknown	unknown	unknown	1460207_s_at	13559	BC003220	unknown	unknown	unknown	unknown	unknown		unknown	ENSMUSG00000027552	153415	NM_007892
1433882_at	1.703	1.408	1.044	0.795	Cnot10	CCR4-NOT transcription complex, subunit 10	---	---	---	---	1433882_at	78893	BE986508	1926143	Q80VN2 /// Q8BH15 /// Q8CI74	chr9 F3	---	chr9:114513683-114521765 (-) // 78.33 // qF3		IPR001440 // TPR repeat	ENSMUSG00000056167
1422612_at	3.537	1.625	0.901	0.687	Hk2	hexokinase 2	6096 // glycolysis // inferred from electronic annotation	16020 // membrane // inferred from electronic annotation	3824 // catalytic activity // inferred from electronic annotation /// 4396 // hexokinase activity // inferred from electronic annotation /// 5524 // ATP binding // inferred from electronic annotation /// 16301 // kinase activity // inferred from electronic annotation /// 16740 // transferase activity // inferred from electronic annotation	Glycolysis_and_Gluconeogenesis // GenMAPP	1422612_at	15277	NM_013820	1315197	O08528 /// Q8C3V1	chr6 C3|6 34.5 cM	---	chr6:82960194-83011301 (-) // 96.0 // qC3		IPR001312 // Hexokinase	ENSMUSG00000000628
1435194_at	3.0185	1.6915	1.1705	0.894	Hspa4	Heat shock protein 4	6457 // protein folding // inferred from electronic annotation /// 6986 // response to unfolded protein // inferred from electronic annotation /// 9408 // response to heat // inferred from electronic annotation	---	5524 // ATP binding // inferred from electronic annotation	---	1435194_at	15525	AW909503	1342292	Q61316 /// Q8C6R3 /// Q99L75	---	---	chr11:52899552-52899953 (-) // 95.48 // qB1.3		---	ENSMUSG00000020361
1454994_at	2.009	1.429	1.165	0.89	unknown	unknown	unknown	unknown	unknown	unknown	1454994_at	226541	BI695250	unknown	unknown	unknown	unknown	unknown		unknown	---	255165	NM_001039482
1425029_a_at	2.676	2.048	1.501	1.15	Oact2	O-acyltransferase (membrane bound) domain containing 2	---	16021 // integral to membrane // traceable author statement	8415 // acyltransferase activity // inferred from electronic annotation /// 16740 // transferase activity // inferred from electronic annotation	---	1425029_a_at	67216	BC025020	1920170	Q8BHH5 /// Q8BM56 /// Q8BN01 /// Q8R192 /// Q8R3I2 /// Q9CZ73	chr12 A1.2	---	chr12:19791919-19922350 (+) // 98.67 // qA1.2		IPR004299 // Membrane bound O-acyl transferase, MBOAT	ENSMUSG00000020646
1436824_x_at	2.774	1.869	1.2925	0.9905	Rnf26	ring finger protein 26	---	---	---	---	1436824_x_at	213211	BB238427	2388131	Q5PR90 /// Q8BZY8 /// Q99KC1 /// Q8BUH7	chr9 A5.2	---	chr6:76736709-76736993 (-) // 87.74 // qC2		---	ENSMUSG00000053128
1416282_at	2.576	1.629	1.251	0.959	Psmc3	proteasome (prosome, macropain) 26S subunit, ATPase 3	6810 // transport // inferred from sequence or structural similarity /// 30163 // protein catabolism // inferred from electronic annotation	5634 // nucleus // inferred from electronic annotation /// 5737 // cytoplasm // inferred from electronic annotation /// 5743 // mitochondrial inner membrane // inferred from sequence or structural similarity /// 5829 // cytosol // inferred from electronic annotation	166 // nucleotide binding // inferred from electronic annotation /// 5488 // binding // inferred from sequence or structural similarity /// 5524 // ATP binding // inferred from electronic annotation /// 16787 // hydrolase activity // inferred from electronic annotation /// 17111 // nucleoside-triphosphatase activity // inferred from electronic annotation	Proteasome_Degradation // GenMAPP	1416282_at	19182	NM_008948	1098754	O88685 /// Q8BUP7 /// Q99JN8	chr2 E1|2 47.0 cM	---	chr2:90948091-90953497 (+) // 95.22 // qE1		IPR003959 // AAA ATPase, central region	ENSMUSG00000002102
1448658_at	2.913	1.841	1.182	0.907	Sart1	squamous cell carcinoma antigen recognized by T-cells 1	---	---	---	---	1448658_at	20227	NM_016882	1309453	Q8K155 /// Q9R270 /// Q9Z315	chr19 A	---	chr19:5169077-5178375 (-) // 88.85 // qA		IPR005011 // SART-1 protein	ENSMUSG00000039148
1419978_s_at	4.08	2.897	1.054	0.809	D10Ertd610e	DNA segment, Chr 10, ERATO Doi 610, expressed	---	---	5085 // guanyl-nucleotide exchange factor activity // inferred from sequence or structural similarity /// 5096 // GTPase activator activity // inferred from electronic annotation	---	1419978_s_at	52666	AU014694	1277173	Q7TMR4 /// Q8R1Q4 /// Q9CWR0	chr10 D3|10 70.0 cM	---	chr10:127303156-127303986 (-) // 97.92 // qD3		IPR000219 // DH domain	ENSMUSG00000019467
1448277_at	4.897	2.308	1.197	0.919	Pold2	polymerase (DNA directed), delta 2, regulatory subunit	6260 // DNA replication // inferred from electronic annotation	5634 // nucleus // inferred from electronic annotation	3887 // DNA-directed DNA polymerase activity // inferred from electronic annotation /// 16740 // transferase activity // inferred from electronic annotation	DNA_replication_Reactome // GenMAPP	1448277_at	18972	NM_008894	1097163	O35654 /// Q99J61	chr11 A2	---	chr11:5766969-5771778 (-) // 96.92 // qA1		---	ENSMUSG00000020471
1447904_s_at	2.2395	1.4295	1.067	0.8195	Fnta	farnesyltransferase, CAAX box, alpha	18346 // protein amino acid prenylation // inferred from electronic annotation /// 45213 // neurotransmitter receptor metabolism // inferred from mutant phenotype	---	4659 // prenyltransferase activity // inferred from electronic annotation /// 8318 // protein prenyltransferase activity // inferred from electronic annotation /// 16740 // transferase activity // inferred from electronic annotation /// 30548 // acetylcholine receptor regulator activity // inferred from mutant phenotype	---	1447904_s_at	14272	AV313761	104683	Q61239	chr8 A2|8 8.0 cM	---	chr8:24777570-24777762 (-) // 94.27 // qA2		IPR002088 // Protein prenyltransferase, alpha subunit	ENSMUSG00000015994
1415873_a_at	2.018	1.478	1.136	0.873	Actr1a	ARP1 actin-related protein 1 homolog A (yeast)	16192 // vesicle-mediated transport // inferred from sequence or structural similarity	5856 // cytoskeleton // inferred from sequence or structural similarity /// 5869 // dynactin complex // inferred from sequence or structural similarity /// 5875 // microtubule associated complex // inferred from sequence or structural similarity /// 5884 // actin filament // inferred from sequence or structural similarity /// 15629 // actin cytoskeleton // inferred from sequence or structural sim…	3774 // motor activity // inferred from sequence or structural similarity /// 5198 // structural molecule activity // inferred from electronic annotation /// 5200 // structural constituent of cytoskeleton // inferred from sequence or structural similarity	---	1415873_a_at	54130	NM_016860	1858964	P61164	chr19 C3	---	chr19:45717402-45736378 (-) // 95.91 // qC3		IPR004000 // Actin/actin-like	ENSMUSG00000025228
1459836_x_at	2.01643	1.32214	1.09514	0.841714	unknown	unknown	unknown	unknown	unknown	unknown	1459836_x_at	319322	AV240083	unknown	unknown	unknown	unknown	unknown		unknown	ENSMUSG00000024853	196532	NM_030109
1453118_s_at	3.47067	1.395	1.06833	0.821667	unknown	unknown	unknown	unknown	unknown	unknown	1453118_s_at	19934	BB859781	unknown	unknown	unknown	unknown	unknown		unknown	ENSMUSG00000028936	307846	NM_009079
1456109_a_at	2.7915	1.505	1.0385	0.799	unknown	unknown	unknown	unknown	unknown	unknown	1456109_a_at	66407	BB314055	unknown	unknown	unknown	unknown	unknown		unknown	ENSMUSG00000028861	195628	NM_025544
1423294_at	2.468	1.709	1.008	0.776	Mest	mesoderm specific transcript	6508 // proteolysis and peptidolysis // inferred from sequence or structural similarity /// 6805 // xenobiotic metabolism // inferred from electronic annotation /// 9636 // response to toxin // inferred from electronic annotation	5615 // extracellular space // traceable author statement	4177 // aminopeptidase activity // inferred from sequence or structural similarity /// 16787 // hydrolase activity // inferred from electronic annotation	---	1423294_at	17294	AW555393	96968	Q8BS88 /// Q8K463 /// Q99KT5 /// Q07646	chr6 B1|6 7.5 cM	---	chr6:30623138-30631412 (+) // 44.19 // qA3.3 /// chrUn_random:10779124-10781329 (+) // 54.12 //		IPR000073 // Alpha/beta hydrolase fold	ENSMUSG00000051855
1417758_at	2.189	1.27	0.972	0.749	Itga2b	integrin alpha 2b	6508 // proteolysis and peptidolysis // inferred from sequence or structural similarity /// 7155 // cell adhesion // inferred from electronic annotation /// 7160 // cell-matrix adhesion // inferred from mutant phenotype /// 7229 // integrin-mediated signaling pathway // inferred from electronic annotation	5925 // focal adhesion // inferred from direct assay /// 8305 // integrin complex // inferred from electronic annotation /// 9897 // external side of plasma membrane // inferred from direct assay /// 16021 // integral to membrane // traceable author statement	4182 // carboxypeptidase A activity // inferred from sequence or structural similarity /// 4872 // receptor activity // inferred from electronic annotation /// 5515 // protein binding // inferred from electronic annotation /// 50840 // extracellular matrix binding // inferred from mutant phenotype	Integrin-mediated_cell_adhesion_KEGG // GenMAPP	1417758_at	16399	NM_010575	96601	Q9QUM0	chr11 D|11 68.0 cM	---	chr11:102124421-102140970 (-) // 99.68 // qD		IPR000413 // Integrins alpha chain	ENSMUSG00000034664
1454659_at	7.257	3.074	1.295	0.998	unknown	unknown	unknown	unknown	unknown	unknown	1454659_at	320685	BG069699	unknown	unknown	unknown	unknown	unknown		unknown	ENSMUSG00000031562	121549	NM_178788
1455097_at	1.99	1.283	1.054	0.814	unknown	unknown	unknown	unknown	unknown	unknown	1455097_at	545085	BQ174579	unknown	unknown	unknown	unknown	unknown		unknown	---	321312	XM_974310 /// XM_974355 /// XM_974389 /// XM_974424 /// XM_974463 /// XM_974496 /// XM_978536 /// XM_978582 /// XM_978614
1433692_at	3.187	2.005	0.919	0.71	AI429152	expressed sequence AI429152	---	---	---	---	1433692_at	98956	BM202638	2138939	Q6ZPJ7 /// Q80VD3 /// Q8BJD0 /// Q8BW78 /// Q8K224	chr2 E2	---	chr2:103614223-103624430 (-) // 96.92 // qE2		IPR007807 // Putative ATPase DUF699 /// IPR000182 // GCN5-related N-acetyltransferase	ENSMUSG00000027185
1415934_at	3.973	2.17	1.135	0.878	Cops8	COP9 (constitutive photomorphogenic) homolog, subunit 8 (Arabidopsis thaliana)	---	5634 // nucleus // inferred from direct assay /// 8180 // signalosome complex // inferred from direct assay	5515 // protein binding // inferred from physical interaction	---	1415934_at	108679	AF482000	1915363	Q8VBV7	chr1 D	---	chr1:90512605-90522966 (+) // 95.66 // qD		---	ENSMUSG00000034432
1450024_at	2.347	1.4835	1.0515	0.8135	unknown	unknown	unknown	unknown	unknown	unknown	1450024_at	24069	AJ308624	1345643	unknown	unknown	unknown	unknown		unknown	unknown
1436007_a_at	4.961	2.233	1.159	0.898	Thumpd1	THUMP domain containing 1	---	---	---	---	1436007_a_at	233802	BM233005	2444479	Q99J36 /// Q8BNB9	chr7 F1	---	chr7:107011719-107012698 (-) // 92.47 // qF1		IPR004114 // THUMP domain	ENSMUSG00000030942
1448558_a_at	2.065	1.488	1.072	0.831	Pla2g4a	phospholipase A2, group IVA (cytosolic, calcium-dependent)	6508 // proteolysis and peptidolysis // inferred from sequence or structural similarity /// 9395 // phospholipid catabolism // inferred from electronic annotation /// 16042 // lipid catabolism // inferred from electronic annotation	---	4289 // subtilase activity // inferred from sequence or structural similarity /// 4620 // phospholipase activity // inferred from electronic annotation /// 4622 // lysophospholipase activity // inferred from electronic annotation /// 4623 // phospholipase A2 activity // inferred from electronic annotation /// 16787 // hydrolase activity // inferred from electronic annotation	Prostaglandin_synthesis_regulation // GenMAPP	1448558_a_at	18783	NM_008869	1195256	P47713 /// Q9DBX5	chr1 G1|1 76.0 cM	---	chr1:149759978-149891816 (-) // 99.1 // qG1		IPR000008 // C2 domain /// IPR002642 // Lysophospholipase, catalytic domain	ENSMUSG00000056220
1438626_x_at	2.68633	1.474	1.06533	0.826167	Rpl14	ribosomal protein L14	6412 // protein biosynthesis // inferred from sequence or structural similarity	5622 // intracellular // inferred from sequence or structural similarity /// 5840 // ribosome // inferred from sequence or structural similarity /// 30529 // ribonucleoprotein complex // inferred from electronic annotation	3735 // structural constituent of ribosome // inferred from sequence or structural similarity	---	1438626_x_at	67115	AV148464	1914365	Q9CR57 /// Q811L0 /// Q922F9 /// Q9CWK0	chr9 F4	---	chr7:32720502-32720820 (+) // 85.09 // qB2 /// chr9:120568646-120568967 (+) // 88.82 // qF4		IPR005824 // KOW /// IPR002784 // Ribosomal protein L14	ENSMUSG00000025794
1423880_at	2.763	1.6035	0.954	0.74	D10Wsu52e	DNA segment, Chr 10, Wayne State University 52, expressed	---	---	---	---	1423880_at	28088	BC003288	106379	Q99LF4	chr10 C1|10 46.0 cM	---	chr10:85672618-85691770 (-) // 94.94 // qC1		IPR001233 // Protein of unknown function UPF0027	ENSMUSG00000001783
1459765_s_at	2.103	1.5805	1.197	0.9285	unknown	unknown	unknown	unknown	unknown	unknown	1459765_s_at	22668	BB055869	unknown	unknown	unknown	unknown	unknown		unknown	---	256422	NM_011750
1438179_s_at	2.18	1.42	1.046	0.812	---	---	---	---	---	---	1438179_s_at	58523	BB188218	---	---	---	---	chr18:25056464-25056674 (+) // 78.38 // qA2		IPR001680 // G-protein beta WD-40 repeat	ENSMUSG00000024271	25298	NM_021448
1455988_a_at	2.5685	1.874	1.0355	0.8045	unknown	unknown	unknown	unknown	unknown	unknown	1455988_a_at	12466	BM210281	unknown	unknown	unknown	unknown	unknown		unknown	---	153159	NM_009838
1421019_at	1.96	1.367	0.939	0.73	1700021F05Rik	RIKEN cDNA 1700021F05 gene	---	---	---	---	1421019_at	67851	BC013506	1915101	Q9CQF4	chr10 B2	---	chr10:43434023-43449890 (-) // 98.13 // qB2		---	ENSMUSG00000019797
1433955_at	2.412	1.3645	1.0605	0.825	Wdr9	WD repeat domain 9	6357 // regulation of transcription from Pol II promoter // inferred from direct assay	5634 // nucleus // inferred from direct assay	5515 // protein binding // inferred from physical interaction /// 30528 // transcription regulator activity // inferred from direct assay	mRNA_processing_binding_Reactome // GenMAPP	1433955_at	93871	BB467195	1890651	Q8BPZ1 /// Q921C2 /// Q921C3	chr16 C4	---	chr16:96819087-96820568 (-) // 90.63 // qC4		---	ENSMUSG00000022914
1454388_at	1.694	1.283	0.912	0.71	unknown	unknown	unknown	unknown	unknown	unknown	1454388_at	73028	AW146388	unknown	unknown	unknown	unknown	unknown		unknown	---	---	---
1421612_a_at	2.119	1.356	0.926	0.721	H2afy2 /// H2afy3	H2A histone family, member Y2 /// H2A histone family, member Y3	7549 // dosage compensation // inferred from sequence or structural similarity	786 // nucleosome // inferred from electronic annotation /// 1740 // Barr body // inferred from sequence or structural similarity /// 5634 // nucleus // inferred from electronic annotation /// 5694 // chromosome // inferred from electronic annotation	3677 // DNA binding // inferred from electronic annotation	---	1421612_a_at	404634 /// 67552	NM_026230	3037658	Q8BP16 /// Q8CCK0 /// Q925I6 /// Q9CTR1 /// Q9D3U7 /// Q9D3V6	chr15 D1 /// chr10 B4	---	chr15:62432084-62433995 (-) // 94.51 // qD1		IPR007125 // Histone core /// IPR002589 // Protein of unknown function Appr-1	ENSMUSG00000020086	272870	NM_026230 /// NM_207000
1418965_at	2.008	1.402	1.05	0.818	Nosip	nitric oxide synthase interacting protein	---	---	---	---	1418965_at	66394	NM_025533	1913644	Q9D8J9 /// Q9D6T0	chr7 B2	---	chr7:32457684-32473415 (+) // 88.5 // qB2		---	ENSMUSG00000003421
1417955_at	1.811	1.442	1.18	0.92	2600016J21Rik	RIKEN cDNA 2600016J21 gene	---	---	---	---	1417955_at	72454	NM_133744	1919704	Q8VEG0	chr9 F2	---	chr9:108488385-108493020 (+) // 97.98 // qF2		---	ENSMUSG00000049305
1448479_at	2.067	1.566	1.07	0.835	Psmd3	proteasome (prosome, macropain) 26S subunit, non-ATPase, 3	---	5829 // cytosol // inferred from electronic annotation	---	Proteasome_Degradation // GenMAPP	1448479_at	22123	NM_009439	98858	P14685 /// Q8BK46	chr11 D|11 57.0 cM	---	chr11:98353688-98367101 (+) // 93.72 // qD		IPR000717 // Proteasome component region PCI	ENSMUSG00000017221
1418736_at	1.815	1.253	0.888	0.693	B3galt3	UDP-Gal:betaGlcNAc beta 1,3-galactosyltransferase, polypeptide 3	6486 // protein amino acid glycosylation // inferred from sequence or structural similarity /// 9312 // oligosaccharide biosynthesis // inferred from direct assay	5615 // extracellular space // traceable author statement /// 16020 // membrane // inferred from sequence or structural similarity /// 16021 // integral to membrane // traceable author statement	8378 // galactosyltransferase activity // inferred from sequence or structural similarity /// 8499 // UDP-galactose beta-N-acetylglucosamine beta-1,3-galactosyltransferase activity // inferred from direct assay /// 16740 // transferase activity // inferred from electronic annotation /// 16757 // transferase activity, transferring glycosyl groups // inferred from electronic annotation	---	1418736_at	26879	BC003835	1349405	O54906 /// Q9CTE5	chr3 E1	---	chr3:69914156-69916200 (-) // 89.37 // qE1		IPR002659 // Glycosyl transferase, family 31	ENSMUSG00000043300
1450943_at	2.883	1.317	1.038	0.811	unknown	unknown	unknown	unknown	unknown	unknown	1450943_at	66441	AK006303	unknown	unknown	unknown	unknown	unknown		unknown	ENSMUSG00000030188	46623	NM_025564
1448217_a_at	2.699	1.8205	1.072	0.838	Rpl27	ribosomal protein L27	7046 // ribosome biogenesis // inferred from electronic annotation	5830 // cytosolic ribosome (sensu Eukaryota) // inferred from electronic annotation /// 30529 // ribonucleoprotein complex // inferred from electronic annotation	3735 // structural constituent of ribosome // inferred from electronic annotation	Ribosomal_Proteins // GenMAPP	1448217_a_at	19942	NM_011289	98036	P61358 /// Q9CSM4	chr11 A1	---	chr18:6542203-6542699 (+) // 54.57 // qA1		IPR005824 // KOW /// IPR001141 // Ribosomal protein L27e	ENSMUSG00000063214 /// ENSMUSG00000063987
1427196_at	1.868	1.437	1.127	0.881	---	---	---	---	---	---	1427196_at	69847	BG074348	---	---	---	---	chr11:100939824-100948529 (+) // 95.69 // qD		IPR000719 // Protein kinase	---	23656	NM_175638
1460391_at	1.96567	1.55267	1.06733	0.835667	unknown	unknown	unknown	unknown	unknown	unknown	1460391_at	67059	AK013055	unknown	unknown	unknown	unknown	unknown		unknown	---	22661	NM_025942 /// NM_030091
1456597_at	3.149	1.757	1.071	0.839	unknown	unknown	unknown	unknown	unknown	unknown	1456597_at	234549	AV324623	unknown	unknown	unknown	unknown	unknown		unknown	ENSMUSG00000031657	36291	NM_172757
1436848_x_at	1.593	1.229	0.985	0.772	Impa1	inositol (myo)-1(or 4)-monophosphatase 1	6020 // myo-inositol metabolism // traceable author statement	---	287 // magnesium ion binding // inferred from electronic annotation /// 4437 // inositol or phosphatidylinositol phosphatase activity // inferred from electronic annotation /// 8934 // inositol-1(or 4)-monophosphatase activity // inferred from sequence or structural similarity /// 16787 // hydrolase activity // inferred from electronic annotation	Streptomycin biosynthesis // KEGG /// Inositol phosphate metabolism // KEGG /// Phosphatidylinositol signaling system // KEGG	1436848_x_at	55980	AV348702	1933158	O55023 /// Q80ZJ2 /// Q924B0 /// Q9D066	chr3 A1	EC:3.1.3.25	chr3:10373195-10373457 (-) // 79.75 // qA1		IPR000760 // Inositol monophosphatase	ENSMUSG00000024525 /// ENSMUSG00000027531
1437947_x_at	1.81	1.2786	0.9446	0.7408	---	---	---	---	---	---	1437947_x_at	22333	AV036172	---	---	---	---	chr1:32025172-32025414 (+) // 66.21 // qB /// chr11:52028849-52029135 (+) // 83.79 // qB1.3		IPR001925 // Porin, eukaryotic type	ENSMUSG00000020402	3555	NM_011694
1450407_a_at	2.577	1.779	1.1015	0.864	unknown	unknown	unknown	unknown	unknown	unknown	1450407_a_at	11737	AF022957	unknown	unknown	unknown	unknown	unknown		unknown	ENSMUSG00000032249	269088	NM_009672
1452256_at	2.055	1.079	0.846	0.664	unknown	unknown	unknown	unknown	unknown	unknown	1452256_at	68550	AK003325	unknown	unknown	unknown	unknown	unknown		unknown	ENSMUSG00000046909	18466	NM_183275
1421267_a_at	3.282	1.39	1	0.785	Cited2	Cbp/p300-interacting transactivator, with Glu/Asp-rich carboxy-terminal domain, 2	6355 // regulation of transcription, DNA-dependent // traceable author statement /// 6357 // regulation of transcription from Pol II promoter // inferred from direct assay /// 7368 // determination of left/right symmetry // inferred from mutant phenotype /// 7417 // central nervous system development // inferred from mutant phenotype /// 35050 // embryonic heart tube development // inferred from …	5634 // nucleus // inferred from electronic annotation	3700 // transcription factor activity // inferred from direct assay /// 3712 // transcription cofactor activity // traceable author statement /// 30528 // transcription regulator activity // inferred from electronic annotation	---	1421267_a_at	17684	NM_010828	1306784	O35740 /// Q6PGA9	chr10 A2	---	chr10:17416500-17418046 (+) // 99.11 // qA2		IPR007576 // CITED	ENSMUSG00000039910
1426213_at	2.4	1.344	1.051	0.827	D1Wsu40e	DNA segment, Chr 1, Wayne State University 40, expressed	6364 // rRNA processing // traceable author statement	5730 // nucleolus // inferred from sequence or structural similarity /// 30529 // ribonucleoprotein complex // inferred from electronic annotation	3723 // RNA binding // inferred from sequence or structural similarity /// 30519 // snoRNP binding // inferred from sequence or structural similarity	mRNA_processing_binding_Reactome // GenMAPP	1426213_at	27993	AF334609	106572	Q8CI42 /// Q9CWN6 /// Q9CYT5 /// Q8VHZ7	chr1 B|1 17.0 cM	---	chr1:34723376-34729332 (+) // 85.09 // qB		IPR007109 // Brix domain	ENSMUSG00000026127
1452331_s_at	2.08733	1.481	1.045	0.822667	unknown	unknown	unknown	unknown	unknown	unknown	1452331_s_at	99003	BC021511	unknown	unknown	unknown	unknown	unknown		unknown	---	274314	XM_130565 /// XM_916928 /// XM_974062
1417090_at	3.618	2.169	1.049	0.826	Rcn1	reticulocalbin 1	---	5615 // extracellular space // traceable author statement /// 5783 // endoplasmic reticulum // inferred from electronic annotation	5509 // calcium ion binding // inferred from electronic annotation	---	1417090_at	19672	NM_009037	104559	Q05186	chr2 E3|2 58.0 cM	---	chr2:105279654-105292468 (-) // 97.69 // qE3		IPR002048 // Calcium-binding EF-hand	ENSMUSG00000005973
1458218_s_at	1.77133	1.38633	1.087	0.856	unknown	unknown	unknown	unknown	unknown	unknown	1458218_s_at	18583	AU015378	unknown	unknown	unknown	unknown	unknown		unknown	ENSMUSG00000069094	296814	NM_008802
1435241_at	2.728	1.691	1.135	0.895	D930036F22Rik	RIKEN cDNA D930036F22 gene	---	---	---	---	1435241_at	320487	AV285222	2444133	Q5PRF0 /// Q6P4S9 /// Q80TF2 /// Q8C8F7	chr12 B3	---	chr12:47095716-47097508 (-) // 83.23 // qB3		---	ENSMUSG00000035181
1429376_s_at	2.275	1.364	1.062	0.838	Anapc10	anaphase promoting complex subunit 10	6512 // ubiquitin cycle // inferred from electronic annotation /// 7049 // cell cycle // inferred from electronic annotation /// 7067 // mitosis // inferred from electronic annotation /// 30071 // regulation of mitotic metaphase/anaphase transition // inferred from electronic annotation	5680 // anaphase-promoting complex // inferred from electronic annotation	5515 // protein binding // inferred from electronic annotation	---	1429376_s_at	68999	BF322051	1916249	Q8K2H6	chr8 C3	---	chr8:78881285-78943725 (+) // 88.55 // qC1 /// chr16:38544589-38545387 (-) // 76.89 // qB3		IPR004939 // Anaphase-promoting complex subunit 10	ENSMUSG00000036977
1456086_x_at	3.332	1.714	1.007	0.795	unknown	unknown	unknown	unknown	unknown	unknown	1456086_x_at	631302	BB026366	unknown	unknown	unknown	unknown	unknown		unknown	ENSMUSG00000031157	---	XM_905446 /// XM_919371 /// XM_919383
1436425_at	1.76	1.249	0.899	0.71	BC060737	cDNA BC060737	---	---	3677 // DNA binding // inferred from electronic annotation	---	1436425_at	242553	BB486252	3035251	Q6P9J5 /// Q8BV03	chr4 C6	---	chr4:97085168-97086513 (-) // 87.56 // qC6		IPR002110 // Ankyrin	ENSMUSG00000035407
1425299_s_at	3.5	1.477	1.191	0.941	0610038D11Rik	RIKEN cDNA 0610038D11 gene	---	---	---	Nuclear_Receptors // GenMAPP	1425299_s_at	67674	BC019418	1914924	Q9DCG9 /// Q8VCR4 /// Q5M8M3	chr19 E1	---	chr19:6623588-6624454 (+) // 97.73 // qA		IPR005651 // Protein of unknown function DUF343	ENSMUSG00000038812 /// ENSMUSG00000063085
1459842_x_at	2.776	1.812	1.396	1.103	unknown	unknown	unknown	unknown	unknown	unknown	1459842_x_at	26426	AV035368	unknown	unknown	unknown	unknown	unknown		unknown	ENSMUSG00000039183	36718	NM_011956
1417619_at	3.47	1.85	1.292	1.021	Gadd45gip1	growth arrest and DNA-damage-inducible, gamma interacting protein 1	---	5634 // nucleus // inferred from electronic annotation	---	---	1417619_at	102060	BE368753	1914947	Q8BT05 /// Q9CR59	chr8 C2	---	chr8:84106698-84109548 (+) // 93.78 // qC2		---	ENSMUSG00000033751
1460221_at	2.4	1.997	1.122	0.887	unknown	unknown	unknown	unknown	unknown	unknown	1460221_at	56351	BC003708	unknown	unknown	unknown	unknown	unknown		unknown	---	305816	NM_019766
1428390_at	2.6935	2.1455	1.0195	0.806	Wdr43	WD repeat domain 43	---	5634 // nucleus // inferred from electronic annotation	---	---	1428390_at	72515	AK012043	1919765	Q6ZQL4 /// Q68FC6	chr17 E1.3	---	chr17:70049634-70092582 (+) // 95.75 // qE1.3		IPR001680 // G-protein beta WD-40 repeat	---
1448225_at	2.202	1.747	1.181	0.934	Gpaa1	GPI anchor attachment protein 1	6506 // GPI anchor biosynthesis // inferred from sequence or structural similarity	5783 // endoplasmic reticulum // inferred from electronic annotation /// 5887 // integral to plasma membrane // inferred from sequence or structural similarity /// 16021 // integral to membrane // traceable author statement /// 42765 // GPI-anchor transamidase complex // inferred from electronic annotation	3923 // GPI-anchor transamidase activity // traceable author statement	---	1448225_at	14731	NM_010331	1202392	Q9WTK3	chr15 E	---	chr15:76654742-76658361 (+) // 97.38 // qD3		IPR007246 // Gaa1-like, GPI transamidase component	ENSMUSG00000022561
1459901_at	1.811	1.203	0.962	0.761	unknown	unknown	unknown	unknown	unknown	unknown	1459901_at	233905	BG077646	unknown	unknown	unknown	unknown	unknown		unknown	ENSMUSG00000049739	---	NM_172749
1435277_x_at	2.7035	2.125	1.0585	0.8375	Nme1	expressed in non-metastatic cells 1, protein	6183 // GTP biosynthesis // inferred from electronic annotation /// 6228 // UTP biosynthesis // inferred from electronic annotation /// 6241 // CTP biosynthesis // inferred from electronic annotation /// 9117 // nucleotide metabolism // inferred from electronic annotation	5625 // soluble fraction // inferred from direct assay /// 5634 // nucleus // inferred from electronic annotation /// 5792 // microsome // inferred from direct assay	166 // nucleotide binding // inferred from electronic annotation /// 287 // magnesium ion binding // inferred from electronic annotation /// 4550 // nucleoside-diphosphate kinase activity // inferred from electronic annotation /// 5524 // ATP binding // inferred from electronic annotation /// 16301 // kinase activity // inferred from electronic annotation /// 16740 // transferase activity // infe…	---	1435277_x_at	18102	AV156640	97355	P15532	chr11 D	---	chr11:93630116-93630563 (-) // 72.36 // qD		IPR001564 // Nucleoside diphosphate kinase	ENSMUSG00000037601
1425753_a_at	2.125	1.438	1.097	0.868	Ung	uracil-DNA glycosylase	5975 // carbohydrate metabolism // inferred from electronic annotation /// 6281 // DNA repair // traceable author statement /// 6974 // response to DNA damage stimulus // inferred from electronic annotation	5634 // nucleus // inferred from direct assay /// 5739 // mitochondrion // inferred from direct assay	4844 // uracil DNA N-glycosylase activity // inferred from direct assay /// 16787 // hydrolase activity // inferred from electronic annotation /// 16798 // hydrolase activity, acting on glycosyl bonds // inferred from electronic annotation	---	1425753_a_at	22256	BC004037	109352	P97931 /// Q99KR9 /// Q9JIW8	chr5 F	---	chr5:111524481-111531805 (+) // 93.32 // qF		IPR005122 // Uracil-DNA glycosylase superfamily	ENSMUSG00000029591
1448664_a_at	2.674	1.495	1.111	0.8795	Apeg1	Aortic preferentially expressed gene 1	---	5634 // nucleus // inferred from electronic annotation /// 16021 // integral to membrane // inferred from electronic annotation	4674 // protein serine/threonine kinase activity // inferred from electronic annotation /// 4872 // receptor activity // inferred from electronic annotation /// 5524 // ATP binding // inferred from electronic annotation /// 16301 // kinase activity // inferred from electronic annotation /// 16740 // transferase activity // inferred from electronic annotation	---	1448664_a_at	11790	NM_007463	109282	Q62407 /// Q6P5V1 /// Q80TF7 /// Q8BZF4 /// Q9EQJ5	---	---	chr1:75847690-75851245 (+) // 93.5 // qC4		IPR007110 // Immunoglobulin-like /// IPR003961 // Fibronectin, type III /// IPR000719 // Protein kinase	ENSMUSG00000026207
1423211_at	2.3945	1.3075	0.986	0.781	Nola3	nucleolar protein family A, member 3	7046 // ribosome biogenesis // inferred from electronic annotation	5634 // nucleus // inferred from electronic annotation /// 30529 // ribonucleoprotein complex // inferred from electronic annotation	---	---	1423211_at	66181	AK004120	1913431	Q9CQS2	chr2 E4	---	chr2:112152899-112153872 (+) // 99.19 // qE3		IPR007264 // Nucleolar RNA-binding protein Nop10p	ENSMUSG00000027133
1423808_at	1.992	1.574	1.174	0.93	BC021790	cDNA sequence BC021790	---	---	---	---	1423808_at	216853	BC021790	2384933	Q8VC51	chr11 B3	---	chr11:69174309-69192092 (-) // 97.94 // qB3		IPR001680 // G-protein beta WD-40 repeat	ENSMUSG00000041346
1428301_at	2.313	1.767	0.838	0.664	2610042L04Rik	RIKEN cDNA 2610042L04 gene	---	---	---	---	1428301_at	67055	BM195235	1922688	Q7TMK7 /// Q8BNC0 /// Q8C7R2 /// Q8CHP9 /// Q9CU95 /// Q9CZI1 /// Q9D073 /// Q9D9B9 /// Q9DAR8	chr14 A1	---	chr14:3249899-3273357 (+) // 97.53 // qA1 /// chr14:3477261-3483270 (+) // 81.08 // qA1 /// chr14:3304981-3385268 (+) // 79.39 // qA1 /// chr14:3311359-3569219 (+) // 57.63 // qA1 /// chrUn_random:77300368-77513979 (+) // 80.3 // /// chrUn_random:92405777-92406886 (+) // 48.74 // /// chr14:3066418-3088023 (-) // 97.85 // qA1 /// chr14:3132172-3133519 (-) // 53.09 // qA1 /// chrUn_random:84539233-…		IPR006907 // Protein of unknown function DUF622	ENSMUSG00000061031 /// ENSMUSG00000060156
1455546_s_at	2.648	1.8345	1.2475	0.9885	unknown	unknown	unknown	unknown	unknown	unknown	1455546_s_at	20222	BI900579	unknown	unknown	unknown	unknown	unknown		unknown	ENSMUSG00000020211	358633	NM_013651
1448462_at	3.59233	1.89367	1.11567	0.884333	Tdg	thymine DNA glycosylase	5975 // carbohydrate metabolism // inferred from sequence or structural similarity /// 6281 // DNA repair // inferred from sequence or structural similarity /// 6605 // protein targeting // inferred from sequence or structural similarity	5634 // nucleus // inferred from sequence or structural similarity	16787 // hydrolase activity // inferred from sequence or structural similarity /// 16798 // hydrolase activity, acting on glycosyl bonds // inferred from sequence or structural similarity	---	1448462_at	21665	NM_011561	108247	P56581 /// Q5U3M4 /// Q5U3M5 /// Q6PJW4 /// Q8BPK0	chr10 C1|10 43.0 cM	---	chr10:82287252-82307578 (+) // 94.69 // qC1 /// chr7:63311542-63314473 (-) // 94.69 // qC /// chr10:41956180-41959079 (-) // 94.49 // qB2 /// chrUn_random:97593634-97594884 (-) // 40.58 //		IPR005122 // Uracil-DNA glycosylase superfamily	ENSMUSG00000051559
1434435_s_at	1.9	1.554	1.096	0.869	Cox17	Cytochrome c oxidase, subunit XVII assembly protein homolog (yeast)	---	---	5507 // copper ion binding // inferred from direct assay /// 8047 // enzyme activator activity // inferred from mutant phenotype	Electron_Transport_Chain // GenMAPP	1434435_s_at	12856	BM941165	1333806	P56394	chr16	---	chr16:38203455-38209245 (+) // 84.42 // qB3		IPR007745 // Cytochrome C oxidase copper chaperone	---
1459657_s_at	2.69975	1.35475	0.99525	0.78925	unknown	unknown	unknown	unknown	unknown	unknown	1459657_s_at	20018	AU018636	unknown	unknown	unknown	unknown	unknown		unknown	---	317557	NM_009087 /// NM_181730
1451315_at	2.55	1.658	1.186	0.941	unknown	unknown	unknown	unknown	unknown	unknown	1451315_at	76547	BC011109	unknown	unknown	unknown	unknown	unknown		unknown	ENSMUSG00000020921	46529	NM_029649
1433535_x_at	2.689	1.83567	1.06067	0.841667	Cct2	chaperonin subunit 2 (beta)	6457 // protein folding // inferred from electronic annotation /// 6468 // protein amino acid phosphorylation // inferred from sequence or structural similarity	---	4672 // protein kinase activity // inferred from sequence or structural similarity /// 5524 // ATP binding // inferred from electronic annotation /// 51082 // unfolded protein binding // inferred from electronic annotation	---	1433535_x_at	12461	AV172084	107186	P80314 /// Q8BMX3 /// Q9JJD8	chr10 D2	---	chr10:116846643-116848770 (-) // 98.47 // qD2		IPR002423 // Chaperonin Cpn60/TCP-1	ENSMUSG00000034024
1440391_at	1.9835	1.3735	1.0855	0.862	Gcn1l1	GCN1 general control of amino-acid synthesis 1-like 1 (yeast)	---	16021 // integral to membrane // inferred from electronic annotation	---	---	1440391_at	231659	BB309501	3034412	Q640Q4 /// Q6NV94 /// Q6PGM5 /// Q8BIX2 /// Q8BJ26 /// Q8BTM7 /// Q8CHH7	chr5 F	---	chr5:112983052-112983895 (+) // 79.5 // qF		---	---
1437832_x_at	3.11325	1.69925	1.12775	0.89575	Wars	tryptophanyl-tRNA synthetase	6412 // protein biosynthesis // inferred from electronic annotation /// 6418 // tRNA aminoacylation for protein translation // inferred from electronic annotation /// 6436 // tryptophanyl-tRNA aminoacylation // inferred from electronic annotation	---	4812 // tRNA ligase activity // inferred from electronic annotation /// 4830 // tryptophan-tRNA ligase activity // inferred from electronic annotation /// 5524 // ATP binding // inferred from electronic annotation /// 16874 // ligase activity // inferred from electronic annotation	---	1437832_x_at	22375	BB785450	1923225	P32921	chr12 F2	---	chr12:103613584-103614057 (-) // 98.52 // qF1		IPR000738 // WHEP-TRS /// IPR002305 // Aminoacyl-tRNA synthetase, class Ib	ENSMUSG00000021266
1460122_at	1.754	1.447	0.967833	0.769167	unknown	unknown	unknown	unknown	unknown	unknown	1460122_at	233724	BB734748	unknown	unknown	unknown	unknown	unknown		unknown	ENSMUSG00000047554	43212	NM_153525
1439415_x_at	1.9366	1.4794	1.0744	0.854	Rps21	ribosomal protein S21	6412 // protein biosynthesis // inferred from electronic annotation	5622 // intracellular // inferred from electronic annotation /// 5840 // ribosome // inferred from electronic annotation	3735 // structural constituent of ribosome // inferred from electronic annotation	Ribosomal_Proteins // GenMAPP	1439415_x_at	66481	AV151252	2182335	Q9CQR2 /// Q8C1L7	chr2 H4	---	chr2:179946000-179946649 (+) // 69.71 // qH4		IPR001931 // Ribosomal protein S21e	ENSMUSG00000039001
1460398_at	1.493	1.2	0.995	0.791	unknown	unknown	unknown	unknown	unknown	unknown	1460398_at	320595	BG070151	unknown	unknown	unknown	unknown	unknown		unknown	ENSMUSG00000041229	17156	NM_177201
1454888_at	2.23	1.648	1.064	0.846	unknown	unknown	unknown	unknown	unknown	unknown	1454888_at	109054	BF531162	unknown	unknown	unknown	unknown	unknown		unknown	ENSMUSG00000052033	28808	NM_001013369
1416765_s_at	1.773	1.098	0.781	0.621	MGI:1913699	mitochondria-associated protein involved in granulocyte-macrophage colony-stimulating factor signal transduction	---	5737 // cytoplasm // inferred from direct assay /// 5739 // mitochondrion // inferred from electronic annotation	---	---	1416765_s_at	66449	NM_025571	1913699	Q9CQV1	chr16 A1|16 2.3 cM	---	chr10:43432986-43433539 (+) // 92.56 // qB2 /// chr16:4299728-4308215 (-) // 96.54 // qA1		IPR005341 // Protein of unknown function UPF0108	ENSMUSG00000045886
1417096_at	2.206	1.553	1.007	0.801	2810430M08Rik	RIKEN cDNA 2810430M08 gene	---	---	---	---	1417096_at	67223	NM_026041	1914473	Q8BU28 /// Q922T8 /// Q9CYX7 /// Q9D8W8	chr1 H5	---	chr1:186365225-186396132 (-) // 94.25 // qH5		---	ENSMUSG00000001305
1415990_at	2.703	1.684	1.064	0.847	Vdac2	voltage-dependent anion channel 2	6820 // anion transport // inferred from electronic annotation	5739 // mitochondrion // inferred from direct assay /// 5741 // mitochondrial outer membrane // inferred from electronic annotation /// 16021 // integral to membrane // inferred from electronic annotation /// 19867 // outer membrane // inferred from electronic annotation	8308 // voltage-gated ion-selective channel activity // inferred from electronic annotation /// 15288 // porin activity // inferred from electronic annotation /// 15482 // voltage-gated anion channel porin activity // inferred from sequence or structural similarity	---	1415990_at	22334	BC003731	106915	Q60930 /// Q99L98	chr14 A2|14 2.5 cM	---	chr14:18118947-18133487 (+) // 95.82 // qA2 /// chr5:90571804-90573266 (-) // 71.78 // qE2		IPR001925 // Porin, eukaryotic type	ENSMUSG00000021771
1451312_at	1.814	1.059	0.8465	0.674	unknown	unknown	unknown	unknown	unknown	unknown	1451312_at	75406	BC013503	unknown	unknown	unknown	unknown	unknown		unknown	ENSMUSG00000020153	28712	NM_029272
1421498_a_at	5.436	2.229	1.11	0.884	2010204K13Rik	RIKEN cDNA 2010204K13 gene	---	16021 // integral to membrane // traceable author statement	---	---	1421498_a_at	68355	NM_023450	1922859	Q9JM45	chrX A1.1	---	chrX:5701085-5711967 (-) // 26.21 // qA1.1		---	ENSMUSG00000063018
1424419_at	1.71	1.225	0.929	0.74	E130306I01Rik	RIKEN cDNA E130306I01 gene	---	---	4180 // carboxypeptidase activity // inferred from electronic annotation /// 8233 // peptidase activity // inferred from electronic annotation /// 8237 // metallopeptidase activity // inferred from electronic annotation	---	1424419_at	223664	BC022126	2445060	Q6A0E7 /// Q6VB43 /// Q80WK3 /// Q80WK4 /// Q8BKB4 /// Q8BXE4 /// Q8VC16	chr15 D3	---	chr15:77037212-77041809 (+) // 98.11 // qD3		IPR001611 // Leucine-rich repeat	ENSMUSG00000033728
1419275_at	2.824	1.872	1.116	0.889	Dazap1	DAZ associated protein 1	7283 // spermatogenesis // inferred from electronic annotation	5634 // nucleus // inferred from electronic annotation /// 5737 // cytoplasm // inferred from direct assay /// 5739 // mitochondrion // inferred from direct assay	3676 // nucleic acid binding // inferred from sequence or structural similarity /// 3723 // RNA binding // inferred from sequence or structural similarity	mRNA_processing_binding_Reactome // GenMAPP	1419275_at	70248	NM_133188	1917498	Q9JII5 /// Q8CEW3	chr10 C1	---	chr10:80184434-80192289 (+) // 36.69 // qC1		IPR000504 // RNA-binding region RNP-1 (RNA recognition motif)	ENSMUSG00000020145
1423759_a_at	1.478	1.155	0.96	0.765	4930403O06Rik	RIKEN cDNA 4930403O06 gene	---	---	---	---	1423759_a_at	68944	BC020098	1921173	Q921L3	chr1 H2.3	---	chr1:167335149-167357668 (+) // 92.57 // qH2.3		IPR008559 // Eukaryotic protein of unknown function DUF841	ENSMUSG00000052428
1417364_at	2.853	1.533	1.106	0.882	Eef1g	eukaryotic translation elongation factor 1 gamma	6412 // protein biosynthesis // inferred from electronic annotation /// 6414 // translational elongation // inferred from electronic annotation	5853 // eukaryotic translation elongation factor 1 complex // inferred from electronic annotation	3746 // translation elongation factor activity // inferred from electronic annotation	Translation_Factors // GenMAPP	1417364_at	67160	AF321126	3035334	Q9D8N0 /// Q8R1N8	chr19 A	---	chr19:8066070-8077556 (+) // 96.99 // qA /// chr19:58486141-58487626 (+) // 70.66 // qD3 /// chr1:29742249-29743656 (-) // 71.5 // qA5 /// chr7:104116236-104117648 (-) // 72.48 // qF1		IPR004045 // Glutathione S-transferase, N-terminal /// IPR004046 // Glutathione S-transferase, C-terminal /// IPR001662 // Elongation factor 1, gamma chain	ENSMUSG00000003687
1436715_s_at	1.9535	1.4915	1.17	0.934	Cdipt	CDP-diacylglycerol--inositol 3-phosphatidyltransferase (phosphatidylinositol synthase)	6644 // phospholipid metabolism // inferred from sequence or structural similarity /// 8654 // phospholipid biosynthesis // inferred from sequence or structural similarity	16021 // integral to membrane // traceable author statement	3881 // CDP-diacylglycerol-inositol 3-phosphatidyltransferase activity // inferred from sequence or structural similarity /// 16740 // transferase activity // inferred from sequence or structural similarity /// 30145 // manganese ion binding // inferred from sequence or structural similarity	---	1436715_s_at	52858	BB311117	105491	Q8VDP6	chr7 F4|7 61.0 cM	---	chr7:114451282-114451582 (+) // 46.55 // qF3		IPR000462 // CDP-alcohol phosphatidyltransferase	ENSMUSG00000030682
1452033_at	2.11033	1.271	0.991	0.791333	unknown	unknown	unknown	unknown	unknown	unknown	1452033_at	74412	AK016671	unknown	unknown	unknown	unknown	unknown		unknown	ENSMUSG00000019715	275121	NM_028923
1427439_s_at	5.633	2.161	1.117	0.892	Skb1	SKB1 homolog (S. pombe)	---	5737 // cytoplasm // inferred from electronic annotation	8168 // methyltransferase activity // inferred from electronic annotation /// 16740 // transferase activity // inferred from electronic annotation	---	1427439_s_at	27374	AF167573	1351645	Q8CIG8	---	---	chr14:46481379-46491131 (-) // 98.36 // qC1		IPR007857 // Skb1 methyltransferase	ENSMUSG00000023110
1456349_x_at	3.37575	1.859	1.11075	0.88725	unknown	unknown	unknown	unknown	unknown	unknown	1456349_x_at	22218	AV021595	unknown	unknown	unknown	unknown	unknown		unknown	---	362118	NM_009460
1437471_at	2.271	1.446	1.046	0.836	BC023296	cDNA sequence BC023296	---	---	---	---	1437471_at	217366	BI525082	2387183	Q8CIM1	chr11 E2	---	chr11:120389211-120392668 (+) // 99.21 // qE2		IPR001611 // Leucine-rich repeat /// IPR001806 // Ras GTPase superfamily	ENSMUSG00000025145
1435384_at	2.1175	1.595	0.997	0.797	Ube2n	ubiquitin-conjugating enzyme E2N	6464 // protein modification // inferred from electronic annotation /// 6511 // ubiquitin-dependent protein catabolism // inferred from direct assay /// 6512 // ubiquitin cycle // inferred from electronic annotation	---	4840 // ubiquitin conjugating enzyme activity // inferred from direct assay /// 5515 // protein binding // inferred from physical interaction /// 16874 // ligase activity // inferred from electronic annotation	---	1435384_at	93765	BE980685	3029442	P61089	chr10 C2	---	chr10:95318603-95320638 (+) // 98.04 // qC2		IPR000608 // Ubiquitin-conjugating enzymes	ENSMUSG00000063262
1450887_at	2.723	1.661	1.228	0.982	unknown	unknown	unknown	unknown	unknown	unknown	1450887_at	58184	AK005025	unknown	unknown	unknown	unknown	unknown		unknown	ENSMUSG00000026174	291708	NM_021383
1455155_at	1.874	1.508	0.919	0.735	unknown	unknown	unknown	unknown	unknown	unknown	1455155_at	241846	BB174540	unknown	unknown	unknown	unknown	unknown		unknown	ENSMUSG00000039108	21577	NM_177727
1415741_at	2.085	1.298	0.945	0.756	Tparl	TPA regulated locus	---	5615 // extracellular space // traceable author statement /// 16020 // membrane // inferred from electronic annotation /// 16021 // integral to membrane // traceable author statement	---	---	1415741_at	21982	NM_011626	894407	P52875	chr5 C3.3|5 42.0 cM	---	chr5:74916678-74942845 (+) // 96.21 // qC3.3		IPR001727 // Protein of unknown function UPF0016	ENSMUSG00000029234
1428451_at	2.985	1.344	1.038	0.831	2900010D03Rik	RIKEN cDNA 2900010D03 gene	6412 // protein biosynthesis // inferred from electronic annotation	---	4812 // tRNA ligase activity // inferred from electronic annotation /// 5524 // ATP binding // inferred from electronic annotation /// 16874 // ligase activity // inferred from electronic annotation	---	1428451_at	72946	AK013512	1916109	Q6ZPW2 /// Q80ZK1 /// Q9CUZ0	chr4 E2	---	chr4:151901986-151907455 (+) // 82.75 // qE2		IPR001611 // Leucine-rich repeat	ENSMUSG00000029028
1448333_at	3.12	2.196	1.113	0.892	Adprh	ADP-ribosylarginine hydrolase	---	---	287 // magnesium ion binding // inferred from electronic annotation /// 3875 // ADP-ribosylarginine hydrolase activity // inferred from electronic annotation /// 16787 // hydrolase activity // inferred from electronic annotation	---	1448333_at	11544	AF244347	1098234	P54923 /// Q9CTF5	chr16 B4	---	chr16:38300854-38309632 (-) // 66.53 // qB3		IPR005502 // ADP-ribosylglycohydrolase	ENSMUSG00000002844
1447917_x_at	1.805	1.201	0.8945	0.717	Ntan1	N-terminal Asn amidase	7613 // memory // inferred from mutant phenotype /// 8344 // adult locomotory behavior // inferred from mutant phenotype	5634 // nucleus // inferred from direct assay /// 5737 // cytoplasm // inferred from direct assay	8418 // protein N-terminal asparagine amidohydrolase activity // inferred from direct assay /// 16787 // hydrolase activity // inferred from electronic annotation	---	1447917_x_at	18203	BB303908	108471	Q64311 /// Q8BRX4	chr16 A1|16 8.7 cM	---	chr16:13578400-13578574 (+) // 96.55 // qA1 /// chr3:36922274-36922448 (-) // 96.55 // qB /// chr3_random:5273962-5274136 (-) // 96.55 //		---	ENSMUSG00000022681
1445212_at	2.086	1.503	1.042	0.835333	C330023M02Rik	RIKEN cDNA C330023M02 gene	---	---	---	---	1445212_at	231713	AU017626	2442563	Q7TMM2 /// Q8BKH5 /// Q8BKI9 /// Q8BWZ3 /// Q8BY54	chr5 F	---	chr5:118913711-118914418 (+) // 36.06 // qF		---	ENSMUSG00000042719
1455841_s_at	3.607	1.84867	1.07833	0.864667	unknown	unknown	unknown	unknown	unknown	unknown	1455841_s_at	101612	BB251524	unknown	unknown	unknown	unknown	unknown		unknown	ENSMUSG00000053801	274847	NM_153419
1449140_at	2.481	1.927	0.957	0.7675	---	---	---	---	---	---	1449140_at	52653	BC005646	---	---	---	---	chr11:40359506-40365885 (+) // 92.81 // qA5		IPR005307 // Nuclear movement protein	ENSMUSG00000020328	276504	NM_026023
1433873_s_at	2.079	1.396	1.031	0.827	Pcnt2	pericentrin 2	7051 // spindle organization and biogenesis // inferred from direct assay /// 42384 // cilium biogenesis // inferred from sequence or structural similarity	5813 // centrosome // inferred from direct assay /// 5814 // centriole // inferred from direct assay /// 5815 // microtubule organizing center // inferred from direct assay	---	---	1433873_s_at	18541	BG069597	1914773	Q6Y5M8 /// Q7TMH8 /// Q80U10	chr10 C1	---	chr10:76222479-76257625 (-) // 96.28 // qC1		---	ENSMUSG00000001151
1448430_a_at	1.7975	1.3295	1.01	0.8105	Naca	nascent polypeptide-associated complex alpha polypeptide	---	5634 // nucleus // inferred from direct assay /// 5737 // cytoplasm // inferred from direct assay	3713 // transcription coactivator activity // inferred from direct assay /// 17025 // TATA-binding protein binding // inferred from direct assay	---	1448430_a_at	17938	NM_013608	106095	Q60817	chr10 D2-D3	---	---		IPR002715 // Nascent polypeptide-associated complex NAC /// IPR000449 // Ubiquitin-associated domain	ENSMUSG00000061315
1424915_s_at	2.3805	1.557	0.9765	0.784	---	---	---	---	---	---	1424915_s_at	217732	AK009800	1919185	---	---	---	chr12:82275844-82293977 (+) // 95.23 // qD2		---	ENSMUSG00000034157
1448796_s_at	3.205	2.098	1.068	0.857667	Tbrg4	transforming growth factor beta regulated gene 4	---	---	---	---	1448796_s_at	21379	NM_134011	2144216	O89082 /// Q6ZQ19 /// Q8C6D1 /// Q91YM4	chr11 A1	---	chr11:6510387-6520855 (-) // 99.11 // qA1		IPR010622 // FAST kinase leucine-rich	ENSMUSG00000000384
1421950_at	1.723	1.25	0.971	0.78	Pfdn2	prefoldin 2	6457 // protein folding // inferred from direct assay	5829 // cytosol // traceable author statement	51082 // unfolded protein binding // inferred from electronic annotation	---	1421950_at	18637	NM_011070	1276111	O70591	chr1 H3|1 92.6 cM	---	chr1:171416939-171429401 (+) // 89.42 // qH3		IPR002777 // Prefoldin-related KE2 protein	ENSMUSG00000006412
1423317_at	2.465	1.283	1.017	0.818	3110001D03Rik	RIKEN cDNA 3110001D03 gene	---	16021 // integral to membrane // traceable author statement	---	---	1423317_at	66928	BE915283	1914178	Q9CQ00	chr4 C3	---	chr4:73551601-73552530 (-) // 90.54 // qC3		---	ENSMUSG00000028398
1416622_at	2.538	1.216	0.962	0.774	Wbscr16	Williams-Beuren syndrome chromosome region 16 homolog (human)	---	---	---	---	1416622_at	94254	NM_033572	2137600	Q9CYF5	chr5 G2	---	chr5:131873405-131902107 (-) // 99.1 // qG2		IPR000408 // Regulator of chromosome condensation, RCC1	ENSMUSG00000061979
1455576_at	2.157	1.18	0.645	0.519	unknown	unknown	unknown	unknown	unknown	unknown	1455576_at	320435	AW493583	unknown	unknown	unknown	unknown	unknown		unknown	ENSMUSG00000051735	74632	NM_177158
1433627_at	2.344	1.725	1.061	0.854	Sec23ip	Sec23 interacting protein	---	5783 // endoplasmic reticulum // inferred from electronic annotation /// 5794 // Golgi apparatus // inferred from electronic annotation	46872 // metal ion binding // inferred from electronic annotation	---	1433627_at	207352	AW546839	2450915	Q6NZC7	chr7 F3|7 61.0 cM	---	chr7:116265431-116287243 (+) // 90.77 // qF3		IPR001660 // Sterile alpha motif SAM /// IPR004177 // DDHD domain	---
1435087_at	3.189	1.569	1.128	0.909	BC039093	cDNA sequence BC039093	---	---	---	---	1435087_at	230761	BI409907	2652839	---	chr4 D2.2	---	chr4:127143406-127160631 (-) // 93.1 // qD2.2		IPR007087 // Zn-finger, C2H2 type	---
1437414_at	1.905	1.416	0.939	0.757	Zfp217	zinc finger protein 217	---	---	---	---	1437414_at	228913	AW987152	2685408	Q811G8	chr2 H3|2 99.0 cM	---	chr2:170171760-170173431 (-) // 99.23 // qH3		IPR007087 // Zn-finger, C2H2 type	---
1457955_at	2.429	1.481	1.0455	0.843	unknown	unknown	unknown	unknown	unknown	unknown	1457955_at	74105	BB493888	unknown	unknown	unknown	unknown	unknown		unknown	---	29619	NM_028758
1423264_at	3.849	1.976	1.08	0.871	Bop1	block of proliferation 1	6364 // rRNA processing // inferred from mutant phenotype /// 7046 // ribosome biogenesis // inferred from electronic annotation /// 42273 // ribosomal large subunit biogenesis // inferred from mutant phenotype	5634 // nucleus // inferred from electronic annotation /// 5730 // nucleolus // inferred from direct assay	43021 // ribonucleoprotein binding // inferred from direct assay	---	1423264_at	12181	BM213936	1334460	P97452 /// Q6ZQI9	chr15 D3|15 43.0 cM	---	chr15:76778492-76802845 (-) // 98.0 // qD3		IPR001680 // G-protein beta WD-40 repeat	ENSMUSG00000022557
1417775_at	3.206	1.606	1.076	0.868	Rpo1-4	RNA polymerase 1-4	6350 // transcription // inferred from electronic annotation	5634 // nucleus // inferred from electronic annotation /// 5736 // DNA-directed RNA polymerase I complex // inferred from direct assay	3677 // DNA binding // inferred from electronic annotation /// 3899 // DNA-directed RNA polymerase activity // inferred from electronic annotation /// 5515 // protein binding // inferred from physical interaction /// 16740 // transferase activity // inferred from electronic annotation	RNA_transcription_Reactome // GenMAPP	1417775_at	20019	BB729239	1096397	O35134 /// Q80Y46 /// Q8BNM6 /// Q8C2X2	chr6 C1|6 31.2 cM	---	chr6:72136596-72206909 (+) // 98.0 // qC1		IPR007080 // RNA polymerase Rpb1, domain 1 /// IPR000722 // RNA polymerase, alpha subunit /// IPR007066 // RNA polymerase Rpb1, domain 3 /// IPR007083 // RNA polymerase Rpb1, domain 4 /// IPR007081 // RNA polymerase Rpb1, domain 5	ENSMUSG00000049553
1453257_at	3	1.506	0.858	0.693	unknown	unknown	unknown	unknown	unknown	unknown	1453257_at	52123	BB758649	unknown	unknown	unknown	unknown	unknown		unknown	ENSMUSG00000031467	24117	NM_026792
1452429_s_at	2.5045	1.4485	1.1675	0.943	unknown	unknown	unknown	unknown	unknown	unknown	1452429_s_at	224742	BF236176	unknown	unknown	unknown	unknown	unknown		unknown	ENSMUSG00000038762	329022	NM_013854
1443234_at	1.4105	1.143	0.8295	0.67	2410004P22Rik	RIKEN cDNA 2410004P22 gene	---	---	---	---	1443234_at	72334	BB210980	1919584	---	---	---	chr8:55336855-55337516 (-) // 69.38 // qB1.3		---	---
1423601_s_at	4.2695	1.804	1.1035	0.8915	Tcof1	Treacher Collins Franceschetti syndrome 1, homolog	6810 // transport // inferred from electronic annotation /// 42790 // transcription of nuclear rRNA large Pol I transcript // inferred from mutant phenotype	5634 // nucleus // inferred from electronic annotation /// 5730 // nucleolus // inferred from sequence or structural similarity	---	---	1423601_s_at	21453	AW209012	892003	O08784 /// Q6PFZ6 /// Q7TPZ2	chr18 E1|18 32.0 cM	---	chr18:61328239-61362658 (-) // 97.94 // qE1		IPR003993 // Treacher Collins syndrome protein Treacle	ENSMUSG00000024613
1437456_x_at	2.85967	1.74267	1.07233	0.867333	Ythdf1	YTH domain family 1	---	---	---	---	1437456_x_at	228994	BB332410	1917431	P59326	chr2 H4	---	---		IPR007275 // YT521-B-like protein	ENSMUSG00000038848
1460288_a_at	3.868	1.372	1.1	0.89	unknown	unknown	unknown	unknown	unknown	unknown	1460288_a_at	56420	NM_019674	unknown	unknown	unknown	unknown	unknown		unknown	ENSMUSG00000030697	41998	NM_019674
1453752_at	1.74667	1.331	1.10233	0.892667	unknown	unknown	unknown	unknown	unknown	unknown	1453752_at	319195	BF453369	unknown	unknown	unknown	unknown	unknown		unknown	---	276337	NM_001002239
1439009_at	2.417	1.464	0.996	0.807	Gnl3l	guanine nucleotide binding protein-like 3 (nucleolar)-like	7046 // ribosome biogenesis // inferred from electronic annotation	5634 // nucleus // inferred from electronic annotation	5525 // GTP binding // inferred from electronic annotation	---	1439009_at	237107	BE981350	2448557	Q6PGG6	chrX F3	---	---		IPR002917 // GTP-binding protein, HSR1-related	ENSMUSG00000025266
1438647_x_at	2.2565	1.5745	1.025	0.8305	Cetn2	centrin 2	910 // cytokinesis // inferred from sequence or structural similarity /// 7067 // mitosis // inferred from sequence or structural similarity	5813 // centrosome // inferred from sequence or structural similarity /// 5814 // centriole // inferred from direct assay	3676 // nucleic acid binding // inferred from sequence or structural similarity /// 5509 // calcium ion binding // traceable author statement /// 5515 // protein binding // inferred from sequence or structural similarity /// 5524 // ATP binding // inferred from sequence or structural similarity /// 8026 // ATP-dependent helicase activity // inferred from sequence or structural similarity	---	1438647_x_at	26370	BB503830	1347085	Q9R1K9	chrX B|X 28.85 cM	---	chrX:64472089-64472357 (-) // 93.03 // qA7.1		IPR002048 // Calcium-binding EF-hand	ENSMUSG00000031347
1435379_at	3.624	2.037	1.142	0.926	AK122209	cDNA sequence AK122209	---	---	---	---	1435379_at	382038	C87981	2681124	Q80U74	chr8 E2	---	chr8:123428580-123429906 (+) // 74.43 // qE2		---	---
1452030_a_at	1.689	1.31833	1.07133	0.869333	unknown	unknown	unknown	unknown	unknown	unknown	1452030_a_at	74326	BB822465	unknown	unknown	unknown	unknown	unknown		unknown	ENSMUSG00000066037	31051	NM_028871
1436884_x_at	1.9545	1.332	0.99	0.804	---	---	---	---	---	---	1436884_x_at	14030	BB699868	---	---	---	---	chr15:48909371-48909851 (-) // 65.59 // qB3.3 /// chr11:4964475-4965090 (-) // 76.66 // qA1		IPR000504 // RNA-binding region RNP-1 (RNA recognition motif) /// IPR001876 // Zn-finger, Ran-binding	ENSMUSG00000009079	142822	NM_007968
1433960_at	4.426	2.358	1.136	0.923	C80587	expressed sequence C80587	---	5634 // nucleus // inferred from electronic annotation	287 // magnesium ion binding // inferred from electronic annotation /// 4527 // exonuclease activity // inferred from electronic annotation	---	1433960_at	229504	BB546077	2140076	Q8BKA9 /// Q8BVS4	chr3 F1	---	chr3:88429479-88430272 (+) // 49.15 // qF1		IPR006055 // Exonuclease	ENSMUSG00000048039
1456541_x_at	2.72825	1.53775	0.7695	0.62525	unknown	unknown	unknown	unknown	unknown	unknown	1456541_x_at	108888	BB357220	unknown	unknown	unknown	unknown	unknown		unknown	ENSMUSG00000029036	241152	NM_179203
1456117_at	3.48	1.899	0.991	0.805333	unknown	unknown	unknown	unknown	unknown	unknown	1456117_at	72462	AV228374	unknown	unknown	unknown	unknown	unknown		unknown	---	102761	NM_028244
1425859_a_at	2.0655	1.3	1.074	0.8735	Psmd4	proteasome (prosome, macropain) 26S subunit, non-ATPase, 4	---	5829 // cytosol // inferred from electronic annotation	---	Proteasome_Degradation // GenMAPP	1425859_a_at	19185	AB029146	1923891	O35226 /// Q9CY29	chr3 F2.1|3 50.0 cM	---	chr3:95028149-95031102 (-) // 92.41 // qF2.1		IPR003903 // Ubiquitin interacting motif	ENSMUSG00000005625
1456090_at	1.823	1.192	0.913	0.743	unknown	unknown	unknown	unknown	unknown	unknown	1456090_at	27402	BB667859	unknown	unknown	unknown	unknown	unknown		unknown	ENSMUSG00000010914	315011	NM_175094
1435068_at	2.087	1.259	1.019	0.83	Pip5k2b	phosphatidylinositol-4-phosphate 5-kinase, type II, beta	46488 // phosphatidylinositol metabolism // inferred from direct assay	16020 // membrane // inferred from electronic annotation	5515 // protein binding // inferred from physical interaction /// 16301 // kinase activity // inferred from electronic annotation /// 16308 // 1-phosphatidylinositol-4-phosphate 5-kinase activity // inferred from sequence or structural similarity /// 16740 // transferase activity // inferred from electronic annotation	---	1435068_at	108083	BQ174042	1934234	Q80XI4 /// Q91XU2	chr11 D|11 58.2 cM	---	chr11:97386281-97387166 (-) // 95.66 // qD		IPR002498 // Phosphatidylinositol-4-phosphate 5-kinase	ENSMUSG00000018547
1441090_at	1.81167	1.45333	1.127	0.918667	---	---	---	---	---	---	1441090_at	101706	BG074758	---	---	---	---	chr7:89634014-89634956 (+) // 16.73 // qE1		---	---	422757	NM_133947
1416570_s_at	1.584	1.173	0.871	0.71	Gfm1	G elongation factor 1	6412 // protein biosynthesis // inferred from electronic annotation /// 6414 // translational elongation // inferred from sequence or structural similarity	5739 // mitochondrion // inferred from direct assay	3746 // translation elongation factor activity // inferred from sequence or structural similarity /// 5525 // GTP binding // inferred from electronic annotation	---	1416570_s_at	28030	AK018125	107339	Q8K0D5	chr3 E1|3 31.6 cM	---	chr3:67741686-67788094 (+) // 87.62 // qE1		IPR000795 // Protein synthesis factor, GTP-binding /// IPR004161 // Elongation factor Tu, domain 2 /// IPR005517 // Elongation factor G, domain IV /// IPR000640 // Elongation factor G, C-terminal	ENSMUSG00000027774
1448963_at	1.883	1.459	1.097	0.895	Nfyc	nuclear transcription factor-Y gamma	6355 // regulation of transcription, DNA-dependent // inferred from electronic annotation	5634 // nucleus // inferred from electronic annotation /// 5667 // transcription factor complex // inferred from electronic annotation	3677 // DNA binding // inferred from electronic annotation /// 3700 // transcription factor activity // inferred from electronic annotation	---	1448963_at	18046	BC020117	107901	P70353 /// Q7TPS7	chr4 D2.2|4 55.0 cM	---	chr12:7817944-7819879 (+) // 97.14 // qA1.1 /// chr4:119102910-119171172 (-) // 98.16 // qD2.2		IPR003958 // Transcription factor CBF/NF-Y/archaeal histone	ENSMUSG00000032897
1422850_at	2.13075	1.41775	1.057	0.86375	---	---	---	---	---	---	1422850_at	54196	AV028400	---	---	---	---	chr14:46867096-46871130 (+) // 46.9 // qC1		---	---	7723	NM_019402
1428074_at	7.449	3.442	1.063	0.869	2310037P21Rik	RIKEN cDNA 2310037P21 gene	---	---	---	---	1428074_at	72309	BE981853	1919559	Q6F5E0	chr9 F4	---	chr9:123267471-123269370 (-) // 93.95 // qF4		---	---
1426844_a_at	2.583	1.323	0.971	0.794	6030457N17Rik	RIKEN cDNA 6030457N17 gene	---	---	---	---	1426844_a_at	68079	AK003339	1915329	Q8C5N5 /// Q8R185 /// Q9D1M3	chr7 B1	---	chr7:22599039-22611199 (-) // 94.59 // qA3		IPR007320 // Programmed cell death protein 2, C-terminal	---
1415879_a_at	1.914	1.481	1.066	0.872	Rplp2	ribosomal protein, large P2	6414 // translational elongation // inferred from electronic annotation	5622 // intracellular // inferred from electronic annotation /// 5840 // ribosome // inferred from electronic annotation /// 30529 // ribonucleoprotein complex // inferred from electronic annotation	3735 // structural constituent of ribosome // inferred from electronic annotation	Ribosomal_Proteins // GenMAPP	1415879_a_at	67186	BC012413	1914436	P99027 /// Q7TNQ6	chr12 C3	---	chr7:129138338-129142559 (+) // 89.4 // qF5		IPR001813 // Ribosomal protein 60S	ENSMUSG00000051623
1426762_s_at	2.744	1.615	1.0795	0.884	Aof2	amine oxidase (flavin containing) domain 2	6355 // regulation of transcription, DNA-dependent // inferred from electronic annotation	5634 // nucleus // inferred from electronic annotation	---	---	1426762_s_at	99982	AK007763	1196256	Q6ZQ88	chr4 D3|4 66.75 cM	---	chr4:135008554-135019516 (-) // 96.69 // qD3		IPR007526 // SWIRM /// IPR002937 // Amine oxidase	ENSMUSG00000036940
1433739_at	4.238	1.968	1.204	0.986	---	---	---	---	---	---	1433739_at	217431	BG071110	---	---	---	---	chr12:17475717-17558281 (+) // 82.53 // qA1.2		---	ENSMUSG00000061458	27536	NM_001008421
1450480_a_at	1.886	1.561	1.0925	0.895	unknown	unknown	unknown	unknown	unknown	unknown	1450480_a_at	26385	AF040749	unknown	unknown	unknown	unknown	unknown		unknown	ENSMUSG00000074886	10193	NM_001038018 /// NM_011938
1448138_at	3.2185	1.906	1.177	0.9645	Ppp2r4	protein phosphatase 2A, regulatory subunit B (PR 53)	---	---	19211 // phosphatase activator activity // inferred from sequence or structural similarity	Glycogen_Metabolism // GenMAPP	1448138_at	110854	NM_138748	1346006	P58389 /// Q8C0E1	chr2 B	---	chr2:30376061-30408097 (+) // 91.39 // qB		IPR004327 // Phosphotyrosyl phosphatase activator, PTPA	ENSMUSG00000039515
1428045_a_at	1.9435	1.366	1.047	0.858	Elf2	E74-like factor 2	---	5634 // nucleus // inferred from electronic annotation	3677 // DNA binding // inferred from electronic annotation	---	1428045_a_at	69257	BC027739	1914996	Q6NST2 /// Q80UM8 /// Q8BTX8 /// Q9CSY3 /// Q9CUF6 /// Q9JHC7 /// Q9JHC8 /// Q9JHC9 /// Q9JHD0	chr3 C	---	chr3:51329744-51390185 (-) // 75.71 // qC		IPR000418 // Ets-domain	ENSMUSG00000037174
1451900_at	1.6345	1.1155	0.839	0.688	unknown	unknown	unknown	unknown	unknown	unknown	1451900_at	170731	AY028170	unknown	unknown	unknown	unknown	unknown		unknown	---	154312	NM_133201
1419655_at	4.291	2.017	0.917	0.752	Tle3	transducin-like enhancer of split 3, homolog of Drosophila E(spl)	6355 // regulation of transcription, DNA-dependent // inferred from electronic annotation /// 7222 // frizzled signaling pathway // inferred from electronic annotation /// 7283 // spermatogenesis // inferred from electronic annotation /// 16055 // Wnt receptor signaling pathway // inferred from electronic annotation /// 45449 // regulation of transcription // inferred from electronic annotation	5634 // nucleus // inferred from electronic annotation	---	---	1419655_at	21887	NM_009389	104634	Q08122 /// Q80TC1 /// Q6PHP0	---	---	chr9:61596223-61641040 (+) // 97.19 // qB		IPR005617 // Groucho/TLE N-terminal Q-rich domain /// IPR001680 // G-protein beta WD-40 repeat	ENSMUSG00000032280
1422714_at	2.97433	1.787	1.10433	0.905667	Ube2i	ubiquitin-conjugating enzyme E2I	6464 // protein modification // inferred from electronic annotation /// 6511 // ubiquitin-dependent protein catabolism // inferred from electronic annotation /// 6512 // ubiquitin cycle // inferred from electronic annotation	---	4840 // ubiquitin conjugating enzyme activity // inferred from electronic annotation /// 4842 // ubiquitin-protein ligase activity // inferred from electronic annotation /// 5515 // protein binding // inferred from physical interaction /// 16874 // ligase activity // inferred from electronic annotation	---	1422714_at	22196	U31934	2443280	P63280 /// Q8CFZ0	chr17 A3.3	---	chr2:157964872-157965873 (+) // 38.71 // qH1 /// chrX:8992230-8994656 (+) // 92.17 // qA1.1 /// chr17:23858891-23872679 (-) // 97.06 // qA3.3		IPR000608 // Ubiquitin-conjugating enzymes	ENSMUSG00000015120
1427886_at	2.09	1.445	1.137	0.934	Pom121	nuclear pore membrane protein 121	---	---	---	---	1427886_at	107939	BC028835	2137624	Q8K3Z9 /// Q6A036	chr5 G2	---	chr5:132821247-132826381 (-) // 96.49 // qG2		---	ENSMUSG00000053293
1415676_a_at	2.211	1.446	1.138	0.935	Psmb5	proteasome (prosome, macropain) subunit, beta type 5	6511 // ubiquitin-dependent protein catabolism // inferred from electronic annotation	5829 // cytosol // inferred from electronic annotation /// 5839 // proteasome core complex (sensu Eukaryota) // inferred from electronic annotation	4175 // endopeptidase activity // inferred from electronic annotation /// 8233 // peptidase activity // inferred from electronic annotation /// 16787 // hydrolase activity // inferred from electronic annotation	Proteasome_Degradation // GenMAPP	1415676_a_at	19173	NM_011186	1194513	O55234 /// Q8BTY5 /// Q91X53 /// Q9CWR4	chr14 C2-D1|14 20.0 cM	---	chr14:46586571-46590599 (-) // 96.34 // qC1 /// chrUn_random:78881780-78882673 (-) // 95.16 //		IPR001353 // Peptidase T1, 20S proteasome	ENSMUSG00000022193
1419546_at	1.856	1.414	1.10267	0.906	---	---	---	---	---	---	1419546_at	66335	AA987147	---	---	---	---	chr15:38740169-38770710 (+) // 96.9 // qB3.1		IPR004907 // V-ATPase subunit C	ENSMUSG00000022295	276618	NM_025494
1443452_at	2.315	1.48075	1.08525	0.8925	Elp3	Elongation protein 3 homolog (S. cerevisiae)	---	5739 // mitochondrion // inferred from electronic annotation	8080 // N-acetyltransferase activity // inferred from sequence or structural similarity	---	1443452_at	74195	BM212484	1921445	Q8R369 /// Q8C2K2 /// Q9CZX0	chr14 D1	---	chr14:57524860-57525454 (-) // 71.38 // qD1		---	ENSMUSG00000022031
1429415_at	2.7285	1.8715	1.2795	1.0525	Prkcbp1	protein kinase C binding protein 1	6355 // regulation of transcription, DNA-dependent // inferred from electronic annotation	5634 // nucleus // inferred from electronic annotation	16301 // kinase activity // inferred from electronic annotation	---	1429415_at	228880	AK014397	1916369	Q6P4S7 /// Q80Y82 /// Q8CHB3 /// Q8CIL8 /// Q9D8D5 /// Q80XT8 /// Q91YZ4	chr2 H3	---	chr2:165848190-165943015 (-) // 97.73 // qH3		IPR001965 // Zn-finger-like, PHD finger /// IPR001487 // Bromodomain /// IPR000313 // PWWP domain /// IPR002893 // Zn-finger, MYND type	ENSMUSG00000039671
1436896_at	2.807	1.45	0.928	0.764	D14Ertd231e	DNA segment, Chr 14, ERATO Doi 231, expressed	---	---	---	---	1436896_at	210925	AV304373	1098533	Q8BP62 /// Q8CAE4 /// Q8K114	chr14 D1|14 28.0 cM	---	chr14:57017229-57024806 (+) // 95.44 // qD1		---	ENSMUSG00000021975
1447896_s_at	1.9235	1.555	1.064	0.876	2010109N14Rik	RIKEN cDNA 2010109N14 gene	---	---	---	---	1447896_s_at	69895	AV066512	1917145	---	---	---	chr3:123900828-123900970 (-) // 49.75 // qG1		---	---
1428248_at	1.942	1.4035	1.0505	0.865	Nfx1	nuclear transcription factor, X-box binding 1	122 // negative regulation of transcription from Pol II promoter // inferred from direct assay /// 6355 // regulation of transcription, DNA-dependent // inferred from electronic annotation /// 45347 // negative regulation of MHC class II biosynthesis // inferred from direct assay	5634 // nucleus // inferred from electronic annotation	---	---	1428248_at	74164	AK005038	1921414	Q7TPT4 /// Q8C6R0 /// Q8CC59 /// Q9D9E1 /// Q9DBC8 /// Q9JKW7	chr4 B1|4 19.9 cM	---	chr4:41062373-41104415 (+) // 78.61 // qA5		IPR001841 // Zn-finger, RING /// IPR000967 // Zn-finger, NF-X1 type /// IPR001374 // Single-stranded nucleic acid binding R3H	ENSMUSG00000028423
1433622_at	3.872	1.918	0.89	0.733	Gemin4	gem (nuclear organelle) associated protein 4	---	5730 // nucleolus // inferred from sequence or structural similarity /// 15030 // Cajal body // inferred from sequence or structural similarity	5515 // protein binding // inferred from sequence or structural similarity /// 43021 // ribonucleoprotein binding // inferred from sequence or structural similarity	---	1433622_at	276919	BB385039	2449313	Q6P6L6 /// Q8K1K1	chr11 B5	---	chr11:75823125-75830219 (-) // 99.3 // qB5 /// chr15:26765482-26766908 (-) // 39.39 // qB1		---	ENSMUSG00000049396
1437373_at	2.248	1.5705	0.947	0.78	2700083B06Rik	RIKEN cDNA 2700083B06 gene	---	5634 // nucleus // inferred from electronic annotation	287 // magnesium ion binding // inferred from electronic annotation /// 4527 // exonuclease activity // inferred from electronic annotation	---	1437373_at	68048	BM213143	1915298	Q8BTJ8 /// Q8BVV5 /// Q8C095 /// Q9CS75 /// Q9CZI9	chr7 D2	---	chr7:65976739-65977885 (+) // 92.24 // qD1		IPR006055 // Exonuclease	ENSMUSG00000030609
1455723_at	2.423	1.392	1.123	0.925	unknown	unknown	unknown	unknown	unknown	unknown	1455723_at	52318	AV279416	unknown	unknown	unknown	unknown	unknown		unknown	---	289667	---
1423506_a_at	8.858	2.696	0.972	0.801	Nnat	neuronatin	7275 // development // inferred from electronic annotation	---	---	---	1423506_a_at	18111	AV218841	104716	Q61979 /// O35081 /// Q9DCA0	chr2 H1|2 88.0 cM	---	chr2:157623458-157625874 (+) // 94.44 // qH1 /// chr2_random:4338234-4340650 (+) // 94.44 //		---	ENSMUSG00000064072 /// ENSMUSG00000060866
1448103_s_at	2.7535	1.831	1.148	0.947	Nono	non-POU-domain-containing, octamer binding protein	398 // nuclear mRNA splicing, via spliceosome // inferred from sequence or structural similarity /// 6397 // mRNA processing // inferred from sequence or structural similarity	5634 // nucleus // inferred from sequence or structural similarity	3676 // nucleic acid binding // inferred from sequence or structural similarity /// 3677 // DNA binding // inferred from sequence or structural similarity /// 3723 // RNA binding // inferred from sequence or structural similarity /// 8248 // pre-mRNA splicing factor activity // inferred from sequence or structural similarity	mRNA_processing_binding_Reactome // GenMAPP	1448103_s_at	53610	NM_023144	3034758	Q99K48 /// Q9CYQ4 /// Q9DBP2	chrX C3	---	chrX:92833261-92852168 (+) // 92.31 // qC3 /// chrX:72088563-72090970 (-) // 90.04 // qA7.3		IPR000504 // RNA-binding region RNP-1 (RNA recognition motif)	ENSMUSG00000031311
1455946_x_at	2.3085	1.21375	0.92075	0.75975	unknown	unknown	unknown	unknown	unknown	unknown	1455946_x_at	19240	AV148480	unknown	unknown	unknown	unknown	unknown		unknown	ENSMUSG00000050347	3532	NM_001039392 /// NM_025284
1449643_s_at	1.862	1.293	0.9525	0.7865	Btf3	basic transcription factor 3	6355 // regulation of transcription, DNA-dependent // inferred from electronic annotation	5634 // nucleus // inferred from electronic annotation /// 5667 // transcription factor complex // inferred from electronic annotation	3700 // transcription factor activity // inferred from electronic annotation	---	1449643_s_at	218490	AA220626	1202875	Q64152 /// Q6P3F3	chr13 D1	---	chrX:126347266-126347774 (+) // 91.1 // qE3 /// chr1:97840930-97841446 (-) // 99.23 // qD /// chr13:95044730-95050689 (-) // 99.81 // qD1 /// chr9:59975408-59975927 (-) // 94.2 // qB		IPR002715 // Nascent polypeptide-associated complex NAC	ENSMUSG00000021660
1452155_a_at	1.952	1.449	1.153	0.953	unknown	unknown	unknown	unknown	unknown	unknown	1452155_a_at	67040	BC027069	unknown	unknown	unknown	unknown	unknown		unknown	ENSMUSG00000055065	29644	NM_001040187 /// NM_152806 /// NM_199079 /// NM_199080
1434027_at	1.422	1.067	0.847	0.701	Dscr1l2	Down syndrome critical region gene 1-like 2	19722 // calcium-mediated signaling // inferred from electronic annotation	---	---	---	1434027_at	53902	BG075865	1858220	Q9JKK0	chr4 D3	---	chr4:133870323-133873103 (-) // 84.9 // qD3		IPR006931 // Calcipressin	ENSMUSG00000059713
[truncated: 13 more rows]

## Sheet: type C
Systematic Name	11.5	E14.5	E15.5	3dpp	Gene Symbol	Gene Title	Gene Ontology Biological Process	Gene Ontology Cellular Component	Gene Ontology Molecular Function	pathway	Entrez Gene	Representative Public ID	MGI Name	SwissProt	Chromosomal Location	EC	Alignments	InterPro	InterPro	Ensembl	UniGene ID	RefSeq Transcript ID
1450234_at	1.055	0.738	1.237	1.491	unknown	unknown	unknown	unknown	unknown	unknown	1450234_at	73656	AF237910	unknown	unknown	unknown	unknown	unknown		unknown	ENSMUSG00000024677	---	NM_028595
1438475_at	0.592	0.471	0.91	1.1	AB124611	cDNA sequence AB124611	---	---	---	---	1438475_at	382062	BM246462	3043001	Q75VT7 /// Q75VT8	chr9 A3	---	chr9:21482206-21482763 (+) // 75.58 // qA3		---	ENSMUSG00000057191
[truncated: 281 more rows]

## Sheet: type D
Systematic Name	11.5	E14.5	E15.5	3dpp	Gene Symbol	Gene Title	Gene Ontology Biological Process	Gene Ontology Cellular Component	Gene Ontology Molecular Function	pathway	Entrez Gene	Representative Public ID	MGI Name	SwissProt	Chromosomal Location	EC	Alignments	InterPro	InterPro	Ensembl	UniGene ID	RefSeq Transcript ID
[truncated: 161 more rows]

[truncated: 1 more sheets: Sheet1]
